# Supplementary material for: Identifying potential binding sites for complex formation between Tyrosyl-DNA phosphodiesterase 1 and poly [ADP-ribose] polymerase 1
Source: Phys Chem Chem Phys. 2026 May 19;28(23):14017–27. doi: 10.1039/d6cp00941g (PMC13203358; doi:10.1039/d6cp00941g)
Supplement: CP-028-D6CP00941G-s001 [file CP-028-D6CP00941G-s001.zip]

Archive with 13 entries (12 files):
- Sample_configuration_restrain_coordinate_structure_files/
- Sample_configuration_restrain_coordinate_structure_files/TDP1_PARP1.pdb
- __MACOSX/Sample_configuration_restrain_coordinate_structure_files/._TDP1_PARP1.pdb
- Sample_configuration_restrain_coordinate_structure_files/TDP1_PARP1_Production.inp
- __MACOSX/Sample_configuration_restrain_coordinate_structure_files/._TDP1_PARP1_Production.inp
- Sample_configuration_restrain_coordinate_structure_files/TDP1_PARP1.psf
- __MACOSX/Sample_configuration_restrain_coordinate_structure_files/._TDP1_PARP1.psf
- Sample_configuration_restrain_coordinate_structure_files/.DS_Store
- __MACOSX/Sample_configuration_restrain_coordinate_structure_files/._.DS_Store
- Sample_configuration_restrain_coordinate_structure_files/prot_posres.ref
- __MACOSX/Sample_configuration_restrain_coordinate_structure_files/._prot_posres.ref
- Sample_configuration_restrain_coordinate_structure_files/TDP1_PARP1_equilibration.inp
- __MACOSX/Sample_configuration_restrain_coordinate_structure_files/._TDP1_PARP1_equilibration.inp
