# Supplementary material for: Identifying potential binding sites for complex formation between Tyrosyl-DNA phosphodiesterase 1 and poly [ADP-ribose] polymerase 1
Source: Phys Chem Chem Phys. 2026 May 19;28(23):14017–27. doi: 10.1039/d6cp00941g (PMC13203358; doi:10.1039/d6cp00941g)
Supplement: CP-028-D6CP00941G-s001 [file CP-028-D6CP00941G-s001.zip › Sample_configuration_restrain_coordinate_structure_files/TDP1_PARP1.pdb]

ATOM      1  N   PRO   495     -51.513  32.195  -1.920  1.00  0.00      PROA N
ATOM      2  HN1 PRO   495     -51.988  31.674  -2.638  1.00  0.00      PROA H
ATOM      3  HN2 PRO   495     -51.494  31.581  -1.108  1.00  0.00      PROA H
ATOM      4  CD  PRO   495     -52.241  33.344  -1.567  1.00  0.00      PROA C
ATOM      5  HD1 PRO   495     -52.421  33.340  -0.469  1.00  0.00      PROA H
ATOM      6  HD2 PRO   495     -53.210  33.405  -2.104  1.00  0.00      PROA H
ATOM      7  CA  PRO   495     -50.131  32.535  -2.305  1.00  0.00      PROA C
ATOM      8  HA  PRO   495     -50.100  32.352  -3.369  1.00  0.00      PROA H
ATOM      9  CB  PRO   495     -49.905  33.943  -1.925  1.00  0.00      PROA C
ATOM     10  HB1 PRO   495     -49.218  34.469  -2.627  1.00  0.00      PROA H
ATOM     11  HB2 PRO   495     -49.511  34.077  -0.882  1.00  0.00      PROA H
ATOM     12  CG  PRO   495     -51.303  34.545  -1.945  1.00  0.00      PROA C
ATOM     13  HG1 PRO   495     -51.432  35.400  -1.250  1.00  0.00      PROA H
ATOM     14  HG2 PRO   495     -51.549  34.884  -2.976  1.00  0.00      PROA H
ATOM     15  C   PRO   495     -49.072  31.745  -1.652  1.00  0.00      PROA C
ATOM     16  O   PRO   495     -49.215  31.481  -0.471  1.00  0.00      PROA O
ATOM     17  N   ARG   496     -48.011  31.333  -2.425  1.00  0.00      PROA N
ATOM     18  HN  ARG   496     -47.881  31.611  -3.367  1.00  0.00      PROA H
ATOM     19  CA  ARG   496     -46.963  30.632  -1.811  1.00  0.00      PROA C
ATOM     20  HA  ARG   496     -47.427  29.846  -1.228  1.00  0.00      PROA H
ATOM     21  CB  ARG   496     -46.062  29.877  -2.847  1.00  0.00      PROA C
ATOM     22  HB1 ARG   496     -45.188  29.414  -2.329  1.00  0.00      PROA H
ATOM     23  HB2 ARG   496     -45.663  30.614  -3.578  1.00  0.00      PROA H
ATOM     24  CG  ARG   496     -46.807  28.741  -3.565  1.00  0.00      PROA C
ATOM     25  HG1 ARG   496     -47.665  29.155  -4.132  1.00  0.00      PROA H
ATOM     26  HG2 ARG   496     -47.204  28.026  -2.809  1.00  0.00      PROA H
ATOM     27  CD  ARG   496     -45.823  28.012  -4.469  1.00  0.00      PROA C
ATOM     28  HD1 ARG   496     -45.066  27.459  -3.876  1.00  0.00      PROA H
ATOM     29  HD2 ARG   496     -45.285  28.760  -5.101  1.00  0.00      PROA H
ATOM     30  NE  ARG   496     -46.536  27.112  -5.359  1.00  0.00      PROA N
ATOM     31  HE  ARG   496     -47.470  26.901  -5.105  1.00  0.00      PROA H
ATOM     32  CZ  ARG   496     -46.108  26.395  -6.365  1.00  0.00      PROA C
ATOM     33  NH1 ARG   496     -44.870  26.264  -6.771  1.00  0.00      PROA N
ATOM     34 HH11 ARG   496     -44.142  26.622  -6.205  1.00  0.00      PROA H
ATOM     35 HH12 ARG   496     -44.647  25.773  -7.629  1.00  0.00      PROA H
ATOM     36  NH2 ARG   496     -47.067  25.712  -6.944  1.00  0.00      PROA N
ATOM     37 HH21 ARG   496     -48.006  25.829  -6.664  1.00  0.00      PROA H
ATOM     38 HH22 ARG   496     -46.829  25.238  -7.787  1.00  0.00      PROA H
ATOM     39  C   ARG   496     -46.064  31.316  -0.848  1.00  0.00      PROA C
ATOM     40  O   ARG   496     -45.857  32.536  -0.917  1.00  0.00      PROA O
ATOM     41  N   GLY   497     -45.591  30.535   0.169  1.00  0.00      PROA N
ATOM     42  HN  GLY   497     -45.939  29.601   0.216  1.00  0.00      PROA H
ATOM     43  CA  GLY   497     -44.602  30.808   1.144  1.00  0.00      PROA C
ATOM     44  HA1 GLY   497     -44.630  30.029   1.887  1.00  0.00      PROA H
ATOM     45  HA2 GLY   497     -44.817  31.782   1.564  1.00  0.00      PROA H
ATOM     46  C   GLY   497     -43.141  30.886   0.534  1.00  0.00      PROA C
ATOM     47  O   GLY   497     -42.815  30.965  -0.652  1.00  0.00      PROA O
ATOM     48  N   LYS   498     -42.207  30.732   1.498  1.00  0.00      PROA N
ATOM     49  HN  LYS   498     -42.540  30.673   2.433  1.00  0.00      PROA H
ATOM     50  CA  LYS   498     -40.806  30.695   1.409  1.00  0.00      PROA C
ATOM     51  HA  LYS   498     -40.467  31.640   1.029  1.00  0.00      PROA H
ATOM     52  CB  LYS   498     -40.212  30.516   2.838  1.00  0.00      PROA C
ATOM     53  HB1 LYS   498     -39.195  30.067   2.775  1.00  0.00      PROA H
ATOM     54  HB2 LYS   498     -40.857  29.837   3.434  1.00  0.00      PROA H
ATOM     55  CG  LYS   498     -40.101  31.903   3.468  1.00  0.00      PROA C
ATOM     56  HG1 LYS   498     -41.069  32.449   3.392  1.00  0.00      PROA H
ATOM     57  HG2 LYS   498     -39.333  32.519   2.951  1.00  0.00      PROA H
ATOM     58  CD  LYS   498     -39.743  31.799   5.001  1.00  0.00      PROA C
ATOM     59  HD1 LYS   498     -40.568  31.288   5.541  1.00  0.00      PROA H
ATOM     60  HD2 LYS   498     -39.669  32.843   5.375  1.00  0.00      PROA H
ATOM     61  CE  LYS   498     -38.423  31.092   5.184  1.00  0.00      PROA C
ATOM     62  HE1 LYS   498     -37.595  31.636   4.682  1.00  0.00      PROA H
ATOM     63  HE2 LYS   498     -38.458  30.045   4.815  1.00  0.00      PROA H
ATOM     64  NZ  LYS   498     -38.091  31.011   6.655  1.00  0.00      PROA N
ATOM     65  HZ1 LYS   498     -38.941  30.808   7.231  1.00  0.00      PROA H
ATOM     66  HZ2 LYS   498     -37.750  31.977   6.950  1.00  0.00      PROA H
ATOM     67  HZ3 LYS   498     -37.337  30.333   6.853  1.00  0.00      PROA H
ATOM     68  C   LYS   498     -40.188  29.599   0.449  1.00  0.00      PROA C
ATOM     69  O   LYS   498     -40.591  28.429   0.593  1.00  0.00      PROA O
ATOM     70  N   SER   499     -39.125  29.849  -0.321  1.00  0.00      PROA N
ATOM     71  HN  SER   499     -38.813  30.794  -0.390  1.00  0.00      PROA H
ATOM     72  CA  SER   499     -38.320  28.892  -1.021  1.00  0.00      PROA C
ATOM     73  HA  SER   499     -39.007  28.339  -1.646  1.00  0.00      PROA H
ATOM     74  CB  SER   499     -37.301  29.537  -1.975  1.00  0.00      PROA C
ATOM     75  HB1 SER   499     -36.701  28.740  -2.462  1.00  0.00      PROA H
ATOM     76  HB2 SER   499     -36.610  30.218  -1.430  1.00  0.00      PROA H
ATOM     77  OG  SER   499     -37.972  30.233  -3.016  1.00  0.00      PROA O
ATOM     78  HG1 SER   499     -38.261  31.088  -2.662  1.00  0.00      PROA H
ATOM     79  C   SER   499     -37.603  27.804  -0.142  1.00  0.00      PROA C
ATOM     80  O   SER   499     -37.290  28.097   0.994  1.00  0.00      PROA O
ATOM     81  N   GLY   500     -37.445  26.552  -0.700  1.00  0.00      PROA N
ATOM     82  HN  GLY   500     -37.693  26.378  -1.648  1.00  0.00      PROA H
ATOM     83  CA  GLY   500     -36.903  25.414   0.033  1.00  0.00      PROA C
ATOM     84  HA1 GLY   500     -37.487  24.555  -0.260  1.00  0.00      PROA H
ATOM     85  HA2 GLY   500     -36.966  25.602   1.097  1.00  0.00      PROA H
ATOM     86  C   GLY   500     -35.465  25.072  -0.250  1.00  0.00      PROA C
ATOM     87  O   GLY   500     -34.633  25.984  -0.385  1.00  0.00      PROA O
ATOM     88  N   ALA   501     -35.108  23.788  -0.194  1.00  0.00      PROA N
ATOM     89  HN  ALA   501     -35.795  23.119   0.067  1.00  0.00      PROA H
ATOM     90  CA  ALA   501     -33.799  23.173  -0.555  1.00  0.00      PROA C
ATOM     91  HA  ALA   501     -33.271  23.136   0.389  1.00  0.00      PROA H
ATOM     92  CB  ALA   501     -34.053  21.715  -0.935  1.00  0.00      PROA C
ATOM     93  HB1 ALA   501     -34.608  21.655  -1.896  1.00  0.00      PROA H
ATOM     94  HB2 ALA   501     -34.655  21.209  -0.151  1.00  0.00      PROA H
ATOM     95  HB3 ALA   501     -33.095  21.160  -1.046  1.00  0.00      PROA H
ATOM     96  C   ALA   501     -32.836  23.908  -1.492  1.00  0.00      PROA C
ATOM     97  O   ALA   501     -33.140  24.210  -2.657  1.00  0.00      PROA O
ATOM     98  N   ALA   502     -31.616  24.175  -1.012  1.00  0.00      PROA N
ATOM     99  HN  ALA   502     -31.338  23.903  -0.092  1.00  0.00      PROA H
ATOM    100  CA  ALA   502     -30.669  25.019  -1.706  1.00  0.00      PROA C
ATOM    101  HA  ALA   502     -30.721  24.781  -2.760  1.00  0.00      PROA H
ATOM    102  CB  ALA   502     -31.014  26.478  -1.520  1.00  0.00      PROA C
ATOM    103  HB1 ALA   502     -30.970  26.764  -0.444  1.00  0.00      PROA H
ATOM    104  HB2 ALA   502     -32.041  26.678  -1.885  1.00  0.00      PROA H
ATOM    105  HB3 ALA   502     -30.306  27.123  -2.083  1.00  0.00      PROA H
ATOM    106  C   ALA   502     -29.228  24.659  -1.273  1.00  0.00      PROA C
ATOM    107  O   ALA   502     -28.982  24.214  -0.206  1.00  0.00      PROA O
ATOM    108  N   LEU   503     -28.275  25.041  -2.116  1.00  0.00      PROA N
ATOM    109  HN  LEU   503     -28.586  25.534  -2.925  1.00  0.00      PROA H
ATOM    110  CA  LEU   503     -26.860  24.801  -2.092  1.00  0.00      PROA C
ATOM    111  HA  LEU   503     -26.605  24.243  -1.202  1.00  0.00      PROA H
ATOM    112  CB  LEU   503     -26.166  26.227  -2.081  1.00  0.00      PROA C
ATOM    113  HB1 LEU   503     -26.438  26.768  -3.013  1.00  0.00      PROA H
ATOM    114  HB2 LEU   503     -25.061  26.109  -2.066  1.00  0.00      PROA H
ATOM    115  CG  LEU   503     -26.558  27.142  -0.876  1.00  0.00      PROA C
ATOM    116  HG  LEU   503     -27.665  27.211  -0.785  1.00  0.00      PROA H
ATOM    117  CD1 LEU   503     -25.968  26.471   0.426  1.00  0.00      PROA C
ATOM    118 HD11 LEU   503     -24.864  26.397   0.358  1.00  0.00      PROA H
ATOM    119 HD12 LEU   503     -26.398  25.460   0.574  1.00  0.00      PROA H
ATOM    120 HD13 LEU   503     -26.239  27.099   1.287  1.00  0.00      PROA H
ATOM    121  CD2 LEU   503     -25.993  28.533  -0.963  1.00  0.00      PROA C
ATOM    122 HD21 LEU   503     -26.367  29.057  -1.871  1.00  0.00      PROA H
ATOM    123 HD22 LEU   503     -24.883  28.510  -1.010  1.00  0.00      PROA H
ATOM    124 HD23 LEU   503     -26.286  29.134  -0.074  1.00  0.00      PROA H
ATOM    125  C   LEU   503     -26.217  24.061  -3.268  1.00  0.00      PROA C
ATOM    126  O   LEU   503     -25.110  23.475  -3.140  1.00  0.00      PROA O
ATOM    127  N   SER   504     -26.842  24.175  -4.451  1.00  0.00      PROA N
ATOM    128  HN  SER   504     -27.691  24.696  -4.506  1.00  0.00      PROA H
ATOM    129  CA  SER   504     -26.493  23.454  -5.689  1.00  0.00      PROA C
ATOM    130  HA  SER   504     -26.270  22.434  -5.404  1.00  0.00      PROA H
ATOM    131  CB  SER   504     -27.593  23.395  -6.721  1.00  0.00      PROA C
ATOM    132  HB1 SER   504     -27.218  23.092  -7.716  1.00  0.00      PROA H
ATOM    133  HB2 SER   504     -28.018  24.420  -6.844  1.00  0.00      PROA H
ATOM    134  OG  SER   504     -28.661  22.482  -6.377  1.00  0.00      PROA O
ATOM    135  HG1 SER   504     -29.494  22.967  -6.528  1.00  0.00      PROA H
ATOM    136  C   SER   504     -25.187  24.011  -6.319  1.00  0.00      PROA C
ATOM    137  O   SER   504     -24.794  25.175  -6.154  1.00  0.00      PROA O
ATOM    138  N   LYS   505     -24.474  23.077  -7.055  1.00  0.00      PROA N
ATOM    139  HN  LYS   505     -24.817  22.160  -7.239  1.00  0.00      PROA H
ATOM    140  CA  LYS   505     -23.151  23.434  -7.652  1.00  0.00      PROA C
ATOM    141  HA  LYS   505     -22.544  23.745  -6.813  1.00  0.00      PROA H
ATOM    142  CB  LYS   505     -22.476  22.142  -8.187  1.00  0.00      PROA C
ATOM    143  HB1 LYS   505     -21.556  22.477  -8.715  1.00  0.00      PROA H
ATOM    144  HB2 LYS   505     -23.130  21.689  -8.966  1.00  0.00      PROA H
ATOM    145  CG  LYS   505     -21.971  20.971  -7.242  1.00  0.00      PROA C
ATOM    146  HG1 LYS   505     -21.307  20.312  -7.845  1.00  0.00      PROA H
ATOM    147  HG2 LYS   505     -22.887  20.365  -7.033  1.00  0.00      PROA H
ATOM    148  CD  LYS   505     -21.343  21.280  -5.896  1.00  0.00      PROA C
ATOM    149  HD1 LYS   505     -21.321  20.323  -5.320  1.00  0.00      PROA H
ATOM    150  HD2 LYS   505     -21.944  22.020  -5.325  1.00  0.00      PROA H
ATOM    151  CE  LYS   505     -19.878  21.748  -6.058  1.00  0.00      PROA C
ATOM    152  HE1 LYS   505     -19.882  22.769  -6.506  1.00  0.00      PROA H
ATOM    153  HE2 LYS   505     -19.342  21.070  -6.764  1.00  0.00      PROA H
ATOM    154  NZ  LYS   505     -19.136  21.795  -4.845  1.00  0.00      PROA N
ATOM    155  HZ1 LYS   505     -18.696  20.882  -4.596  1.00  0.00      PROA H
ATOM    156  HZ2 LYS   505     -19.729  22.140  -4.065  1.00  0.00      PROA H
ATOM    157  HZ3 LYS   505     -18.359  22.520  -4.953  1.00  0.00      PROA H
ATOM    158  C   LYS   505     -23.039  24.619  -8.592  1.00  0.00      PROA C
ATOM    159  O   LYS   505     -22.232  25.548  -8.445  1.00  0.00      PROA O
ATOM    160  N   LYS   506     -23.973  24.680  -9.527  1.00  0.00      PROA N
ATOM    161  HN  LYS   506     -24.673  23.970  -9.551  1.00  0.00      PROA H
ATOM    162  CA  LYS   506     -23.963  25.654 -10.685  1.00  0.00      PROA C
ATOM    163  HA  LYS   506     -23.065  26.253 -10.640  1.00  0.00      PROA H
ATOM    164  CB  LYS   506     -23.960  24.788 -11.991  1.00  0.00      PROA C
ATOM    165  HB1 LYS   506     -23.992  25.466 -12.869  1.00  0.00      PROA H
ATOM    166  HB2 LYS   506     -24.872  24.147 -12.003  1.00  0.00      PROA H
ATOM    167  CG  LYS   506     -22.722  23.933 -12.133  1.00  0.00      PROA C
ATOM    168  HG1 LYS   506     -22.886  23.208 -12.968  1.00  0.00      PROA H
ATOM    169  HG2 LYS   506     -22.572  23.314 -11.220  1.00  0.00      PROA H
ATOM    170  CD  LYS   506     -21.488  24.731 -12.443  1.00  0.00      PROA C
ATOM    171  HD1 LYS   506     -21.372  25.578 -11.730  1.00  0.00      PROA H
ATOM    172  HD2 LYS   506     -21.526  25.143 -13.476  1.00  0.00      PROA H
ATOM    173  CE  LYS   506     -20.245  23.788 -12.289  1.00  0.00      PROA C
ATOM    174  HE1 LYS   506     -20.274  22.954 -13.010  1.00  0.00      PROA H
ATOM    175  HE2 LYS   506     -20.238  23.387 -11.256  1.00  0.00      PROA H
ATOM    176  NZ  LYS   506     -19.007  24.534 -12.490  1.00  0.00      PROA N
ATOM    177  HZ1 LYS   506     -18.890  25.312 -11.807  1.00  0.00      PROA H
ATOM    178  HZ2 LYS   506     -18.992  24.928 -13.463  1.00  0.00      PROA H
ATOM    179  HZ3 LYS   506     -18.209  23.851 -12.381  1.00  0.00      PROA H
ATOM    180  C   LYS   506     -25.115  26.627 -10.730  1.00  0.00      PROA C
ATOM    181  O   LYS   506     -26.235  26.233 -11.168  1.00  0.00      PROA O
ATOM    182  N   SER   507     -24.928  28.003 -10.352  1.00  0.00      PROA N
ATOM    183  HN  SER   507     -24.036  28.356 -10.072  1.00  0.00      PROA H
ATOM    184  CA  SER   507     -26.004  28.962 -10.404  1.00  0.00      PROA C
ATOM    185  HA  SER   507     -26.809  28.480  -9.872  1.00  0.00      PROA H
ATOM    186  CB  SER   507     -25.859  30.390  -9.687  1.00  0.00      PROA C
ATOM    187  HB1 SER   507     -25.092  30.972 -10.248  1.00  0.00      PROA H
ATOM    188  HB2 SER   507     -25.447  30.199  -8.671  1.00  0.00      PROA H
ATOM    189  OG  SER   507     -27.051  31.159  -9.554  1.00  0.00      PROA O
ATOM    190  HG1 SER   507     -26.747  32.005  -9.183  1.00  0.00      PROA H
ATOM    191  C   SER   507     -26.543  29.246 -11.766  1.00  0.00      PROA C
ATOM    192  O   SER   507     -25.745  29.324 -12.768  1.00  0.00      PROA O
ATOM    193  N   LYS   508     -27.876  29.361 -11.787  1.00  0.00      PROA N
ATOM    194  HN  LYS   508     -28.391  29.232 -10.948  1.00  0.00      PROA H
ATOM    195  CA  LYS   508     -28.669  29.842 -12.963  1.00  0.00      PROA C
ATOM    196  HA  LYS   508     -28.229  29.498 -13.884  1.00  0.00      PROA H
ATOM    197  CB  LYS   508     -30.122  29.324 -12.753  1.00  0.00      PROA C
ATOM    198  HB1 LYS   508     -30.719  29.562 -13.662  1.00  0.00      PROA H
ATOM    199  HB2 LYS   508     -30.581  29.882 -11.905  1.00  0.00      PROA H
ATOM    200  CG  LYS   508     -30.295  27.801 -12.428  1.00  0.00      PROA C
ATOM    201  HG1 LYS   508     -31.360  27.622 -12.145  1.00  0.00      PROA H
ATOM    202  HG2 LYS   508     -29.679  27.530 -11.544  1.00  0.00      PROA H
ATOM    203  CD  LYS   508     -29.953  26.909 -13.607  1.00  0.00      PROA C
ATOM    204  HD1 LYS   508     -28.985  27.251 -14.026  1.00  0.00      PROA H
ATOM    205  HD2 LYS   508     -30.746  26.999 -14.381  1.00  0.00      PROA H
ATOM    206  CE  LYS   508     -29.798  25.429 -13.150  1.00  0.00      PROA C
ATOM    207  HE1 LYS   508     -30.754  24.990 -12.819  1.00  0.00      PROA H
ATOM    208  HE2 LYS   508     -29.059  25.366 -12.319  1.00  0.00      PROA H
ATOM    209  NZ  LYS   508     -29.286  24.656 -14.265  1.00  0.00      PROA N
ATOM    210  HZ1 LYS   508     -28.424  25.066 -14.666  1.00  0.00      PROA H
ATOM    211  HZ2 LYS   508     -29.999  24.537 -15.021  1.00  0.00      PROA H
ATOM    212  HZ3 LYS   508     -29.023  23.692 -13.904  1.00  0.00      PROA H
ATOM    213  C   LYS   508     -28.687  31.399 -12.965  1.00  0.00      PROA C
ATOM    214  O   LYS   508     -29.035  31.953 -14.043  1.00  0.00      PROA O
ATOM    215  N   GLY   509     -28.492  32.044 -11.785  1.00  0.00      PROA N
ATOM    216  HN  GLY   509     -28.168  31.482 -11.022  1.00  0.00      PROA H
ATOM    217  CA  GLY   509     -28.579  33.434 -11.457  1.00  0.00      PROA C
ATOM    218  HA1 GLY   509     -28.332  34.006 -12.342  1.00  0.00      PROA H
ATOM    219  HA2 GLY   509     -27.917  33.628 -10.627  1.00  0.00      PROA H
ATOM    220  C   GLY   509     -29.955  33.821 -11.052  1.00  0.00      PROA C
ATOM    221  O   GLY   509     -30.902  33.062 -10.992  1.00  0.00      PROA O
ATOM    222  N   GLN   510     -30.028  35.146 -10.680  1.00  0.00      PROA N
ATOM    223  HN  GLN   510     -29.209  35.727 -10.687  1.00  0.00      PROA H
ATOM    224  CA  GLN   510     -31.265  35.825 -10.238  1.00  0.00      PROA C
ATOM    225  HA  GLN   510     -31.279  35.639  -9.176  1.00  0.00      PROA H
ATOM    226  CB  GLN   510     -31.242  37.409 -10.391  1.00  0.00      PROA C
ATOM    227  HB1 GLN   510     -32.268  37.820 -10.243  1.00  0.00      PROA H
ATOM    228  HB2 GLN   510     -30.945  37.678 -11.426  1.00  0.00      PROA H
ATOM    229  CG  GLN   510     -30.351  38.162  -9.339  1.00  0.00      PROA C
ATOM    230  HG1 GLN   510     -30.424  37.674  -8.348  1.00  0.00      PROA H
ATOM    231  HG2 GLN   510     -30.746  39.199  -9.244  1.00  0.00      PROA H
ATOM    232  CD  GLN   510     -28.878  38.223  -9.749  1.00  0.00      PROA C
ATOM    233  OE1 GLN   510     -28.210  37.207  -9.970  1.00  0.00      PROA O
ATOM    234  NE2 GLN   510     -28.307  39.421  -9.741  1.00  0.00      PROA N
ATOM    235 HE21 GLN   510     -27.345  39.455 -10.001  1.00  0.00      PROA H
ATOM    236 HE22 GLN   510     -28.861  40.245  -9.596  1.00  0.00      PROA H
ATOM    237  C   GLN   510     -32.656  35.358 -10.705  1.00  0.00      PROA C
ATOM    238  O   GLN   510     -32.790  34.842 -11.810  1.00  0.00      PROA O
ATOM    239  N   VAL   511     -33.621  35.455  -9.779  1.00  0.00      PROA N
ATOM    240  HN  VAL   511     -33.391  35.832  -8.891  1.00  0.00      PROA H
ATOM    241  CA  VAL   511     -34.980  35.271  -9.965  1.00  0.00      PROA C
ATOM    242  HA  VAL   511     -35.084  34.244 -10.286  1.00  0.00      PROA H
ATOM    243  CB  VAL   511     -35.856  35.429  -8.676  1.00  0.00      PROA C
ATOM    244  HB  VAL   511     -36.914  35.175  -8.940  1.00  0.00      PROA H
ATOM    245  CG1 VAL   511     -35.410  34.417  -7.673  1.00  0.00      PROA C
ATOM    246 HG11 VAL   511     -34.411  34.690  -7.271  1.00  0.00      PROA H
ATOM    247 HG12 VAL   511     -35.363  33.398  -8.113  1.00  0.00      PROA H
ATOM    248 HG13 VAL   511     -36.105  34.396  -6.804  1.00  0.00      PROA H
ATOM    249  CG2 VAL   511     -35.870  36.878  -8.169  1.00  0.00      PROA C
ATOM    250 HG21 VAL   511     -36.343  37.553  -8.914  1.00  0.00      PROA H
ATOM    251 HG22 VAL   511     -34.840  37.230  -7.944  1.00  0.00      PROA H
ATOM    252 HG23 VAL   511     -36.462  36.948  -7.230  1.00  0.00      PROA H
ATOM    253  C   VAL   511     -35.586  36.082 -11.060  1.00  0.00      PROA C
ATOM    254  O   VAL   511     -35.019  37.146 -11.376  1.00  0.00      PROA O
ATOM    255  N   LYS   512     -36.678  35.625 -11.662  1.00  0.00      PROA N
ATOM    256  HN  LYS   512     -37.039  34.748 -11.363  1.00  0.00      PROA H
ATOM    257  CA  LYS   512     -37.429  36.297 -12.665  1.00  0.00      PROA C
ATOM    258  HA  LYS   512     -36.736  36.715 -13.370  1.00  0.00      PROA H
ATOM    259  CB  LYS   512     -38.413  35.292 -13.502  1.00  0.00      PROA C
ATOM    260  HB1 LYS   512     -37.774  34.702 -14.183  1.00  0.00      PROA H
ATOM    261  HB2 LYS   512     -39.084  35.922 -14.106  1.00  0.00      PROA H
ATOM    262  CG  LYS   512     -39.193  34.373 -12.527  1.00  0.00      PROA C
ATOM    263  HG1 LYS   512     -39.677  35.031 -11.767  1.00  0.00      PROA H
ATOM    264  HG2 LYS   512     -38.480  33.712 -11.998  1.00  0.00      PROA H
ATOM    265  CD  LYS   512     -40.312  33.483 -13.158  1.00  0.00      PROA C
ATOM    266  HD1 LYS   512     -40.935  34.128 -13.813  1.00  0.00      PROA H
ATOM    267  HD2 LYS   512     -40.954  33.059 -12.356  1.00  0.00      PROA H
ATOM    268  CE  LYS   512     -39.613  32.370 -13.936  1.00  0.00      PROA C
ATOM    269  HE1 LYS   512     -39.219  31.592 -13.245  1.00  0.00      PROA H
ATOM    270  HE2 LYS   512     -38.764  32.773 -14.534  1.00  0.00      PROA H
ATOM    271  NZ  LYS   512     -40.547  31.755 -14.876  1.00  0.00      PROA N
ATOM    272  HZ1 LYS   512     -40.890  32.495 -15.535  1.00  0.00      PROA H
ATOM    273  HZ2 LYS   512     -41.380  31.375 -14.389  1.00  0.00      PROA H
ATOM    274  HZ3 LYS   512     -40.078  31.022 -15.447  1.00  0.00      PROA H
ATOM    275  C   LYS   512     -38.168  37.465 -12.094  1.00  0.00      PROA C
ATOM    276  O   LYS   512     -38.532  37.395 -10.927  1.00  0.00      PROA O
ATOM    277  N   GLU   513     -38.484  38.500 -12.922  1.00  0.00      PROA N
ATOM    278  HN  GLU   513     -38.061  38.528 -13.823  1.00  0.00      PROA H
ATOM    279  CA  GLU   513     -39.348  39.625 -12.714  1.00  0.00      PROA C
ATOM    280  HA  GLU   513     -38.797  40.263 -12.043  1.00  0.00      PROA H
ATOM    281  CB  GLU   513     -39.381  40.374 -14.044  1.00  0.00      PROA C
ATOM    282  HB1 GLU   513     -39.437  39.673 -14.888  1.00  0.00      PROA H
ATOM    283  HB2 GLU   513     -38.404  40.904 -14.146  1.00  0.00      PROA H
ATOM    284  CG  GLU   513     -40.527  41.441 -14.164  1.00  0.00      PROA C
ATOM    285  HG1 GLU   513     -40.626  42.071 -13.269  1.00  0.00      PROA H
ATOM    286  HG2 GLU   513     -41.497  40.931 -14.327  1.00  0.00      PROA H
ATOM    287  CD  GLU   513     -40.312  42.382 -15.364  1.00  0.00      PROA C
ATOM    288  OE1 GLU   513     -40.261  41.820 -16.490  1.00  0.00      PROA O
ATOM    289  OE2 GLU   513     -40.235  43.646 -15.216  1.00  0.00      PROA O
ATOM    290  C   GLU   513     -40.747  39.438 -12.031  1.00  0.00      PROA C
ATOM    291  O   GLU   513     -41.493  38.474 -12.326  1.00  0.00      PROA O
ATOM    292  N   GLU   514     -40.953  40.322 -11.077  1.00  0.00      PROA N
ATOM    293  HN  GLU   514     -40.324  41.086 -10.947  1.00  0.00      PROA H
ATOM    294  CA  GLU   514     -42.129  40.318 -10.242  1.00  0.00      PROA C
ATOM    295  HA  GLU   514     -42.105  39.369  -9.723  1.00  0.00      PROA H
ATOM    296  CB  GLU   514     -42.083  41.434  -9.130  1.00  0.00      PROA C
ATOM    297  HB1 GLU   514     -43.065  41.444  -8.611  1.00  0.00      PROA H
ATOM    298  HB2 GLU   514     -41.957  42.415  -9.631  1.00  0.00      PROA H
ATOM    299  CG  GLU   514     -41.005  41.402  -7.897  1.00  0.00      PROA C
ATOM    300  HG1 GLU   514     -41.294  42.089  -7.088  1.00  0.00      PROA H
ATOM    301  HG2 GLU   514     -40.007  41.662  -8.283  1.00  0.00      PROA H
ATOM    302  CD  GLU   514     -40.936  39.934  -7.350  1.00  0.00      PROA C
ATOM    303  OE1 GLU   514     -41.960  39.569  -6.662  1.00  0.00      PROA O
ATOM    304  OE2 GLU   514     -39.899  39.212  -7.559  1.00  0.00      PROA O
ATOM    305  C   GLU   514     -43.448  40.363 -10.926  1.00  0.00      PROA C
ATOM    306  O   GLU   514     -43.742  40.901 -11.979  1.00  0.00      PROA O
ATOM    307  N   GLY   515     -44.428  39.578 -10.327  1.00  0.00      PROA N
ATOM    308  HN  GLY   515     -44.262  39.238  -9.408  1.00  0.00      PROA H
ATOM    309  CA  GLY   515     -45.652  39.166 -10.985  1.00  0.00      PROA C
ATOM    310  HA1 GLY   515     -45.593  39.359 -12.049  1.00  0.00      PROA H
ATOM    311  HA2 GLY   515     -46.472  39.686 -10.517  1.00  0.00      PROA H
ATOM    312  C   GLY   515     -45.896  37.707 -10.846  1.00  0.00      PROA C
ATOM    313  O   GLY   515     -46.756  37.243 -11.542  1.00  0.00      PROA O
ATOM    314  N   ILE   516     -45.084  36.978  -9.965  1.00  0.00      PROA N
ATOM    315  HN  ILE   516     -44.378  37.388  -9.404  1.00  0.00      PROA H
ATOM    316  CA  ILE   516     -45.240  35.498  -9.943  1.00  0.00      PROA C
ATOM    317  HA  ILE   516     -45.642  35.133 -10.878  1.00  0.00      PROA H
ATOM    318  CB  ILE   516     -43.805  34.981  -9.708  1.00  0.00      PROA C
ATOM    319  HB  ILE   516     -43.448  35.360  -8.723  1.00  0.00      PROA H
ATOM    320  CG2 ILE   516     -43.784  33.372  -9.623  1.00  0.00      PROA C
ATOM    321 HG21 ILE   516     -44.276  32.959 -10.525  1.00  0.00      PROA H
ATOM    322 HG22 ILE   516     -44.318  33.023  -8.717  1.00  0.00      PROA H
ATOM    323 HG23 ILE   516     -42.741  33.007  -9.584  1.00  0.00      PROA H
ATOM    324  CG1 ILE   516     -42.786  35.495 -10.778  1.00  0.00      PROA C
ATOM    325 HG11 ILE   516     -41.793  35.043 -10.572  1.00  0.00      PROA H
ATOM    326 HG12 ILE   516     -42.651  36.596 -10.698  1.00  0.00      PROA H
ATOM    327  CD  ILE   516     -43.206  35.151 -12.233  1.00  0.00      PROA C
ATOM    328  HD1 ILE   516     -44.183  35.620 -12.480  1.00  0.00      PROA H
ATOM    329  HD2 ILE   516     -43.296  34.057 -12.382  1.00  0.00      PROA H
ATOM    330  HD3 ILE   516     -42.456  35.557 -12.945  1.00  0.00      PROA H
ATOM    331  C   ILE   516     -46.163  35.028  -8.775  1.00  0.00      PROA C
ATOM    332  O   ILE   516     -46.067  35.435  -7.591  1.00  0.00      PROA O
ATOM    333  N   ASN   517     -47.197  34.147  -9.105  1.00  0.00      PROA N
ATOM    334  HN  ASN   517     -47.410  33.840 -10.033  1.00  0.00      PROA H
ATOM    335  CA  ASN   517     -48.086  33.746  -8.065  1.00  0.00      PROA C
ATOM    336  HA  ASN   517     -47.634  33.838  -7.086  1.00  0.00      PROA H
ATOM    337  CB  ASN   517     -49.389  34.560  -8.167  1.00  0.00      PROA C
ATOM    338  HB1 ASN   517     -49.945  34.300  -9.090  1.00  0.00      PROA H
ATOM    339  HB2 ASN   517     -49.129  35.640  -8.212  1.00  0.00      PROA H
ATOM    340  CG  ASN   517     -50.355  34.392  -6.944  1.00  0.00      PROA C
ATOM    341  OD1 ASN   517     -49.899  34.060  -5.838  1.00  0.00      PROA O
ATOM    342  ND2 ASN   517     -51.695  34.576  -6.999  1.00  0.00      PROA N
ATOM    343 HD21 ASN   517     -52.090  34.908  -7.852  1.00  0.00      PROA H
ATOM    344 HD22 ASN   517     -52.199  34.577  -6.140  1.00  0.00      PROA H
ATOM    345  C   ASN   517     -48.327  32.258  -8.349  1.00  0.00      PROA C
ATOM    346  O   ASN   517     -48.469  31.898  -9.491  1.00  0.00      PROA O
ATOM    347  N   LYS   518     -48.261  31.421  -7.255  1.00  0.00      PROA N
ATOM    348  HN  LYS   518     -48.188  31.909  -6.391  1.00  0.00      PROA H
ATOM    349  CA  LYS   518     -48.307  29.991  -7.120  1.00  0.00      PROA C
ATOM    350  HA  LYS   518     -47.990  29.757  -6.119  1.00  0.00      PROA H
ATOM    351  CB  LYS   518     -49.763  29.460  -7.324  1.00  0.00      PROA C
ATOM    352  HB1 LYS   518     -49.765  28.365  -7.143  1.00  0.00      PROA H
ATOM    353  HB2 LYS   518     -50.032  29.660  -8.384  1.00  0.00      PROA H
ATOM    354  CG  LYS   518     -50.774  30.138  -6.348  1.00  0.00      PROA C
ATOM    355  HG1 LYS   518     -50.925  31.204  -6.618  1.00  0.00      PROA H
ATOM    356  HG2 LYS   518     -50.393  30.087  -5.304  1.00  0.00      PROA H
ATOM    357  CD  LYS   518     -52.112  29.359  -6.428  1.00  0.00      PROA C
ATOM    358  HD1 LYS   518     -52.899  29.876  -5.837  1.00  0.00      PROA H
ATOM    359  HD2 LYS   518     -51.894  28.391  -5.916  1.00  0.00      PROA H
ATOM    360  CE  LYS   518     -52.624  29.019  -7.839  1.00  0.00      PROA C
ATOM    361  HE1 LYS   518     -51.836  28.693  -8.545  1.00  0.00      PROA H
ATOM    362  HE2 LYS   518     -53.177  29.871  -8.280  1.00  0.00      PROA H
ATOM    363  NZ  LYS   518     -53.582  27.870  -7.760  1.00  0.00      PROA N
ATOM    364  HZ1 LYS   518     -54.414  28.135  -7.195  1.00  0.00      PROA H
ATOM    365  HZ2 LYS   518     -53.094  27.060  -7.324  1.00  0.00      PROA H
ATOM    366  HZ3 LYS   518     -53.862  27.602  -8.726  1.00  0.00      PROA H
ATOM    367  C   LYS   518     -47.298  29.272  -8.082  1.00  0.00      PROA C
ATOM    368  O   LYS   518     -47.509  28.166  -8.621  1.00  0.00      PROA O
ATOM    369  N   SER   519     -46.114  29.888  -8.228  1.00  0.00      PROA N
ATOM    370  HN  SER   519     -45.929  30.772  -7.807  1.00  0.00      PROA H
ATOM    371  CA  SER   519     -45.087  29.344  -9.059  1.00  0.00      PROA C
ATOM    372  HA  SER   519     -45.163  28.264  -9.077  1.00  0.00      PROA H
ATOM    373  CB  SER   519     -45.221  29.841 -10.511  1.00  0.00      PROA C
ATOM    374  HB1 SER   519     -45.201  30.951 -10.550  1.00  0.00      PROA H
ATOM    375  HB2 SER   519     -46.220  29.522 -10.892  1.00  0.00      PROA H
ATOM    376  OG  SER   519     -44.184  29.274 -11.402  1.00  0.00      PROA O
ATOM    377  HG1 SER   519     -43.343  29.668 -11.141  1.00  0.00      PROA H
ATOM    378  C   SER   519     -43.744  29.658  -8.387  1.00  0.00      PROA C
ATOM    379  O   SER   519     -43.563  30.546  -7.578  1.00  0.00      PROA O
ATOM    380  N   GLU   520     -42.694  28.780  -8.537  1.00  0.00      PROA N
ATOM    381  HN  GLU   520     -42.843  27.916  -9.016  1.00  0.00      PROA H
ATOM    382  CA  GLU   520     -41.270  29.073  -8.251  1.00  0.00      PROA C
ATOM    383  HA  GLU   520     -41.169  29.432  -7.237  1.00  0.00      PROA H
ATOM    384  CB  GLU   520     -40.382  27.803  -8.538  1.00  0.00      PROA C
ATOM    385  HB1 GLU   520     -39.307  28.077  -8.604  1.00  0.00      PROA H
ATOM    386  HB2 GLU   520     -40.665  27.432  -9.551  1.00  0.00      PROA H
ATOM    387  CG  GLU   520     -40.458  26.537  -7.564  1.00  0.00      PROA C
ATOM    388  HG1 GLU   520     -41.525  26.256  -7.460  1.00  0.00      PROA H
ATOM    389  HG2 GLU   520     -40.057  26.809  -6.568  1.00  0.00      PROA H
ATOM    390  CD  GLU   520     -39.711  25.343  -8.093  1.00  0.00      PROA C
ATOM    391  OE1 GLU   520     -38.669  24.958  -7.560  1.00  0.00      PROA O
ATOM    392  OE2 GLU   520     -40.142  24.838  -9.210  1.00  0.00      PROA O
ATOM    393  C   GLU   520     -40.758  30.130  -9.232  1.00  0.00      PROA C
ATOM    394  O   GLU   520     -40.801  30.022 -10.435  1.00  0.00      PROA O
ATOM    395  N   LYS   521     -40.167  31.230  -8.670  1.00  0.00      PROA N
ATOM    396  HN  LYS   521     -40.144  31.298  -7.675  1.00  0.00      PROA H
ATOM    397  CA  LYS   521     -39.491  32.321  -9.373  1.00  0.00      PROA C
ATOM    398  HA  LYS   521     -39.810  32.328 -10.405  1.00  0.00      PROA H
ATOM    399  CB  LYS   521     -39.805  33.695  -8.731  1.00  0.00      PROA C
ATOM    400  HB1 LYS   521     -40.900  33.853  -8.731  1.00  0.00      PROA H
ATOM    401  HB2 LYS   521     -39.343  34.509  -9.330  1.00  0.00      PROA H
ATOM    402  CG  LYS   521     -39.269  33.866  -7.187  1.00  0.00      PROA C
ATOM    403  HG1 LYS   521     -38.186  33.615  -7.185  1.00  0.00      PROA H
ATOM    404  HG2 LYS   521     -39.781  33.113  -6.553  1.00  0.00      PROA H
ATOM    405  CD  LYS   521     -39.410  35.250  -6.588  1.00  0.00      PROA C
ATOM    406  HD1 LYS   521     -38.923  35.981  -7.282  1.00  0.00      PROA H
ATOM    407  HD2 LYS   521     -38.845  35.280  -5.624  1.00  0.00      PROA H
ATOM    408  CE  LYS   521     -40.853  35.596  -6.370  1.00  0.00      PROA C
ATOM    409  HE1 LYS   521     -41.331  34.924  -5.623  1.00  0.00      PROA H
ATOM    410  HE2 LYS   521     -41.429  35.555  -7.322  1.00  0.00      PROA H
ATOM    411  NZ  LYS   521     -40.905  36.964  -5.877  1.00  0.00      PROA N
ATOM    412  HZ1 LYS   521     -40.440  37.632  -6.556  1.00  0.00      PROA H
ATOM    413  HZ2 LYS   521     -40.450  37.111  -4.958  1.00  0.00      PROA H
ATOM    414  HZ3 LYS   521     -41.870  37.348  -5.807  1.00  0.00      PROA H
ATOM    415  C   LYS   521     -37.976  32.125  -9.374  1.00  0.00      PROA C
ATOM    416  O   LYS   521     -37.299  32.870 -10.108  1.00  0.00      PROA O
ATOM    417  N   ARG   522     -37.383  31.121  -8.628  1.00  0.00      PROA N
ATOM    418  HN  ARG   522     -37.891  30.655  -7.901  1.00  0.00      PROA H
ATOM    419  CA  ARG   522     -36.101  30.556  -9.014  1.00  0.00      PROA C
ATOM    420  HA  ARG   522     -35.366  31.349  -9.055  1.00  0.00      PROA H
ATOM    421  CB  ARG   522     -35.746  29.574  -7.854  1.00  0.00      PROA C
ATOM    422  HB1 ARG   522     -34.892  28.939  -8.172  1.00  0.00      PROA H
ATOM    423  HB2 ARG   522     -36.594  28.885  -7.678  1.00  0.00      PROA H
ATOM    424  CG  ARG   522     -35.338  30.335  -6.557  1.00  0.00      PROA C
ATOM    425  HG1 ARG   522     -36.123  31.078  -6.288  1.00  0.00      PROA H
ATOM    426  HG2 ARG   522     -34.403  30.900  -6.784  1.00  0.00      PROA H
ATOM    427  CD  ARG   522     -35.116  29.397  -5.387  1.00  0.00      PROA C
ATOM    428  HD1 ARG   522     -34.402  28.589  -5.679  1.00  0.00      PROA H
ATOM    429  HD2 ARG   522     -36.086  28.947  -5.074  1.00  0.00      PROA H
ATOM    430  NE  ARG   522     -34.587  30.174  -4.280  1.00  0.00      PROA N
ATOM    431  HE  ARG   522     -34.536  31.171  -4.304  1.00  0.00      PROA H
ATOM    432  CZ  ARG   522     -34.042  29.505  -3.239  1.00  0.00      PROA C
ATOM    433  NH1 ARG   522     -34.160  28.226  -2.869  1.00  0.00      PROA N
ATOM    434 HH11 ARG   522     -34.712  27.611  -3.422  1.00  0.00      PROA H
ATOM    435 HH12 ARG   522     -33.849  27.921  -1.969  1.00  0.00      PROA H
ATOM    436  NH2 ARG   522     -33.441  30.170  -2.279  1.00  0.00      PROA N
ATOM    437 HH21 ARG   522     -33.296  31.151  -2.375  1.00  0.00      PROA H
ATOM    438 HH22 ARG   522     -32.887  29.671  -1.617  1.00  0.00      PROA H
ATOM    439  C   ARG   522     -36.182  29.934 -10.431  1.00  0.00      PROA C
ATOM    440  O   ARG   522     -37.136  29.388 -10.912  1.00  0.00      PROA O
ATOM    441  N   MET   523     -35.141  30.206 -11.207  1.00  0.00      PROA N
ATOM    442  HN  MET   523     -34.308  30.606 -10.834  1.00  0.00      PROA H
ATOM    443  CA  MET   523     -35.098  29.900 -12.626  1.00  0.00      PROA C
ATOM    444  HA  MET   523     -36.055  30.184 -13.038  1.00  0.00      PROA H
ATOM    445  CB  MET   523     -34.032  30.641 -13.434  1.00  0.00      PROA C
ATOM    446  HB1 MET   523     -34.120  30.416 -14.521  1.00  0.00      PROA H
ATOM    447  HB2 MET   523     -33.025  30.284 -13.108  1.00  0.00      PROA H
ATOM    448  CG  MET   523     -34.020  32.177 -13.248  1.00  0.00      PROA C
ATOM    449  HG1 MET   523     -33.119  32.576 -13.771  1.00  0.00      PROA H
ATOM    450  HG2 MET   523     -33.888  32.444 -12.178  1.00  0.00      PROA H
ATOM    451  SD  MET   523     -35.487  32.947 -13.910  1.00  0.00      PROA S
ATOM    452  CE  MET   523     -34.793  34.263 -14.798  1.00  0.00      PROA C
ATOM    453  HE1 MET   523     -34.122  33.896 -15.605  1.00  0.00      PROA H
ATOM    454  HE2 MET   523     -34.180  34.898 -14.121  1.00  0.00      PROA H
ATOM    455  HE3 MET   523     -35.574  34.901 -15.259  1.00  0.00      PROA H
ATOM    456  C   MET   523     -34.907  28.412 -12.914  1.00  0.00      PROA C
ATOM    457  O   MET   523     -34.029  27.765 -12.313  1.00  0.00      PROA O
ATOM    458  N   LYS   524     -35.669  27.878 -13.818  1.00  0.00      PROA N
ATOM    459  HN  LYS   524     -36.317  28.447 -14.304  1.00  0.00      PROA H
ATOM    460  CA  LYS   524     -35.596  26.530 -14.226  1.00  0.00      PROA C
ATOM    461  HA  LYS   524     -35.632  25.965 -13.309  1.00  0.00      PROA H
ATOM    462  CB  LYS   524     -36.967  26.218 -15.000  1.00  0.00      PROA C
ATOM    463  HB1 LYS   524     -36.797  25.318 -15.633  1.00  0.00      PROA H
ATOM    464  HB2 LYS   524     -37.194  27.060 -15.684  1.00  0.00      PROA H
ATOM    465  CG  LYS   524     -38.144  25.902 -14.074  1.00  0.00      PROA C
ATOM    466  HG1 LYS   524     -38.361  26.765 -13.411  1.00  0.00      PROA H
ATOM    467  HG2 LYS   524     -37.808  25.078 -13.398  1.00  0.00      PROA H
ATOM    468  CD  LYS   524     -39.453  25.391 -14.761  1.00  0.00      PROA C
ATOM    469  HD1 LYS   524     -40.055  24.822 -14.021  1.00  0.00      PROA H
ATOM    470  HD2 LYS   524     -39.155  24.668 -15.541  1.00  0.00      PROA H
ATOM    471  CE  LYS   524     -40.398  26.489 -15.390  1.00  0.00      PROA C
ATOM    472  HE1 LYS   524     -41.202  25.957 -15.930  1.00  0.00      PROA H
ATOM    473  HE2 LYS   524     -39.835  27.142 -16.087  1.00  0.00      PROA H
ATOM    474  NZ  LYS   524     -41.063  27.323 -14.364  1.00  0.00      PROA N
ATOM    475  HZ1 LYS   524     -40.369  27.752 -13.724  1.00  0.00      PROA H
ATOM    476  HZ2 LYS   524     -41.692  26.687 -13.819  1.00  0.00      PROA H
ATOM    477  HZ3 LYS   524     -41.676  28.026 -14.820  1.00  0.00      PROA H
ATOM    478  C   LYS   524     -34.314  26.070 -14.989  1.00  0.00      PROA C
ATOM    479  O   LYS   524     -33.800  26.807 -15.818  1.00  0.00      PROA O
ATOM    480  N   LEU   525     -33.833  24.884 -14.739  1.00  0.00      PROA N
ATOM    481  HN  LEU   525     -32.960  24.662 -15.177  1.00  0.00      PROA H
ATOM    482  CA  LEU   525     -34.345  23.925 -13.794  1.00  0.00      PROA C
ATOM    483  HA  LEU   525     -35.423  23.955 -13.830  1.00  0.00      PROA H
ATOM    484  CB  LEU   525     -33.935  22.420 -14.125  1.00  0.00      PROA C
ATOM    485  HB1 LEU   525     -34.130  21.772 -13.252  1.00  0.00      PROA H
ATOM    486  HB2 LEU   525     -32.837  22.418 -14.297  1.00  0.00      PROA H
ATOM    487  CG  LEU   525     -34.603  21.654 -15.376  1.00  0.00      PROA C
ATOM    488  HG  LEU   525     -34.465  22.303 -16.272  1.00  0.00      PROA H
ATOM    489  CD1 LEU   525     -33.956  20.278 -15.682  1.00  0.00      PROA C
ATOM    490 HD11 LEU   525     -34.047  19.603 -14.812  1.00  0.00      PROA H
ATOM    491 HD12 LEU   525     -32.879  20.408 -15.919  1.00  0.00      PROA H
ATOM    492 HD13 LEU   525     -34.451  19.804 -16.557  1.00  0.00      PROA H
ATOM    493  CD2 LEU   525     -36.098  21.447 -15.132  1.00  0.00      PROA C
ATOM    494 HD21 LEU   525     -36.608  22.423 -15.000  1.00  0.00      PROA H
ATOM    495 HD22 LEU   525     -36.270  20.824 -14.231  1.00  0.00      PROA H
ATOM    496 HD23 LEU   525     -36.559  20.929 -16.003  1.00  0.00      PROA H
ATOM    497  C   LEU   525     -33.951  24.209 -12.327  1.00  0.00      PROA C
ATOM    498  O   LEU   525     -32.961  24.908 -12.098  1.00  0.00      PROA O
ATOM    499  N   THR   526     -34.782  23.702 -11.413  1.00  0.00      PROA N
ATOM    500  HN  THR   526     -35.665  23.307 -11.654  1.00  0.00      PROA H
ATOM    501  CA  THR   526     -34.571  23.839  -9.956  1.00  0.00      PROA C
ATOM    502  HA  THR   526     -33.629  24.326  -9.743  1.00  0.00      PROA H
ATOM    503  CB  THR   526     -35.746  24.594  -9.265  1.00  0.00      PROA C
ATOM    504  HB  THR   526     -35.550  24.672  -8.171  1.00  0.00      PROA H
ATOM    505  OG1 THR   526     -37.000  23.886  -9.488  1.00  0.00      PROA O
ATOM    506  HG1 THR   526     -37.635  24.259  -8.834  1.00  0.00      PROA H
ATOM    507  CG2 THR   526     -35.910  25.973  -9.878  1.00  0.00      PROA C
ATOM    508 HG21 THR   526     -36.174  25.909 -10.954  1.00  0.00      PROA H
ATOM    509 HG22 THR   526     -34.970  26.560  -9.791  1.00  0.00      PROA H
ATOM    510 HG23 THR   526     -36.725  26.528  -9.367  1.00  0.00      PROA H
ATOM    511  C   THR   526     -34.503  22.381  -9.439  1.00  0.00      PROA C
ATOM    512  O   THR   526     -34.425  22.250  -8.222  1.00  0.00      PROA O
ATOM    513  N   LEU   527     -34.469  21.259 -10.212  1.00  0.00      PROA N
ATOM    514  HN  LEU   527     -34.451  21.359 -11.198  1.00  0.00      PROA H
ATOM    515  CA  LEU   527     -34.688  19.872  -9.697  1.00  0.00      PROA C
ATOM    516  HA  LEU   527     -35.663  19.832  -9.231  1.00  0.00      PROA H
ATOM    517  CB  LEU   527     -34.570  18.803 -10.818  1.00  0.00      PROA C
ATOM    518  HB1 LEU   527     -34.872  17.816 -10.383  1.00  0.00      PROA H
ATOM    519  HB2 LEU   527     -33.490  18.711 -11.094  1.00  0.00      PROA H
ATOM    520  CG  LEU   527     -35.292  18.943 -12.128  1.00  0.00      PROA C
ATOM    521  HG  LEU   527     -34.992  19.900 -12.610  1.00  0.00      PROA H
ATOM    522  CD1 LEU   527     -34.837  17.808 -12.992  1.00  0.00      PROA C
ATOM    523 HD11 LEU   527     -35.100  16.831 -12.526  1.00  0.00      PROA H
ATOM    524 HD12 LEU   527     -33.739  17.824 -13.154  1.00  0.00      PROA H
ATOM    525 HD13 LEU   527     -35.333  17.844 -13.987  1.00  0.00      PROA H
ATOM    526  CD2 LEU   527     -36.866  18.906 -12.094  1.00  0.00      PROA C
ATOM    527 HD21 LEU   527     -37.258  19.736 -11.472  1.00  0.00      PROA H
ATOM    528 HD22 LEU   527     -37.207  17.942 -11.659  1.00  0.00      PROA H
ATOM    529 HD23 LEU   527     -37.276  18.995 -13.120  1.00  0.00      PROA H
ATOM    530  C   LEU   527     -33.663  19.462  -8.678  1.00  0.00      PROA C
ATOM    531  O   LEU   527     -33.926  18.725  -7.757  1.00  0.00      PROA O
ATOM    532  N   LYS   528     -32.393  19.888  -8.739  1.00  0.00      PROA N
ATOM    533  HN  LYS   528     -32.111  20.519  -9.454  1.00  0.00      PROA H
ATOM    534  CA  LYS   528     -31.356  19.471  -7.781  1.00  0.00      PROA C
ATOM    535  HA  LYS   528     -31.529  18.449  -7.478  1.00  0.00      PROA H
ATOM    536  CB  LYS   528     -29.961  19.551  -8.561  1.00  0.00      PROA C
ATOM    537  HB1 LYS   528     -29.180  19.148  -7.880  1.00  0.00      PROA H
ATOM    538  HB2 LYS   528     -29.718  20.612  -8.782  1.00  0.00      PROA H
ATOM    539  CG  LYS   528     -29.969  18.716  -9.833  1.00  0.00      PROA C
ATOM    540  HG1 LYS   528     -28.933  18.705 -10.249  1.00  0.00      PROA H
ATOM    541  HG2 LYS   528     -30.593  19.259 -10.583  1.00  0.00      PROA H
ATOM    542  CD  LYS   528     -30.478  17.273  -9.747  1.00  0.00      PROA C
ATOM    543  HD1 LYS   528     -31.413  17.189  -9.151  1.00  0.00      PROA H
ATOM    544  HD2 LYS   528     -29.690  16.692  -9.211  1.00  0.00      PROA H
ATOM    545  CE  LYS   528     -30.744  16.739 -11.114  1.00  0.00      PROA C
ATOM    546  HE1 LYS   528     -30.142  17.339 -11.835  1.00  0.00      PROA H
ATOM    547  HE2 LYS   528     -31.818  16.817 -11.390  1.00  0.00      PROA H
ATOM    548  NZ  LYS   528     -30.302  15.333 -11.320  1.00  0.00      PROA N
ATOM    549  HZ1 LYS   528     -30.523  14.774 -10.459  1.00  0.00      PROA H
ATOM    550  HZ2 LYS   528     -29.247  15.308 -11.436  1.00  0.00      PROA H
ATOM    551  HZ3 LYS   528     -30.738  14.918 -12.161  1.00  0.00      PROA H
ATOM    552  C   LYS   528     -31.397  20.314  -6.462  1.00  0.00      PROA C
ATOM    553  O   LYS   528     -30.917  19.966  -5.387  1.00  0.00      PROA O
ATOM    554  N   GLY   529     -32.154  21.415  -6.516  1.00  0.00      PROA N
ATOM    555  HN  GLY   529     -32.669  21.577  -7.358  1.00  0.00      PROA H
ATOM    556  CA  GLY   529     -32.361  22.429  -5.535  1.00  0.00      PROA C
ATOM    557  HA1 GLY   529     -31.812  22.193  -4.632  1.00  0.00      PROA H
ATOM    558  HA2 GLY   529     -33.424  22.526  -5.381  1.00  0.00      PROA H
ATOM    559  C   GLY   529     -31.844  23.734  -6.050  1.00  0.00      PROA C
ATOM    560  O   GLY   529     -31.069  23.854  -6.997  1.00  0.00      PROA O
ATOM    561  N   GLY   530     -32.257  24.816  -5.376  1.00  0.00      PROA N
ATOM    562  HN  GLY   530     -32.841  24.683  -4.569  1.00  0.00      PROA H
ATOM    563  CA  GLY   530     -31.676  26.185  -5.641  1.00  0.00      PROA C
ATOM    564  HA1 GLY   530     -32.127  26.844  -4.916  1.00  0.00      PROA H
ATOM    565  HA2 GLY   530     -31.943  26.440  -6.657  1.00  0.00      PROA H
ATOM    566  C   GLY   530     -30.190  26.394  -5.521  1.00  0.00      PROA C
ATOM    567  O   GLY   530     -29.458  25.649  -4.866  1.00  0.00      PROA O
ATOM    568  N   ALA   531     -29.716  27.514  -6.006  1.00  0.00      PROA N
ATOM    569  HN  ALA   531     -30.295  28.082  -6.579  1.00  0.00      PROA H
ATOM    570  CA  ALA   531     -28.319  27.943  -5.959  1.00  0.00      PROA C
ATOM    571  HA  ALA   531     -27.702  27.188  -5.487  1.00  0.00      PROA H
ATOM    572  CB  ALA   531     -27.866  28.113  -7.383  1.00  0.00      PROA C
ATOM    573  HB1 ALA   531     -28.457  28.891  -7.913  1.00  0.00      PROA H
ATOM    574  HB2 ALA   531     -27.960  27.155  -7.942  1.00  0.00      PROA H
ATOM    575  HB3 ALA   531     -26.794  28.416  -7.414  1.00  0.00      PROA H
ATOM    576  C   ALA   531     -28.212  29.182  -5.098  1.00  0.00      PROA C
ATOM    577  O   ALA   531     -27.161  29.818  -4.828  1.00  0.00      PROA O
ATOM    578  N   ALA   532     -29.390  29.689  -4.679  1.00  0.00      PROA N
ATOM    579  HN  ALA   532     -30.228  29.216  -4.899  1.00  0.00      PROA H
ATOM    580  CA  ALA   532     -29.511  30.829  -3.720  1.00  0.00      PROA C
ATOM    581  HA  ALA   532     -28.684  31.500  -3.914  1.00  0.00      PROA H
ATOM    582  CB  ALA   532     -30.811  31.585  -4.058  1.00  0.00      PROA C
ATOM    583  HB1 ALA   532     -31.661  30.880  -4.115  1.00  0.00      PROA H
ATOM    584  HB2 ALA   532     -30.706  32.072  -5.047  1.00  0.00      PROA H
ATOM    585  HB3 ALA   532     -31.039  32.371  -3.308  1.00  0.00      PROA H
ATOM    586  C   ALA   532     -29.446  30.534  -2.190  1.00  0.00      PROA C
ATOM    587  O   ALA   532     -29.935  29.470  -1.740  1.00  0.00      PROA O
ATOM    588  N   VAL   533     -28.900  31.431  -1.403  1.00  0.00      PROA N
ATOM    589  HN  VAL   533     -28.558  32.267  -1.843  1.00  0.00      PROA H
ATOM    590  CA  VAL   533     -28.833  31.500   0.074  1.00  0.00      PROA C
ATOM    591  HA  VAL   533     -28.554  30.514   0.416  1.00  0.00      PROA H
ATOM    592  CB  VAL   533     -27.789  32.470   0.582  1.00  0.00      PROA C
ATOM    593  HB  VAL   533     -28.139  33.507   0.357  1.00  0.00      PROA H
ATOM    594  CG1 VAL   533     -27.634  32.350   2.170  1.00  0.00      PROA C
ATOM    595 HG11 VAL   533     -27.305  31.325   2.429  1.00  0.00      PROA H
ATOM    596 HG12 VAL   533     -28.587  32.570   2.685  1.00  0.00      PROA H
ATOM    597 HG13 VAL   533     -26.869  33.072   2.521  1.00  0.00      PROA H
ATOM    598  CG2 VAL   533     -26.369  32.357  -0.009  1.00  0.00      PROA C
ATOM    599 HG21 VAL   533     -26.380  32.498  -1.111  1.00  0.00      PROA H
ATOM    600 HG22 VAL   533     -25.929  31.365   0.220  1.00  0.00      PROA H
ATOM    601 HG23 VAL   533     -25.707  33.137   0.425  1.00  0.00      PROA H
ATOM    602  C   VAL   533     -30.217  31.822   0.670  1.00  0.00      PROA C
ATOM    603  O   VAL   533     -30.842  32.830   0.270  1.00  0.00      PROA O
ATOM    604  N   ASP   534     -30.782  30.970   1.514  1.00  0.00      PROA N
ATOM    605  HN  ASP   534     -30.279  30.135   1.722  1.00  0.00      PROA H
ATOM    606  CA  ASP   534     -32.125  30.912   2.101  1.00  0.00      PROA C
ATOM    607  HA  ASP   534     -32.634  30.348   1.344  1.00  0.00      PROA H
ATOM    608  CB  ASP   534     -32.210  30.037   3.424  1.00  0.00      PROA C
ATOM    609  HB1 ASP   534     -33.248  30.018   3.812  1.00  0.00      PROA H
ATOM    610  HB2 ASP   534     -31.552  30.494   4.191  1.00  0.00      PROA H
ATOM    611  CG  ASP   534     -31.779  28.582   3.254  1.00  0.00      PROA C
ATOM    612  OD1 ASP   534     -31.726  27.818   4.222  1.00  0.00      PROA O
ATOM    613  OD2 ASP   534     -31.591  28.145   2.047  1.00  0.00      PROA O
ATOM    614  C   ASP   534     -32.770  32.232   2.332  1.00  0.00      PROA C
ATOM    615  O   ASP   534     -32.124  33.076   3.003  1.00  0.00      PROA O
ATOM    616  N   PRO   535     -34.009  32.446   1.844  1.00  0.00      PROA N
ATOM    617  CD  PRO   535     -34.797  31.337   1.293  1.00  0.00      PROA C
ATOM    618  HD1 PRO   535     -34.913  30.530   2.049  1.00  0.00      PROA H
ATOM    619  HD2 PRO   535     -34.342  30.945   0.359  1.00  0.00      PROA H
ATOM    620  CA  PRO   535     -34.819  33.711   1.837  1.00  0.00      PROA C
ATOM    621  HA  PRO   535     -34.538  34.223   0.925  1.00  0.00      PROA H
ATOM    622  CB  PRO   535     -36.252  33.171   1.802  1.00  0.00      PROA C
ATOM    623  HB1 PRO   535     -36.955  33.951   1.436  1.00  0.00      PROA H
ATOM    624  HB2 PRO   535     -36.565  32.896   2.838  1.00  0.00      PROA H
ATOM    625  CG  PRO   535     -36.205  31.964   0.963  1.00  0.00      PROA C
ATOM    626  HG1 PRO   535     -37.028  31.243   1.141  1.00  0.00      PROA H
ATOM    627  HG2 PRO   535     -36.160  32.237  -0.116  1.00  0.00      PROA H
ATOM    628  C   PRO   535     -34.589  34.751   2.905  1.00  0.00      PROA C
ATOM    629  O   PRO   535     -34.643  35.937   2.617  1.00  0.00      PROA O
ATOM    630  N   ASP   536     -34.435  34.348   4.184  1.00  0.00      PROA N
ATOM    631  HN  ASP   536     -34.378  33.375   4.367  1.00  0.00      PROA H
ATOM    632  CA  ASP   536     -34.453  35.220   5.376  1.00  0.00      PROA C
ATOM    633  HA  ASP   536     -35.109  36.056   5.164  1.00  0.00      PROA H
ATOM    634  CB  ASP   536     -35.020  34.456   6.666  1.00  0.00      PROA C
ATOM    635  HB1 ASP   536     -34.883  35.079   7.556  1.00  0.00      PROA H
ATOM    636  HB2 ASP   536     -34.440  33.522   6.805  1.00  0.00      PROA H
ATOM    637  CG  ASP   536     -36.488  34.095   6.510  1.00  0.00      PROA C
ATOM    638  OD1 ASP   536     -37.029  33.334   7.324  1.00  0.00      PROA O
ATOM    639  OD2 ASP   536     -37.207  34.882   5.766  1.00  0.00      PROA O
ATOM    640  C   ASP   536     -33.141  35.827   5.651  1.00  0.00      PROA C
ATOM    641  O   ASP   536     -32.959  36.730   6.465  1.00  0.00      PROA O
ATOM    642  N   SER   537     -32.092  35.406   4.892  1.00  0.00      PROA N
ATOM    643  HN  SER   537     -32.233  34.684   4.213  1.00  0.00      PROA H
ATOM    644  CA  SER   537     -30.745  35.945   5.036  1.00  0.00      PROA C
ATOM    645  HA  SER   537     -30.529  36.049   6.091  1.00  0.00      PROA H
ATOM    646  CB  SER   537     -29.729  34.914   4.415  1.00  0.00      PROA C
ATOM    647  HB1 SER   537     -29.891  33.930   4.901  1.00  0.00      PROA H
ATOM    648  HB2 SER   537     -28.693  35.248   4.646  1.00  0.00      PROA H
ATOM    649  OG  SER   537     -29.854  34.763   3.023  1.00  0.00      PROA O
ATOM    650  HG1 SER   537     -30.586  34.138   2.858  1.00  0.00      PROA H
ATOM    651  C   SER   537     -30.638  37.337   4.420  1.00  0.00      PROA C
ATOM    652  O   SER   537     -29.969  38.241   4.952  1.00  0.00      PROA O
ATOM    653  N   GLY   538     -31.346  37.561   3.300  1.00  0.00      PROA N
ATOM    654  HN  GLY   538     -31.945  36.832   2.975  1.00  0.00      PROA H
ATOM    655  CA  GLY   538     -31.367  38.831   2.515  1.00  0.00      PROA C
ATOM    656  HA1 GLY   538     -30.973  39.648   3.104  1.00  0.00      PROA H
ATOM    657  HA2 GLY   538     -32.374  38.997   2.161  1.00  0.00      PROA H
ATOM    658  C   GLY   538     -30.478  38.665   1.302  1.00  0.00      PROA C
ATOM    659  O   GLY   538     -30.211  39.626   0.528  1.00  0.00      PROA O
ATOM    660  N   LEU   539     -29.841  37.482   1.141  1.00  0.00      PROA N
ATOM    661  HN  LEU   539     -30.005  36.738   1.786  1.00  0.00      PROA H
ATOM    662  CA  LEU   539     -28.658  37.330   0.249  1.00  0.00      PROA C
ATOM    663  HA  LEU   539     -28.239  38.305   0.064  1.00  0.00      PROA H
ATOM    664  CB  LEU   539     -27.658  36.512   0.976  1.00  0.00      PROA C
ATOM    665  HB1 LEU   539     -26.846  36.198   0.274  1.00  0.00      PROA H
ATOM    666  HB2 LEU   539     -28.128  35.575   1.349  1.00  0.00      PROA H
ATOM    667  CG  LEU   539     -26.953  37.209   2.145  1.00  0.00      PROA C
ATOM    668  HG  LEU   539     -27.716  37.544   2.889  1.00  0.00      PROA H
ATOM    669  CD1 LEU   539     -25.956  36.279   2.890  1.00  0.00      PROA C
ATOM    670 HD11 LEU   539     -25.184  35.913   2.181  1.00  0.00      PROA H
ATOM    671 HD12 LEU   539     -26.488  35.407   3.322  1.00  0.00      PROA H
ATOM    672 HD13 LEU   539     -25.447  36.841   3.698  1.00  0.00      PROA H
ATOM    673  CD2 LEU   539     -26.198  38.454   1.629  1.00  0.00      PROA C
ATOM    674 HD21 LEU   539     -26.896  39.244   1.290  1.00  0.00      PROA H
ATOM    675 HD22 LEU   539     -25.531  38.175   0.786  1.00  0.00      PROA H
ATOM    676 HD23 LEU   539     -25.569  38.879   2.440  1.00  0.00      PROA H
ATOM    677  C   LEU   539     -29.004  36.828  -1.167  1.00  0.00      PROA C
ATOM    678  O   LEU   539     -28.383  37.197  -2.142  1.00  0.00      PROA O
ATOM    679  N   GLU   540     -30.061  35.943  -1.238  1.00  0.00      PROA N
ATOM    680  HN  GLU   540     -30.583  35.705  -0.423  1.00  0.00      PROA H
ATOM    681  CA  GLU   540     -30.514  35.334  -2.490  1.00  0.00      PROA C
ATOM    682  HA  GLU   540     -31.218  34.564  -2.208  1.00  0.00      PROA H
ATOM    683  CB  GLU   540     -31.264  36.427  -3.211  1.00  0.00      PROA C
ATOM    684  HB1 GLU   540     -31.761  36.026  -4.123  1.00  0.00      PROA H
ATOM    685  HB2 GLU   540     -30.575  37.245  -3.517  1.00  0.00      PROA H
ATOM    686  CG  GLU   540     -32.421  37.115  -2.340  1.00  0.00      PROA C
ATOM    687  HG1 GLU   540     -32.897  37.928  -2.913  1.00  0.00      PROA H
ATOM    688  HG2 GLU   540     -32.063  37.531  -1.385  1.00  0.00      PROA H
ATOM    689  CD  GLU   540     -33.573  36.067  -2.026  1.00  0.00      PROA C
ATOM    690  OE1 GLU   540     -34.082  35.288  -2.846  1.00  0.00      PROA O
ATOM    691  OE2 GLU   540     -33.918  35.913  -0.871  1.00  0.00      PROA O
ATOM    692  C   GLU   540     -29.487  34.662  -3.351  1.00  0.00      PROA C
ATOM    693  O   GLU   540     -28.851  33.732  -2.883  1.00  0.00      PROA O
ATOM    694  N   HSD   541     -29.275  35.079  -4.649  1.00  0.00      PROA N
ATOM    695  HN  HSD   541     -29.717  35.901  -4.993  1.00  0.00      PROA H
ATOM    696  CA  HSD   541     -28.410  34.345  -5.559  1.00  0.00      PROA C
ATOM    697  HA  HSD   541     -28.351  33.306  -5.266  1.00  0.00      PROA H
ATOM    698  CB  HSD   541     -28.957  34.431  -7.030  1.00  0.00      PROA C
ATOM    699  HB1 HSD   541     -28.189  34.045  -7.737  1.00  0.00      PROA H
ATOM    700  HB2 HSD   541     -29.190  35.478  -7.316  1.00  0.00      PROA H
ATOM    701  ND1 HSD   541     -31.339  34.016  -6.912  1.00  0.00      PROA N
ATOM    702  HD1 HSD   541     -31.564  34.917  -6.532  1.00  0.00      PROA H
ATOM    703  CG  HSD   541     -30.131  33.512  -7.094  1.00  0.00      PROA C
ATOM    704  CE1 HSD   541     -32.204  33.088  -7.322  1.00  0.00      PROA C
ATOM    705  HE1 HSD   541     -33.286  33.210  -7.278  1.00  0.00      PROA H
ATOM    706  NE2 HSD   541     -31.601  32.001  -7.726  1.00  0.00      PROA N
ATOM    707  CD2 HSD   541     -30.253  32.291  -7.647  1.00  0.00      PROA C
ATOM    708  HD2 HSD   541     -29.498  31.607  -8.015  1.00  0.00      PROA H
ATOM    709  C   HSD   541     -26.974  34.886  -5.491  1.00  0.00      PROA C
ATOM    710  O   HSD   541     -26.060  34.412  -6.199  1.00  0.00      PROA O
ATOM    711  N   SER   542     -26.680  35.803  -4.526  1.00  0.00      PROA N
ATOM    712  HN  SER   542     -27.421  36.115  -3.939  1.00  0.00      PROA H
ATOM    713  CA  SER   542     -25.359  36.348  -4.191  1.00  0.00      PROA C
ATOM    714  HA  SER   542     -25.004  36.795  -5.108  1.00  0.00      PROA H
ATOM    715  CB  SER   542     -25.450  37.492  -3.156  1.00  0.00      PROA C
ATOM    716  HB1 SER   542     -24.488  38.026  -3.034  1.00  0.00      PROA H
ATOM    717  HB2 SER   542     -25.714  37.066  -2.159  1.00  0.00      PROA H
ATOM    718  OG  SER   542     -26.460  38.462  -3.493  1.00  0.00      PROA O
ATOM    719  HG1 SER   542     -27.276  38.084  -3.112  1.00  0.00      PROA H
ATOM    720  C   SER   542     -24.220  35.449  -3.679  1.00  0.00      PROA C
ATOM    721  O   SER   542     -24.186  35.003  -2.501  1.00  0.00      PROA O
ATOM    722  N   ALA   543     -23.190  35.348  -4.507  1.00  0.00      PROA N
ATOM    723  HN  ALA   543     -23.249  35.720  -5.429  1.00  0.00      PROA H
ATOM    724  CA  ALA   543     -22.001  34.518  -4.226  1.00  0.00      PROA C
ATOM    725  HA  ALA   543     -21.404  34.560  -5.126  1.00  0.00      PROA H
ATOM    726  CB  ALA   543     -21.178  35.231  -3.125  1.00  0.00      PROA C
ATOM    727  HB1 ALA   543     -21.749  35.276  -2.174  1.00  0.00      PROA H
ATOM    728  HB2 ALA   543     -20.938  36.269  -3.437  1.00  0.00      PROA H
ATOM    729  HB3 ALA   543     -20.231  34.711  -2.913  1.00  0.00      PROA H
ATOM    730  C   ALA   543     -22.218  32.984  -3.972  1.00  0.00      PROA C
ATOM    731  O   ALA   543     -23.268  32.500  -4.327  1.00  0.00      PROA O
ATOM    732  N   HSD   544     -21.189  32.254  -3.465  1.00  0.00      PROA N
ATOM    733  HN  HSD   544     -20.312  32.661  -3.194  1.00  0.00      PROA H
ATOM    734  CA  HSD   544     -21.366  30.793  -3.247  1.00  0.00      PROA C
ATOM    735  HA  HSD   544     -22.313  30.666  -2.740  1.00  0.00      PROA H
ATOM    736  CB  HSD   544     -21.352  29.869  -4.458  1.00  0.00      PROA C
ATOM    737  HB1 HSD   544     -22.141  30.232  -5.155  1.00  0.00      PROA H
ATOM    738  HB2 HSD   544     -21.655  28.839  -4.173  1.00  0.00      PROA H
ATOM    739  ND1 HSD   544     -19.436  30.799  -5.887  1.00  0.00      PROA N
ATOM    740  HD1 HSD   544     -19.638  31.774  -5.786  1.00  0.00      PROA H
ATOM    741  CG  HSD   544     -20.110  29.767  -5.262  1.00  0.00      PROA C
ATOM    742  CE1 HSD   544     -18.412  30.257  -6.577  1.00  0.00      PROA C
ATOM    743  HE1 HSD   544     -17.690  30.848  -7.143  1.00  0.00      PROA H
ATOM    744  NE2 HSD   544     -18.257  28.949  -6.436  1.00  0.00      PROA N
ATOM    745  CD2 HSD   544     -19.418  28.602  -5.664  1.00  0.00      PROA C
ATOM    746  HD2 HSD   544     -19.599  27.570  -5.408  1.00  0.00      PROA H
ATOM    747  C   HSD   544     -20.299  30.374  -2.255  1.00  0.00      PROA C
ATOM    748  O   HSD   544     -19.355  31.008  -1.824  1.00  0.00      PROA O
ATOM    749  N   VAL   545     -20.471  29.130  -1.820  1.00  0.00      PROA N
ATOM    750  HN  VAL   545     -21.165  28.561  -2.238  1.00  0.00      PROA H
ATOM    751  CA  VAL   545     -19.799  28.531  -0.663  1.00  0.00      PROA C
ATOM    752  HA  VAL   545     -19.848  29.263   0.132  1.00  0.00      PROA H
ATOM    753  CB  VAL   545     -20.406  27.262  -0.116  1.00  0.00      PROA C
ATOM    754  HB  VAL   545     -20.275  26.471  -0.891  1.00  0.00      PROA H
ATOM    755  CG1 VAL   545     -19.739  26.703   1.195  1.00  0.00      PROA C
ATOM    756 HG11 VAL   545     -19.837  27.461   2.000  1.00  0.00      PROA H
ATOM    757 HG12 VAL   545     -18.664  26.479   1.047  1.00  0.00      PROA H
ATOM    758 HG13 VAL   545     -20.243  25.770   1.508  1.00  0.00      PROA H
ATOM    759  CG2 VAL   545     -21.903  27.454   0.093  1.00  0.00      PROA C
ATOM    760 HG21 VAL   545     -22.435  27.691  -0.851  1.00  0.00      PROA H
ATOM    761 HG22 VAL   545     -22.089  28.281   0.815  1.00  0.00      PROA H
ATOM    762 HG23 VAL   545     -22.355  26.530   0.514  1.00  0.00      PROA H
ATOM    763  C   VAL   545     -18.317  28.317  -0.946  1.00  0.00      PROA C
ATOM    764  O   VAL   545     -17.963  27.850  -2.048  1.00  0.00      PROA O
ATOM    765  N   LEU   546     -17.422  28.672  -0.000  1.00  0.00      PROA N
ATOM    766  HN  LEU   546     -17.737  29.118   0.843  1.00  0.00      PROA H
ATOM    767  CA  LEU   546     -15.986  28.425  -0.073  1.00  0.00      PROA C
ATOM    768  HA  LEU   546     -15.669  28.733  -1.061  1.00  0.00      PROA H
ATOM    769  CB  LEU   546     -15.040  29.186   0.942  1.00  0.00      PROA C
ATOM    770  HB1 LEU   546     -15.507  29.046   1.944  1.00  0.00      PROA H
ATOM    771  HB2 LEU   546     -15.071  30.271   0.722  1.00  0.00      PROA H
ATOM    772  CG  LEU   546     -13.563  28.707   1.051  1.00  0.00      PROA C
ATOM    773  HG  LEU   546     -13.484  27.597   1.104  1.00  0.00      PROA H
ATOM    774  CD1 LEU   546     -12.740  29.225  -0.086  1.00  0.00      PROA C
ATOM    775 HD11 LEU   546     -12.844  30.330  -0.172  1.00  0.00      PROA H
ATOM    776 HD12 LEU   546     -13.056  28.774  -1.051  1.00  0.00      PROA H
ATOM    777 HD13 LEU   546     -11.665  29.000   0.083  1.00  0.00      PROA H
ATOM    778  CD2 LEU   546     -13.026  29.242   2.376  1.00  0.00      PROA C
ATOM    779 HD21 LEU   546     -13.602  28.824   3.227  1.00  0.00      PROA H
ATOM    780 HD22 LEU   546     -13.091  30.351   2.406  1.00  0.00      PROA H
ATOM    781 HD23 LEU   546     -11.961  28.950   2.504  1.00  0.00      PROA H
ATOM    782  C   LEU   546     -15.714  26.924   0.043  1.00  0.00      PROA C
ATOM    783  O   LEU   546     -15.920  26.277   1.118  1.00  0.00      PROA O
ATOM    784  N   GLU   547     -15.218  26.355  -1.033  1.00  0.00      PROA N
ATOM    785  HN  GLU   547     -15.062  26.931  -1.826  1.00  0.00      PROA H
ATOM    786  CA  GLU   547     -14.912  24.965  -1.188  1.00  0.00      PROA C
ATOM    787  HA  GLU   547     -15.072  24.457  -0.248  1.00  0.00      PROA H
ATOM    788  CB  GLU   547     -15.795  24.324  -2.304  1.00  0.00      PROA C
ATOM    789  HB1 GLU   547     -16.809  24.785  -2.240  1.00  0.00      PROA H
ATOM    790  HB2 GLU   547     -15.913  23.260  -2.000  1.00  0.00      PROA H
ATOM    791  CG  GLU   547     -15.336  24.312  -3.770  1.00  0.00      PROA C
ATOM    792  HG1 GLU   547     -14.298  23.918  -3.845  1.00  0.00      PROA H
ATOM    793  HG2 GLU   547     -15.329  25.352  -4.164  1.00  0.00      PROA H
ATOM    794  CD  GLU   547     -16.185  23.504  -4.674  1.00  0.00      PROA C
ATOM    795  OE1 GLU   547     -17.440  23.803  -4.912  1.00  0.00      PROA O
ATOM    796  OE2 GLU   547     -15.681  22.558  -5.316  1.00  0.00      PROA O
ATOM    797  C   GLU   547     -13.431  24.867  -1.512  1.00  0.00      PROA C
ATOM    798  O   GLU   547     -12.875  25.591  -2.325  1.00  0.00      PROA O
ATOM    799  N   LYS   548     -12.606  24.153  -0.713  1.00  0.00      PROA N
ATOM    800  HN  LYS   548     -12.929  23.595   0.058  1.00  0.00      PROA H
ATOM    801  CA  LYS   548     -11.177  24.196  -0.982  1.00  0.00      PROA C
ATOM    802  HA  LYS   548     -10.942  24.345  -2.026  1.00  0.00      PROA H
ATOM    803  CB  LYS   548     -10.543  25.185   0.012  1.00  0.00      PROA C
ATOM    804  HB1 LYS   548     -10.436  24.795   1.046  1.00  0.00      PROA H
ATOM    805  HB2 LYS   548     -11.199  26.083   0.084  1.00  0.00      PROA H
ATOM    806  CG  LYS   548      -9.171  25.652  -0.547  1.00  0.00      PROA C
ATOM    807  HG1 LYS   548      -8.492  24.773  -0.596  1.00  0.00      PROA H
ATOM    808  HG2 LYS   548      -8.734  26.334   0.221  1.00  0.00      PROA H
ATOM    809  CD  LYS   548      -9.126  26.412  -1.913  1.00  0.00      PROA C
ATOM    810  HD1 LYS   548      -9.526  25.783  -2.722  1.00  0.00      PROA H
ATOM    811  HD2 LYS   548      -8.063  26.640  -2.133  1.00  0.00      PROA H
ATOM    812  CE  LYS   548      -9.867  27.795  -1.824  1.00  0.00      PROA C
ATOM    813  HE1 LYS   548      -9.463  28.381  -0.978  1.00  0.00      PROA H
ATOM    814  HE2 LYS   548     -10.954  27.634  -1.687  1.00  0.00      PROA H
ATOM    815  NZ  LYS   548      -9.683  28.605  -3.098  1.00  0.00      PROA N
ATOM    816  HZ1 LYS   548     -10.150  28.105  -3.883  1.00  0.00      PROA H
ATOM    817  HZ2 LYS   548      -8.677  28.700  -3.338  1.00  0.00      PROA H
ATOM    818  HZ3 LYS   548     -10.120  29.554  -3.014  1.00  0.00      PROA H
ATOM    819  C   LYS   548     -10.700  22.813  -0.516  1.00  0.00      PROA C
ATOM    820  O   LYS   548     -11.174  22.315   0.506  1.00  0.00      PROA O
ATOM    821  N   GLY   549      -9.688  22.275  -1.254  1.00  0.00      PROA N
ATOM    822  HN  GLY   549      -9.293  22.788  -2.013  1.00  0.00      PROA H
ATOM    823  CA  GLY   549      -9.063  21.023  -0.851  1.00  0.00      PROA C
ATOM    824  HA1 GLY   549      -8.711  21.147   0.165  1.00  0.00      PROA H
ATOM    825  HA2 GLY   549      -8.253  20.817  -1.534  1.00  0.00      PROA H
ATOM    826  C   GLY   549      -9.962  19.821  -0.843  1.00  0.00      PROA C
ATOM    827  O   GLY   549      -9.835  18.789  -0.137  1.00  0.00      PROA O
ATOM    828  N   GLY   550     -11.009  19.862  -1.649  1.00  0.00      PROA N
ATOM    829  HN  GLY   550     -11.151  20.691  -2.180  1.00  0.00      PROA H
ATOM    830  CA  GLY   550     -12.037  18.807  -1.747  1.00  0.00      PROA C
ATOM    831  HA1 GLY   550     -11.550  17.842  -1.723  1.00  0.00      PROA H
ATOM    832  HA2 GLY   550     -12.585  18.967  -2.662  1.00  0.00      PROA H
ATOM    833  C   GLY   550     -13.054  18.802  -0.634  1.00  0.00      PROA C
ATOM    834  O   GLY   550     -13.810  17.861  -0.425  1.00  0.00      PROA O
ATOM    835  N   LYS   551     -13.044  19.904   0.098  1.00  0.00      PROA N
ATOM    836  HN  LYS   551     -12.378  20.636  -0.038  1.00  0.00      PROA H
ATOM    837  CA  LYS   551     -13.870  20.003   1.222  1.00  0.00      PROA C
ATOM    838  HA  LYS   551     -14.592  19.199   1.255  1.00  0.00      PROA H
ATOM    839  CB  LYS   551     -13.045  19.950   2.599  1.00  0.00      PROA C
ATOM    840  HB1 LYS   551     -13.709  20.182   3.452  1.00  0.00      PROA H
ATOM    841  HB2 LYS   551     -12.267  20.744   2.542  1.00  0.00      PROA H
ATOM    842  CG  LYS   551     -12.348  18.569   2.771  1.00  0.00      PROA C
ATOM    843  HG1 LYS   551     -11.647  18.656   3.631  1.00  0.00      PROA H
ATOM    844  HG2 LYS   551     -11.694  18.400   1.881  1.00  0.00      PROA H
ATOM    845  CD  LYS   551     -13.207  17.358   2.977  1.00  0.00      PROA C
ATOM    846  HD1 LYS   551     -12.596  16.429   2.892  1.00  0.00      PROA H
ATOM    847  HD2 LYS   551     -13.943  17.308   2.140  1.00  0.00      PROA H
ATOM    848  CE  LYS   551     -13.975  17.426   4.280  1.00  0.00      PROA C
ATOM    849  HE1 LYS   551     -14.855  16.741   4.241  1.00  0.00      PROA H
ATOM    850  HE2 LYS   551     -14.332  18.442   4.544  1.00  0.00      PROA H
ATOM    851  NZ  LYS   551     -13.087  16.933   5.333  1.00  0.00      PROA N
ATOM    852  HZ1 LYS   551     -12.224  17.510   5.382  1.00  0.00      PROA H
ATOM    853  HZ2 LYS   551     -12.786  15.942   5.197  1.00  0.00      PROA H
ATOM    854  HZ3 LYS   551     -13.558  16.954   6.260  1.00  0.00      PROA H
ATOM    855  C   LYS   551     -14.737  21.276   1.142  1.00  0.00      PROA C
ATOM    856  O   LYS   551     -14.192  22.366   0.909  1.00  0.00      PROA O
ATOM    857  N   VAL   552     -16.102  21.230   1.379  1.00  0.00      PROA N
ATOM    858  HN  VAL   552     -16.570  20.384   1.615  1.00  0.00      PROA H
ATOM    859  CA  VAL   552     -16.941  22.409   1.250  1.00  0.00      PROA C
ATOM    860  HA  VAL   552     -16.472  23.167   0.642  1.00  0.00      PROA H
ATOM    861  CB  VAL   552     -18.250  21.997   0.615  1.00  0.00      PROA C
ATOM    862  HB  VAL   552     -18.592  21.072   1.154  1.00  0.00      PROA H
ATOM    863  CG1 VAL   552     -19.456  23.003   0.771  1.00  0.00      PROA C
ATOM    864 HG11 VAL   552     -19.200  23.975   0.302  1.00  0.00      PROA H
ATOM    865 HG12 VAL   552     -19.721  23.164   1.834  1.00  0.00      PROA H
ATOM    866 HG13 VAL   552     -20.356  22.596   0.262  1.00  0.00      PROA H
ATOM    867  CG2 VAL   552     -18.227  21.633  -0.856  1.00  0.00      PROA C
ATOM    868 HG21 VAL   552     -17.503  20.815  -1.052  1.00  0.00      PROA H
ATOM    869 HG22 VAL   552     -17.965  22.517  -1.476  1.00  0.00      PROA H
ATOM    870 HG23 VAL   552     -19.231  21.277  -1.178  1.00  0.00      PROA H
ATOM    871  C   VAL   552     -17.212  22.995   2.577  1.00  0.00      PROA C
ATOM    872  O   VAL   552     -17.671  22.321   3.510  1.00  0.00      PROA O
ATOM    873  N   PHE   553     -16.909  24.352   2.828  1.00  0.00      PROA N
ATOM    874  HN  PHE   553     -16.520  24.931   2.100  1.00  0.00      PROA H
ATOM    875  CA  PHE   553     -17.044  25.067   4.055  1.00  0.00      PROA C
ATOM    876  HA  PHE   553     -16.847  24.366   4.855  1.00  0.00      PROA H
ATOM    877  CB  PHE   553     -16.032  26.304   4.300  1.00  0.00      PROA C
ATOM    878  HB1 PHE   553     -16.325  26.825   5.233  1.00  0.00      PROA H
ATOM    879  HB2 PHE   553     -16.084  27.021   3.459  1.00  0.00      PROA H
ATOM    880  CG  PHE   553     -14.560  25.812   4.463  1.00  0.00      PROA C
ATOM    881  CD1 PHE   553     -13.839  25.974   5.692  1.00  0.00      PROA C
ATOM    882  HD1 PHE   553     -14.346  26.469   6.505  1.00  0.00      PROA H
ATOM    883  CE1 PHE   553     -12.493  25.582   5.892  1.00  0.00      PROA C
ATOM    884  HE1 PHE   553     -12.006  25.733   6.843  1.00  0.00      PROA H
ATOM    885  CZ  PHE   553     -11.872  24.871   4.860  1.00  0.00      PROA C
ATOM    886  HZ  PHE   553     -10.855  24.523   4.973  1.00  0.00      PROA H
ATOM    887  CD2 PHE   553     -13.837  25.206   3.405  1.00  0.00      PROA C
ATOM    888  HD2 PHE   553     -14.293  25.070   2.441  1.00  0.00      PROA H
ATOM    889  CE2 PHE   553     -12.522  24.743   3.606  1.00  0.00      PROA C
ATOM    890  HE2 PHE   553     -12.003  24.256   2.791  1.00  0.00      PROA H
ATOM    891  C   PHE   553     -18.546  25.462   4.206  1.00  0.00      PROA C
ATOM    892  O   PHE   553     -18.910  26.671   4.080  1.00  0.00      PROA O
ATOM    893  N   SER   554     -19.352  24.411   4.448  1.00  0.00      PROA N
ATOM    894  HN  SER   554     -18.937  23.498   4.360  1.00  0.00      PROA H
ATOM    895  CA  SER   554     -20.707  24.416   4.901  1.00  0.00      PROA C
ATOM    896  HA  SER   554     -20.819  25.254   5.576  1.00  0.00      PROA H
ATOM    897  CB  SER   554     -21.769  24.545   3.781  1.00  0.00      PROA C
ATOM    898  HB1 SER   554     -21.767  23.654   3.112  1.00  0.00      PROA H
ATOM    899  HB2 SER   554     -21.499  25.431   3.167  1.00  0.00      PROA H
ATOM    900  OG  SER   554     -23.074  24.787   4.301  1.00  0.00      PROA O
ATOM    901  HG1 SER   554     -23.377  23.965   4.701  1.00  0.00      PROA H
ATOM    902  C   SER   554     -20.886  23.178   5.680  1.00  0.00      PROA C
ATOM    903  O   SER   554     -20.409  22.083   5.309  1.00  0.00      PROA O
ATOM    904  N   ALA   555     -21.701  23.330   6.695  1.00  0.00      PROA N
ATOM    905  HN  ALA   555     -22.066  24.244   6.905  1.00  0.00      PROA H
ATOM    906  CA  ALA   555     -22.161  22.282   7.575  1.00  0.00      PROA C
ATOM    907  HA  ALA   555     -22.219  21.361   7.009  1.00  0.00      PROA H
ATOM    908  CB  ALA   555     -21.138  22.114   8.683  1.00  0.00      PROA C
ATOM    909  HB1 ALA   555     -21.019  23.053   9.266  1.00  0.00      PROA H
ATOM    910  HB2 ALA   555     -20.146  21.858   8.248  1.00  0.00      PROA H
ATOM    911  HB3 ALA   555     -21.415  21.292   9.378  1.00  0.00      PROA H
ATOM    912  C   ALA   555     -23.532  22.590   8.081  1.00  0.00      PROA C
ATOM    913  O   ALA   555     -23.898  23.738   8.375  1.00  0.00      PROA O
ATOM    914  N   THR   556     -24.351  21.525   8.186  1.00  0.00      PROA N
ATOM    915  HN  THR   556     -23.952  20.631   7.998  1.00  0.00      PROA H
ATOM    916  CA  THR   556     -25.772  21.428   8.594  1.00  0.00      PROA C
ATOM    917  HA  THR   556     -26.076  22.388   8.977  1.00  0.00      PROA H
ATOM    918  CB  THR   556     -26.794  20.994   7.523  1.00  0.00      PROA C
ATOM    919  HB  THR   556     -26.462  20.030   7.061  1.00  0.00      PROA H
ATOM    920  OG1 THR   556     -26.992  21.946   6.508  1.00  0.00      PROA O
ATOM    921  HG1 THR   556     -26.282  21.822   5.870  1.00  0.00      PROA H
ATOM    922  CG2 THR   556     -28.144  20.844   8.075  1.00  0.00      PROA C
ATOM    923 HG21 THR   556     -28.516  21.799   8.511  1.00  0.00      PROA H
ATOM    924 HG22 THR   556     -28.187  20.069   8.872  1.00  0.00      PROA H
ATOM    925 HG23 THR   556     -28.866  20.536   7.283  1.00  0.00      PROA H
ATOM    926  C   THR   556     -25.722  20.463   9.793  1.00  0.00      PROA C
ATOM    927  O   THR   556     -25.324  19.288   9.637  1.00  0.00      PROA O
ATOM    928  N   LEU   557     -26.099  20.823  10.987  1.00  0.00      PROA N
ATOM    929  HN  LEU   557     -26.526  21.721  11.141  1.00  0.00      PROA H
ATOM    930  CA  LEU   557     -25.961  20.012  12.178  1.00  0.00      PROA C
ATOM    931  HA  LEU   557     -25.575  19.033  11.932  1.00  0.00      PROA H
ATOM    932  CB  LEU   557     -24.933  20.769  13.109  1.00  0.00      PROA C
ATOM    933  HB1 LEU   557     -24.598  20.033  13.870  1.00  0.00      PROA H
ATOM    934  HB2 LEU   557     -25.499  21.579  13.623  1.00  0.00      PROA H
ATOM    935  CG  LEU   557     -23.648  21.446  12.557  1.00  0.00      PROA C
ATOM    936  HG  LEU   557     -23.893  22.111  11.700  1.00  0.00      PROA H
ATOM    937  CD1 LEU   557     -22.899  22.310  13.654  1.00  0.00      PROA C
ATOM    938 HD11 LEU   557     -22.468  21.637  14.426  1.00  0.00      PROA H
ATOM    939 HD12 LEU   557     -23.588  23.007  14.156  1.00  0.00      PROA H
ATOM    940 HD13 LEU   557     -22.070  22.880  13.186  1.00  0.00      PROA H
ATOM    941  CD2 LEU   557     -22.643  20.420  12.186  1.00  0.00      PROA C
ATOM    942 HD21 LEU   557     -22.988  19.836  11.305  1.00  0.00      PROA H
ATOM    943 HD22 LEU   557     -22.457  19.718  13.028  1.00  0.00      PROA H
ATOM    944 HD23 LEU   557     -21.670  20.887  11.912  1.00  0.00      PROA H
ATOM    945  C   LEU   557     -27.346  19.827  12.762  1.00  0.00      PROA C
ATOM    946  O   LEU   557     -28.313  20.570  12.516  1.00  0.00      PROA O
ATOM    947  N   GLY   558     -27.570  18.780  13.586  1.00  0.00      PROA N
ATOM    948  HN  GLY   558     -26.825  18.117  13.719  1.00  0.00      PROA H
ATOM    949  CA  GLY   558     -28.809  18.468  14.257  1.00  0.00      PROA C
ATOM    950  HA1 GLY   558     -29.315  17.723  13.661  1.00  0.00      PROA H
ATOM    951  HA2 GLY   558     -29.392  19.370  14.388  1.00  0.00      PROA H
ATOM    952  C   GLY   558     -28.598  17.874  15.645  1.00  0.00      PROA C
ATOM    953  O   GLY   558     -27.418  17.678  15.999  1.00  0.00      PROA O
ATOM    954  N   LEU   559     -29.762  17.556  16.264  1.00  0.00      PROA N
ATOM    955  HN  LEU   559     -30.634  17.615  15.778  1.00  0.00      PROA H
ATOM    956  CA  LEU   559     -29.870  17.184  17.620  1.00  0.00      PROA C
ATOM    957  HA  LEU   559     -28.905  16.842  17.972  1.00  0.00      PROA H
ATOM    958  CB  LEU   559     -30.404  18.321  18.529  1.00  0.00      PROA C
ATOM    959  HB1 LEU   559     -30.597  17.929  19.549  1.00  0.00      PROA H
ATOM    960  HB2 LEU   559     -31.399  18.621  18.119  1.00  0.00      PROA H
ATOM    961  CG  LEU   559     -29.591  19.646  18.694  1.00  0.00      PROA C
ATOM    962  HG  LEU   559     -29.512  20.048  17.658  1.00  0.00      PROA H
ATOM    963  CD1 LEU   559     -30.422  20.657  19.538  1.00  0.00      PROA C
ATOM    964 HD11 LEU   559     -30.617  20.245  20.548  1.00  0.00      PROA H
ATOM    965 HD12 LEU   559     -31.394  20.870  19.046  1.00  0.00      PROA H
ATOM    966 HD13 LEU   559     -29.874  21.613  19.657  1.00  0.00      PROA H
ATOM    967  CD2 LEU   559     -28.211  19.403  19.219  1.00  0.00      PROA C
ATOM    968 HD21 LEU   559     -27.640  18.732  18.540  1.00  0.00      PROA H
ATOM    969 HD22 LEU   559     -28.240  18.935  20.225  1.00  0.00      PROA H
ATOM    970 HD23 LEU   559     -27.645  20.355  19.313  1.00  0.00      PROA H
ATOM    971  C   LEU   559     -30.787  16.044  17.681  1.00  0.00      PROA C
ATOM    972  O   LEU   559     -31.680  15.897  16.888  1.00  0.00      PROA O
ATOM    973  N   VAL   560     -30.489  15.094  18.506  1.00  0.00      PROA N
ATOM    974  HN  VAL   560     -29.661  15.121  19.054  1.00  0.00      PROA H
ATOM    975  CA  VAL   560     -31.332  13.995  18.730  1.00  0.00      PROA C
ATOM    976  HA  VAL   560     -31.347  13.412  17.820  1.00  0.00      PROA H
ATOM    977  CB  VAL   560     -30.681  13.140  19.814  1.00  0.00      PROA C
ATOM    978  HB  VAL   560     -30.434  13.795  20.682  1.00  0.00      PROA H
ATOM    979  CG1 VAL   560     -31.645  12.021  20.352  1.00  0.00      PROA C
ATOM    980 HG11 VAL   560     -32.042  11.412  19.511  1.00  0.00      PROA H
ATOM    981 HG12 VAL   560     -32.502  12.452  20.909  1.00  0.00      PROA H
ATOM    982 HG13 VAL   560     -31.083  11.352  21.029  1.00  0.00      PROA H
ATOM    983  CG2 VAL   560     -29.375  12.463  19.331  1.00  0.00      PROA C
ATOM    984 HG21 VAL   560     -28.618  13.215  19.051  1.00  0.00      PROA H
ATOM    985 HG22 VAL   560     -29.573  11.818  18.450  1.00  0.00      PROA H
ATOM    986 HG23 VAL   560     -28.947  11.824  20.134  1.00  0.00      PROA H
ATOM    987  C   VAL   560     -32.881  14.322  19.053  1.00  0.00      PROA C
ATOM    988  O   VAL   560     -33.145  15.198  19.899  1.00  0.00      PROA O
ATOM    989  N   ASP   561     -33.801  13.703  18.318  1.00  0.00      PROA N
ATOM    990  HN  ASP   561     -33.566  13.142  17.535  1.00  0.00      PROA H
ATOM    991  CA  ASP   561     -35.244  13.953  18.506  1.00  0.00      PROA C
ATOM    992  HA  ASP   561     -35.381  15.021  18.602  1.00  0.00      PROA H
ATOM    993  CB  ASP   561     -36.201  13.431  17.305  1.00  0.00      PROA C
ATOM    994  HB1 ASP   561     -37.246  13.740  17.486  1.00  0.00      PROA H
ATOM    995  HB2 ASP   561     -36.141  12.329  17.256  1.00  0.00      PROA H
ATOM    996  CG  ASP   561     -35.789  13.973  15.901  1.00  0.00      PROA C
ATOM    997  OD1 ASP   561     -34.931  14.891  15.884  1.00  0.00      PROA O
ATOM    998  OD2 ASP   561     -36.428  13.526  14.924  1.00  0.00      PROA O
ATOM    999  C   ASP   561     -35.610  13.287  19.846  1.00  0.00      PROA C
ATOM   1000  O   ASP   561     -35.343  12.075  20.046  1.00  0.00      PROA O
ATOM   1001  N   ILE   562     -36.329  13.972  20.668  1.00  0.00      PROA N
ATOM   1002  HN  ILE   562     -36.574  14.889  20.382  1.00  0.00      PROA H
ATOM   1003  CA  ILE   562     -36.763  13.647  22.033  1.00  0.00      PROA C
ATOM   1004  HA  ILE   562     -36.060  12.904  22.380  1.00  0.00      PROA H
ATOM   1005  CB  ILE   562     -36.666  14.785  23.094  1.00  0.00      PROA C
ATOM   1006  HB  ILE   562     -37.562  15.440  23.022  1.00  0.00      PROA H
ATOM   1007  CG2 ILE   562     -36.654  14.061  24.502  1.00  0.00      PROA C
ATOM   1008 HG21 ILE   562     -35.848  13.304  24.570  1.00  0.00      PROA H
ATOM   1009 HG22 ILE   562     -37.627  13.556  24.681  1.00  0.00      PROA H
ATOM   1010 HG23 ILE   562     -36.507  14.813  25.303  1.00  0.00      PROA H
ATOM   1011  CG1 ILE   562     -35.395  15.651  22.865  1.00  0.00      PROA C
ATOM   1012 HG11 ILE   562     -35.467  16.458  23.621  1.00  0.00      PROA H
ATOM   1013 HG12 ILE   562     -35.354  16.079  21.848  1.00  0.00      PROA H
ATOM   1014  CD  ILE   562     -34.086  14.838  23.150  1.00  0.00      PROA C
ATOM   1015  HD1 ILE   562     -34.074  13.901  22.555  1.00  0.00      PROA H
ATOM   1016  HD2 ILE   562     -34.004  14.584  24.227  1.00  0.00      PROA H
ATOM   1017  HD3 ILE   562     -33.198  15.435  22.858  1.00  0.00      PROA H
ATOM   1018  C   ILE   562     -38.083  12.918  21.962  1.00  0.00      PROA C
ATOM   1019  O   ILE   562     -39.119  13.551  21.881  1.00  0.00      PROA O
ATOM   1020  N   VAL   563     -38.053  11.567  21.987  1.00  0.00      PROA N
ATOM   1021  HN  VAL   563     -37.163  11.127  22.043  1.00  0.00      PROA H
ATOM   1022  CA  VAL   563     -39.223  10.597  21.875  1.00  0.00      PROA C
ATOM   1023  HA  VAL   563     -38.781   9.677  21.521  1.00  0.00      PROA H
ATOM   1024  CB  VAL   563     -39.829  10.208  23.241  1.00  0.00      PROA C
ATOM   1025  HB  VAL   563     -40.359  11.102  23.652  1.00  0.00      PROA H
ATOM   1026  CG1 VAL   563     -40.888   9.086  23.046  1.00  0.00      PROA C
ATOM   1027 HG11 VAL   563     -40.451   8.215  22.516  1.00  0.00      PROA H
ATOM   1028 HG12 VAL   563     -41.781   9.440  22.494  1.00  0.00      PROA H
ATOM   1029 HG13 VAL   563     -41.249   8.744  24.038  1.00  0.00      PROA H
ATOM   1030  CG2 VAL   563     -38.714   9.807  24.246  1.00  0.00      PROA C
ATOM   1031 HG21 VAL   563     -38.042  10.659  24.471  1.00  0.00      PROA H
ATOM   1032 HG22 VAL   563     -38.112   8.970  23.831  1.00  0.00      PROA H
ATOM   1033 HG23 VAL   563     -39.185   9.439  25.182  1.00  0.00      PROA H
ATOM   1034  C   VAL   563     -40.188  10.986  20.765  1.00  0.00      PROA C
ATOM   1035  O   VAL   563     -41.420  11.164  20.973  1.00  0.00      PROA O
ATOM   1036  N   LYS   564     -39.725  11.135  19.531  1.00  0.00      PROA N
ATOM   1037  HN  LYS   564     -38.742  11.020  19.429  1.00  0.00      PROA H
ATOM   1038  CA  LYS   564     -40.415  11.374  18.299  1.00  0.00      PROA C
ATOM   1039  HA  LYS   564     -39.616  11.472  17.589  1.00  0.00      PROA H
ATOM   1040  CB  LYS   564     -41.202  10.152  17.820  1.00  0.00      PROA C
ATOM   1041  HB1 LYS   564     -41.755  10.421  16.887  1.00  0.00      PROA H
ATOM   1042  HB2 LYS   564     -41.970   9.900  18.588  1.00  0.00      PROA H
ATOM   1043  CG  LYS   564     -40.338   8.980  17.525  1.00  0.00      PROA C
ATOM   1044  HG1 LYS   564     -40.980   8.134  17.180  1.00  0.00      PROA H
ATOM   1045  HG2 LYS   564     -39.859   8.636  18.473  1.00  0.00      PROA H
ATOM   1046  CD  LYS   564     -39.199   9.175  16.459  1.00  0.00      PROA C
ATOM   1047  HD1 LYS   564     -38.590  10.071  16.699  1.00  0.00      PROA H
ATOM   1048  HD2 LYS   564     -39.675   9.336  15.465  1.00  0.00      PROA H
ATOM   1049  CE  LYS   564     -38.260   7.995  16.423  1.00  0.00      PROA C
ATOM   1050  HE1 LYS   564     -38.837   7.086  16.142  1.00  0.00      PROA H
ATOM   1051  HE2 LYS   564     -37.785   7.819  17.414  1.00  0.00      PROA H
ATOM   1052  NZ  LYS   564     -37.170   8.139  15.412  1.00  0.00      PROA N
ATOM   1053  HZ1 LYS   564     -36.250   8.251  15.868  1.00  0.00      PROA H
ATOM   1054  HZ2 LYS   564     -37.376   8.885  14.722  1.00  0.00      PROA H
ATOM   1055  HZ3 LYS   564     -37.200   7.204  14.904  1.00  0.00      PROA H
ATOM   1056  C   LYS   564     -40.987  12.742  18.142  1.00  0.00      PROA C
ATOM   1057  O   LYS   564     -41.700  13.011  17.181  1.00  0.00      PROA O
ATOM   1058  N   GLY   565     -40.632  13.742  19.001  1.00  0.00      PROA N
ATOM   1059  HN  GLY   565     -40.098  13.480  19.806  1.00  0.00      PROA H
ATOM   1060  CA  GLY   565     -41.036  15.136  18.938  1.00  0.00      PROA C
ATOM   1061  HA1 GLY   565     -40.665  15.603  19.837  1.00  0.00      PROA H
ATOM   1062  HA2 GLY   565     -42.110  15.157  18.863  1.00  0.00      PROA H
ATOM   1063  C   GLY   565     -40.439  15.922  17.734  1.00  0.00      PROA C
ATOM   1064  O   GLY   565     -39.820  15.375  16.794  1.00  0.00      PROA O
ATOM   1065  N   THR   566     -40.592  17.261  17.763  1.00  0.00      PROA N
ATOM   1066  HN  THR   566     -41.151  17.611  18.508  1.00  0.00      PROA H
ATOM   1067  CA  THR   566     -40.062  18.353  16.908  1.00  0.00      PROA C
ATOM   1068  HA  THR   566     -40.611  18.262  15.982  1.00  0.00      PROA H
ATOM   1069  CB  THR   566     -40.281  19.811  17.432  1.00  0.00      PROA C
ATOM   1070  HB  THR   566     -39.698  19.968  18.369  1.00  0.00      PROA H
ATOM   1071  OG1 THR   566     -41.675  19.876  17.736  1.00  0.00      PROA O
ATOM   1072  HG1 THR   566     -42.118  19.515  16.960  1.00  0.00      PROA H
ATOM   1073  CG2 THR   566     -39.884  20.786  16.380  1.00  0.00      PROA C
ATOM   1074 HG21 THR   566     -40.417  20.597  15.422  1.00  0.00      PROA H
ATOM   1075 HG22 THR   566     -38.793  20.720  16.184  1.00  0.00      PROA H
ATOM   1076 HG23 THR   566     -40.128  21.822  16.702  1.00  0.00      PROA H
ATOM   1077  C   THR   566     -38.612  18.132  16.537  1.00  0.00      PROA C
ATOM   1078  O   THR   566     -37.785  17.870  17.374  1.00  0.00      PROA O
ATOM   1079  N   ASN   567     -38.246  18.082  15.238  1.00  0.00      PROA N
ATOM   1080  HN  ASN   567     -38.916  18.118  14.506  1.00  0.00      PROA H
ATOM   1081  CA  ASN   567     -36.840  17.970  14.812  1.00  0.00      PROA C
ATOM   1082  HA  ASN   567     -36.305  17.366  15.538  1.00  0.00      PROA H
ATOM   1083  CB  ASN   567     -36.707  17.236  13.407  1.00  0.00      PROA C
ATOM   1084  HB1 ASN   567     -37.293  17.762  12.631  1.00  0.00      PROA H
ATOM   1085  HB2 ASN   567     -37.062  16.191  13.498  1.00  0.00      PROA H
ATOM   1086  CG  ASN   567     -35.231  17.234  12.967  1.00  0.00      PROA C
ATOM   1087  OD1 ASN   567     -34.951  18.017  12.013  1.00  0.00      PROA O
ATOM   1088  ND2 ASN   567     -34.349  16.509  13.615  1.00  0.00      PROA N
ATOM   1089 HD21 ASN   567     -34.640  15.887  14.363  1.00  0.00      PROA H
ATOM   1090 HD22 ASN   567     -33.408  16.526  13.299  1.00  0.00      PROA H
ATOM   1091  C   ASN   567     -36.205  19.355  14.803  1.00  0.00      PROA C
ATOM   1092  O   ASN   567     -36.737  20.294  14.199  1.00  0.00      PROA O
ATOM   1093  N   SER   568     -35.064  19.533  15.469  1.00  0.00      PROA N
ATOM   1094  HN  SER   568     -34.617  18.733  15.866  1.00  0.00      PROA H
ATOM   1095  CA  SER   568     -34.377  20.784  15.599  1.00  0.00      PROA C
ATOM   1096  HA  SER   568     -35.025  21.600  15.316  1.00  0.00      PROA H
ATOM   1097  CB  SER   568     -33.863  20.990  17.097  1.00  0.00      PROA C
ATOM   1098  HB1 SER   568     -33.031  20.300  17.349  1.00  0.00      PROA H
ATOM   1099  HB2 SER   568     -34.714  20.765  17.777  1.00  0.00      PROA H
ATOM   1100  OG  SER   568     -33.502  22.344  17.281  1.00  0.00      PROA O
ATOM   1101  HG1 SER   568     -32.763  22.530  16.689  1.00  0.00      PROA H
ATOM   1102  C   SER   568     -33.078  20.872  14.762  1.00  0.00      PROA C
ATOM   1103  O   SER   568     -32.276  19.920  14.805  1.00  0.00      PROA O
ATOM   1104  N   TYR   569     -32.907  22.008  14.054  1.00  0.00      PROA N
ATOM   1105  HN  TYR   569     -33.552  22.780  14.086  1.00  0.00      PROA H
ATOM   1106  CA  TYR   569     -31.739  22.170  13.154  1.00  0.00      PROA C
ATOM   1107  HA  TYR   569     -31.095  21.307  13.273  1.00  0.00      PROA H
ATOM   1108  CB  TYR   569     -32.136  22.146  11.708  1.00  0.00      PROA C
ATOM   1109  HB1 TYR   569     -32.641  21.164  11.526  1.00  0.00      PROA H
ATOM   1110  HB2 TYR   569     -31.268  22.136  11.026  1.00  0.00      PROA H
ATOM   1111  CG  TYR   569     -33.083  23.182  11.325  1.00  0.00      PROA C
ATOM   1112  CD1 TYR   569     -32.627  24.498  11.006  1.00  0.00      PROA C
ATOM   1113  HD1 TYR   569     -31.587  24.754  11.089  1.00  0.00      PROA H
ATOM   1114  CE1 TYR   569     -33.518  25.523  10.693  1.00  0.00      PROA C
ATOM   1115  HE1 TYR   569     -33.162  26.516  10.465  1.00  0.00      PROA H
ATOM   1116  CZ  TYR   569     -34.906  25.272  10.751  1.00  0.00      PROA C
ATOM   1117  OH  TYR   569     -35.828  26.331  10.420  1.00  0.00      PROA O
ATOM   1118  HH  TYR   569     -36.719  25.973  10.463  1.00  0.00      PROA H
ATOM   1119  CD2 TYR   569     -34.467  22.936  11.263  1.00  0.00      PROA C
ATOM   1120  HD2 TYR   569     -34.831  21.939  11.473  1.00  0.00      PROA H
ATOM   1121  CE2 TYR   569     -35.380  23.954  10.981  1.00  0.00      PROA C
ATOM   1122  HE2 TYR   569     -36.437  23.743  10.953  1.00  0.00      PROA H
ATOM   1123  C   TYR   569     -30.858  23.355  13.579  1.00  0.00      PROA C
ATOM   1124  O   TYR   569     -31.299  24.413  14.055  1.00  0.00      PROA O
ATOM   1125  N   TYR   570     -29.519  23.262  13.347  1.00  0.00      PROA N
ATOM   1126  HN  TYR   570     -29.162  22.376  13.029  1.00  0.00      PROA H
ATOM   1127  CA  TYR   570     -28.454  24.334  13.374  1.00  0.00      PROA C
ATOM   1128  HA  TYR   570     -28.973  25.278  13.284  1.00  0.00      PROA H
ATOM   1129  CB  TYR   570     -27.629  24.386  14.766  1.00  0.00      PROA C
ATOM   1130  HB1 TYR   570     -27.121  23.412  14.902  1.00  0.00      PROA H
ATOM   1131  HB2 TYR   570     -28.338  24.553  15.601  1.00  0.00      PROA H
ATOM   1132  CG  TYR   570     -26.587  25.464  14.760  1.00  0.00      PROA C
ATOM   1133  CD1 TYR   570     -25.294  25.291  14.198  1.00  0.00      PROA C
ATOM   1134  HD1 TYR   570     -25.066  24.341  13.743  1.00  0.00      PROA H
ATOM   1135  CE1 TYR   570     -24.362  26.361  14.062  1.00  0.00      PROA C
ATOM   1136  HE1 TYR   570     -23.403  26.175  13.601  1.00  0.00      PROA H
ATOM   1137  CZ  TYR   570     -24.704  27.590  14.557  1.00  0.00      PROA C
ATOM   1138  OH  TYR   570     -23.765  28.596  14.545  1.00  0.00      PROA O
ATOM   1139  HH  TYR   570     -22.997  28.246  14.078  1.00  0.00      PROA H
ATOM   1140  CD2 TYR   570     -26.802  26.735  15.343  1.00  0.00      PROA C
ATOM   1141  HD2 TYR   570     -27.740  26.931  15.839  1.00  0.00      PROA H
ATOM   1142  CE2 TYR   570     -25.885  27.820  15.154  1.00  0.00      PROA C
ATOM   1143  HE2 TYR   570     -26.135  28.790  15.556  1.00  0.00      PROA H
ATOM   1144  C   TYR   570     -27.619  24.200  12.072  1.00  0.00      PROA C
ATOM   1145  O   TYR   570     -27.316  23.121  11.591  1.00  0.00      PROA O
ATOM   1146  N   LYS   571     -27.316  25.309  11.441  1.00  0.00      PROA N
ATOM   1147  HN  LYS   571     -27.629  26.215  11.727  1.00  0.00      PROA H
ATOM   1148  CA  LYS   571     -26.399  25.289  10.229  1.00  0.00      PROA C
ATOM   1149  HA  LYS   571     -25.686  24.489  10.385  1.00  0.00      PROA H
ATOM   1150  CB  LYS   571     -27.222  24.878   8.935  1.00  0.00      PROA C
ATOM   1151  HB1 LYS   571     -27.709  23.902   9.072  1.00  0.00      PROA H
ATOM   1152  HB2 LYS   571     -26.497  24.750   8.100  1.00  0.00      PROA H
ATOM   1153  CG  LYS   571     -28.199  26.025   8.584  1.00  0.00      PROA C
ATOM   1154  HG1 LYS   571     -27.623  26.971   8.456  1.00  0.00      PROA H
ATOM   1155  HG2 LYS   571     -28.931  26.190   9.406  1.00  0.00      PROA H
ATOM   1156  CD  LYS   571     -28.902  25.701   7.320  1.00  0.00      PROA C
ATOM   1157  HD1 LYS   571     -29.590  24.846   7.524  1.00  0.00      PROA H
ATOM   1158  HD2 LYS   571     -28.119  25.325   6.613  1.00  0.00      PROA H
ATOM   1159  CE  LYS   571     -29.705  26.808   6.614  1.00  0.00      PROA C
ATOM   1160  HE1 LYS   571     -29.097  27.730   6.487  1.00  0.00      PROA H
ATOM   1161  HE2 LYS   571     -30.637  27.046   7.171  1.00  0.00      PROA H
ATOM   1162  NZ  LYS   571     -30.040  26.289   5.305  1.00  0.00      PROA N
ATOM   1163  HZ1 LYS   571     -30.530  25.369   5.369  1.00  0.00      PROA H
ATOM   1164  HZ2 LYS   571     -29.234  26.168   4.671  1.00  0.00      PROA H
ATOM   1165  HZ3 LYS   571     -30.725  26.938   4.818  1.00  0.00      PROA H
ATOM   1166  C   LYS   571     -25.535  26.511  10.146  1.00  0.00      PROA C
ATOM   1167  O   LYS   571     -25.853  27.517  10.749  1.00  0.00      PROA O
ATOM   1168  N   LEU   572     -24.460  26.418   9.420  1.00  0.00      PROA N
ATOM   1169  HN  LEU   572     -24.223  25.546   8.974  1.00  0.00      PROA H
ATOM   1170  CA  LEU   572     -23.575  27.511   9.089  1.00  0.00      PROA C
ATOM   1171  HA  LEU   572     -24.197  28.381   8.932  1.00  0.00      PROA H
ATOM   1172  CB  LEU   572     -22.601  27.820  10.259  1.00  0.00      PROA C
ATOM   1173  HB1 LEU   572     -23.167  27.791  11.213  1.00  0.00      PROA H
ATOM   1174  HB2 LEU   572     -22.298  28.885  10.104  1.00  0.00      PROA H
ATOM   1175  CG  LEU   572     -21.258  27.058  10.462  1.00  0.00      PROA C
ATOM   1176  HG  LEU   572     -20.789  26.963   9.452  1.00  0.00      PROA H
ATOM   1177  CD1 LEU   572     -20.236  27.847  11.325  1.00  0.00      PROA C
ATOM   1178 HD11 LEU   572     -20.639  28.005  12.344  1.00  0.00      PROA H
ATOM   1179 HD12 LEU   572     -20.017  28.833  10.865  1.00  0.00      PROA H
ATOM   1180 HD13 LEU   572     -19.277  27.288  11.403  1.00  0.00      PROA H
ATOM   1181  CD2 LEU   572     -21.321  25.728  11.052  1.00  0.00      PROA C
ATOM   1182 HD21 LEU   572     -21.964  25.053  10.440  1.00  0.00      PROA H
ATOM   1183 HD22 LEU   572     -21.735  25.755  12.083  1.00  0.00      PROA H
ATOM   1184 HD23 LEU   572     -20.308  25.263  11.105  1.00  0.00      PROA H
ATOM   1185  C   LEU   572     -22.919  27.234   7.763  1.00  0.00      PROA C
ATOM   1186  O   LEU   572     -22.782  26.124   7.232  1.00  0.00      PROA O
ATOM   1187  N   GLN   573     -22.495  28.361   7.081  1.00  0.00      PROA N
ATOM   1188  HN  GLN   573     -22.679  29.270   7.452  1.00  0.00      PROA H
ATOM   1189  CA  GLN   573     -21.802  28.383   5.775  1.00  0.00      PROA C
ATOM   1190  HA  GLN   573     -21.153  27.520   5.730  1.00  0.00      PROA H
ATOM   1191  CB  GLN   573     -22.868  28.228   4.606  1.00  0.00      PROA C
ATOM   1192  HB1 GLN   573     -23.258  27.193   4.692  1.00  0.00      PROA H
ATOM   1193  HB2 GLN   573     -22.351  28.307   3.625  1.00  0.00      PROA H
ATOM   1194  CG  GLN   573     -24.084  29.174   4.646  1.00  0.00      PROA C
ATOM   1195  HG1 GLN   573     -23.706  30.219   4.566  1.00  0.00      PROA H
ATOM   1196  HG2 GLN   573     -24.591  29.093   5.631  1.00  0.00      PROA H
ATOM   1197  CD  GLN   573     -25.175  29.042   3.575  1.00  0.00      PROA C
ATOM   1198  OE1 GLN   573     -25.288  29.909   2.725  1.00  0.00      PROA O
ATOM   1199  NE2 GLN   573     -25.872  27.926   3.576  1.00  0.00      PROA N
ATOM   1200 HE21 GLN   573     -26.496  27.804   2.810  1.00  0.00      PROA H
ATOM   1201 HE22 GLN   573     -25.569  27.177   4.158  1.00  0.00      PROA H
ATOM   1202  C   GLN   573     -20.931  29.534   5.689  1.00  0.00      PROA C
ATOM   1203  O   GLN   573     -21.113  30.553   6.412  1.00  0.00      PROA O
ATOM   1204  N   LEU   574     -19.874  29.430   4.875  1.00  0.00      PROA N
ATOM   1205  HN  LEU   574     -19.682  28.581   4.374  1.00  0.00      PROA H
ATOM   1206  CA  LEU   574     -18.893  30.438   4.707  1.00  0.00      PROA C
ATOM   1207  HA  LEU   574     -19.188  31.351   5.208  1.00  0.00      PROA H
ATOM   1208  CB  LEU   574     -17.518  29.957   5.265  1.00  0.00      PROA C
ATOM   1209  HB1 LEU   574     -17.311  28.936   4.883  1.00  0.00      PROA H
ATOM   1210  HB2 LEU   574     -17.574  29.916   6.368  1.00  0.00      PROA H
ATOM   1211  CG  LEU   574     -16.266  30.876   4.888  1.00  0.00      PROA C
ATOM   1212  HG  LEU   574     -16.171  30.914   3.781  1.00  0.00      PROA H
ATOM   1213  CD1 LEU   574     -16.482  32.289   5.441  1.00  0.00      PROA C
ATOM   1214 HD11 LEU   574     -16.425  32.271   6.548  1.00  0.00      PROA H
ATOM   1215 HD12 LEU   574     -17.451  32.727   5.129  1.00  0.00      PROA H
ATOM   1216 HD13 LEU   574     -15.671  32.960   5.086  1.00  0.00      PROA H
ATOM   1217  CD2 LEU   574     -14.902  30.305   5.453  1.00  0.00      PROA C
ATOM   1218 HD21 LEU   574     -14.732  29.278   5.073  1.00  0.00      PROA H
ATOM   1219 HD22 LEU   574     -14.935  30.277   6.561  1.00  0.00      PROA H
ATOM   1220 HD23 LEU   574     -14.062  30.956   5.137  1.00  0.00      PROA H
ATOM   1221  C   LEU   574     -18.824  30.752   3.197  1.00  0.00      PROA C
ATOM   1222  O   LEU   574     -18.415  29.875   2.408  1.00  0.00      PROA O
ATOM   1223  N   LEU   575     -19.208  31.970   2.804  1.00  0.00      PROA N
ATOM   1224  HN  LEU   575     -19.522  32.641   3.484  1.00  0.00      PROA H
ATOM   1225  CA  LEU   575     -19.322  32.411   1.407  1.00  0.00      PROA C
ATOM   1226  HA  LEU   575     -19.504  31.553   0.776  1.00  0.00      PROA H
ATOM   1227  CB  LEU   575     -20.555  33.357   1.331  1.00  0.00      PROA C
ATOM   1228  HB1 LEU   575     -20.577  33.845   0.329  1.00  0.00      PROA H
ATOM   1229  HB2 LEU   575     -20.389  34.164   2.080  1.00  0.00      PROA H
ATOM   1230  CG  LEU   575     -21.928  32.744   1.575  1.00  0.00      PROA C
ATOM   1231  HG  LEU   575     -21.903  32.065   2.460  1.00  0.00      PROA H
ATOM   1232  CD1 LEU   575     -22.918  33.852   1.824  1.00  0.00      PROA C
ATOM   1233 HD11 LEU   575     -22.970  34.537   0.949  1.00  0.00      PROA H
ATOM   1234 HD12 LEU   575     -22.649  34.419   2.727  1.00  0.00      PROA H
ATOM   1235 HD13 LEU   575     -23.935  33.428   1.980  1.00  0.00      PROA H
ATOM   1236  CD2 LEU   575     -22.325  31.959   0.324  1.00  0.00      PROA C
ATOM   1237 HD21 LEU   575     -21.602  31.141   0.130  1.00  0.00      PROA H
ATOM   1238 HD22 LEU   575     -22.357  32.626  -0.565  1.00  0.00      PROA H
ATOM   1239 HD23 LEU   575     -23.333  31.510   0.456  1.00  0.00      PROA H
ATOM   1240  C   LEU   575     -18.064  33.006   0.907  1.00  0.00      PROA C
ATOM   1241  O   LEU   575     -18.026  33.566  -0.171  1.00  0.00      PROA O
ATOM   1242  N   GLU   576     -16.965  32.968   1.678  1.00  0.00      PROA N
ATOM   1243  HN  GLU   576     -16.951  32.504   2.553  1.00  0.00      PROA H
ATOM   1244  CA  GLU   576     -15.747  33.740   1.262  1.00  0.00      PROA C
ATOM   1245  HA  GLU   576     -16.090  34.751   1.148  1.00  0.00      PROA H
ATOM   1246  CB  GLU   576     -14.641  33.803   2.334  1.00  0.00      PROA C
ATOM   1247  HB1 GLU   576     -13.622  33.973   1.919  1.00  0.00      PROA H
ATOM   1248  HB2 GLU   576     -14.616  32.827   2.864  1.00  0.00      PROA H
ATOM   1249  CG  GLU   576     -14.945  34.953   3.363  1.00  0.00      PROA C
ATOM   1250  HG1 GLU   576     -14.330  34.793   4.273  1.00  0.00      PROA H
ATOM   1251  HG2 GLU   576     -16.012  34.987   3.653  1.00  0.00      PROA H
ATOM   1252  CD  GLU   576     -14.539  36.302   2.787  1.00  0.00      PROA C
ATOM   1253  OE1 GLU   576     -14.363  36.568   1.626  1.00  0.00      PROA O
ATOM   1254  OE2 GLU   576     -14.540  37.197   3.652  1.00  0.00      PROA O
ATOM   1255  C   GLU   576     -15.117  33.447  -0.075  1.00  0.00      PROA C
ATOM   1256  O   GLU   576     -15.153  32.328  -0.649  1.00  0.00      PROA O
ATOM   1257  N   ASP   577     -14.569  34.525  -0.636  1.00  0.00      PROA N
ATOM   1258  HN  ASP   577     -14.479  35.358  -0.083  1.00  0.00      PROA H
ATOM   1259  CA  ASP   577     -14.099  34.573  -2.011  1.00  0.00      PROA C
ATOM   1260  HA  ASP   577     -14.005  33.566  -2.401  1.00  0.00      PROA H
ATOM   1261  CB  ASP   577     -14.955  35.469  -3.004  1.00  0.00      PROA C
ATOM   1262  HB1 ASP   577     -14.781  36.538  -2.764  1.00  0.00      PROA H
ATOM   1263  HB2 ASP   577     -16.013  35.271  -2.744  1.00  0.00      PROA H
ATOM   1264  CG  ASP   577     -14.832  35.315  -4.483  1.00  0.00      PROA C
ATOM   1265  OD1 ASP   577     -14.071  34.321  -4.827  1.00  0.00      PROA O
ATOM   1266  OD2 ASP   577     -15.504  36.019  -5.307  1.00  0.00      PROA O
ATOM   1267  C   ASP   577     -12.685  35.204  -1.975  1.00  0.00      PROA C
ATOM   1268  O   ASP   577     -12.192  35.655  -0.963  1.00  0.00      PROA O
ATOM   1269  N   ASP   578     -12.045  35.165  -3.140  1.00  0.00      PROA N
ATOM   1270  HN  ASP   578     -12.515  34.800  -3.961  1.00  0.00      PROA H
ATOM   1271  CA  ASP   578     -10.613  35.582  -3.305  1.00  0.00      PROA C
ATOM   1272  HA  ASP   578     -10.084  35.427  -2.373  1.00  0.00      PROA H
ATOM   1273  CB  ASP   578      -9.997  34.733  -4.388  1.00  0.00      PROA C
ATOM   1274  HB1 ASP   578      -9.995  33.686  -4.015  1.00  0.00      PROA H
ATOM   1275  HB2 ASP   578      -8.942  35.049  -4.515  1.00  0.00      PROA H
ATOM   1276  CG  ASP   578     -10.633  34.706  -5.739  1.00  0.00      PROA C
ATOM   1277  OD1 ASP   578     -10.289  33.781  -6.497  1.00  0.00      PROA O
ATOM   1278  OD2 ASP   578     -11.518  35.486  -6.024  1.00  0.00      PROA O
ATOM   1279  C   ASP   578     -10.435  37.010  -3.675  1.00  0.00      PROA C
ATOM   1280  O   ASP   578      -9.382  37.570  -3.589  1.00  0.00      PROA O
ATOM   1281  N   LYS   579     -11.597  37.671  -4.015  1.00  0.00      PROA N
ATOM   1282  HN  LYS   579     -12.408  37.112  -4.158  1.00  0.00      PROA H
ATOM   1283  CA  LYS   579     -11.709  39.103  -4.143  1.00  0.00      PROA C
ATOM   1284  HA  LYS   579     -11.029  39.394  -4.931  1.00  0.00      PROA H
ATOM   1285  CB  LYS   579     -13.178  39.538  -4.541  1.00  0.00      PROA C
ATOM   1286  HB1 LYS   579     -13.174  40.620  -4.783  1.00  0.00      PROA H
ATOM   1287  HB2 LYS   579     -13.838  39.382  -3.658  1.00  0.00      PROA H
ATOM   1288  CG  LYS   579     -13.821  38.771  -5.738  1.00  0.00      PROA C
ATOM   1289  HG1 LYS   579     -14.815  39.202  -5.982  1.00  0.00      PROA H
ATOM   1290  HG2 LYS   579     -13.984  37.744  -5.359  1.00  0.00      PROA H
ATOM   1291  CD  LYS   579     -12.936  38.679  -6.990  1.00  0.00      PROA C
ATOM   1292  HD1 LYS   579     -11.916  38.336  -6.702  1.00  0.00      PROA H
ATOM   1293  HD2 LYS   579     -12.831  39.680  -7.458  1.00  0.00      PROA H
ATOM   1294  CE  LYS   579     -13.452  37.658  -8.069  1.00  0.00      PROA C
ATOM   1295  HE1 LYS   579     -12.715  37.615  -8.898  1.00  0.00      PROA H
ATOM   1296  HE2 LYS   579     -14.426  37.993  -8.471  1.00  0.00      PROA H
ATOM   1297  NZ  LYS   579     -13.641  36.249  -7.564  1.00  0.00      PROA N
ATOM   1298  HZ1 LYS   579     -14.402  36.184  -6.836  1.00  0.00      PROA H
ATOM   1299  HZ2 LYS   579     -12.768  35.954  -7.029  1.00  0.00      PROA H
ATOM   1300  HZ3 LYS   579     -13.796  35.545  -8.300  1.00  0.00      PROA H
ATOM   1301  C   LYS   579     -11.273  39.849  -2.887  1.00  0.00      PROA C
ATOM   1302  O   LYS   579     -11.298  39.242  -1.811  1.00  0.00      PROA O
ATOM   1303  N   GLU   580     -10.923  41.147  -2.951  1.00  0.00      PROA N
ATOM   1304  HN  GLU   580     -10.834  41.599  -3.833  1.00  0.00      PROA H
ATOM   1305  CA  GLU   580     -10.573  41.993  -1.778  1.00  0.00      PROA C
ATOM   1306  HA  GLU   580      -9.917  41.445  -1.114  1.00  0.00      PROA H
ATOM   1307  CB  GLU   580      -9.888  43.206  -2.345  1.00  0.00      PROA C
ATOM   1308  HB1 GLU   580      -9.608  43.857  -1.477  1.00  0.00      PROA H
ATOM   1309  HB2 GLU   580     -10.561  43.815  -2.973  1.00  0.00      PROA H
ATOM   1310  CG  GLU   580      -8.516  42.951  -3.112  1.00  0.00      PROA C
ATOM   1311  HG1 GLU   580      -8.726  42.474  -4.087  1.00  0.00      PROA H
ATOM   1312  HG2 GLU   580      -7.907  42.251  -2.502  1.00  0.00      PROA H
ATOM   1313  CD  GLU   580      -7.648  44.177  -3.375  1.00  0.00      PROA C
ATOM   1314  OE1 GLU   580      -6.399  44.241  -3.092  1.00  0.00      PROA O
ATOM   1315  OE2 GLU   580      -8.092  45.146  -4.044  1.00  0.00      PROA O
ATOM   1316  C   GLU   580     -11.775  42.384  -1.020  1.00  0.00      PROA C
ATOM   1317  O   GLU   580     -11.688  42.807   0.125  1.00  0.00      PROA O
ATOM   1318  N   ASN   581     -13.019  42.242  -1.577  1.00  0.00      PROA N
ATOM   1319  HN  ASN   581     -13.013  41.981  -2.532  1.00  0.00      PROA H
ATOM   1320  CA  ASN   581     -14.386  42.259  -0.976  1.00  0.00      PROA C
ATOM   1321  HA  ASN   581     -14.518  43.222  -0.502  1.00  0.00      PROA H
ATOM   1322  CB  ASN   581     -15.520  41.992  -2.063  1.00  0.00      PROA C
ATOM   1323  HB1 ASN   581     -16.516  41.973  -1.574  1.00  0.00      PROA H
ATOM   1324  HB2 ASN   581     -15.327  41.001  -2.525  1.00  0.00      PROA H
ATOM   1325  CG  ASN   581     -15.533  43.074  -3.133  1.00  0.00      PROA C
ATOM   1326  OD1 ASN   581     -14.838  44.072  -3.099  1.00  0.00      PROA O
ATOM   1327  ND2 ASN   581     -16.241  42.673  -4.178  1.00  0.00      PROA N
ATOM   1328 HD21 ASN   581     -16.339  43.313  -4.934  1.00  0.00      PROA H
ATOM   1329 HD22 ASN   581     -16.751  41.813  -4.123  1.00  0.00      PROA H
ATOM   1330  C   ASN   581     -14.506  41.213   0.073  1.00  0.00      PROA C
ATOM   1331  O   ASN   581     -13.750  40.207   0.103  1.00  0.00      PROA O
ATOM   1332  N   ARG   582     -15.358  41.493   1.069  1.00  0.00      PROA N
ATOM   1333  HN  ARG   582     -15.989  42.260   1.064  1.00  0.00      PROA H
ATOM   1334  CA  ARG   582     -15.298  40.691   2.305  1.00  0.00      PROA C
ATOM   1335  HA  ARG   582     -14.580  39.884   2.227  1.00  0.00      PROA H
ATOM   1336  CB  ARG   582     -15.007  41.458   3.560  1.00  0.00      PROA C
ATOM   1337  HB1 ARG   582     -14.782  40.735   4.383  1.00  0.00      PROA H
ATOM   1338  HB2 ARG   582     -15.920  42.028   3.872  1.00  0.00      PROA H
ATOM   1339  CG  ARG   582     -13.887  42.481   3.473  1.00  0.00      PROA C
ATOM   1340  HG1 ARG   582     -14.116  43.245   2.697  1.00  0.00      PROA H
ATOM   1341  HG2 ARG   582     -12.928  41.988   3.199  1.00  0.00      PROA H
ATOM   1342  CD  ARG   582     -13.763  43.176   4.844  1.00  0.00      PROA C
ATOM   1343  HD1 ARG   582     -13.507  42.436   5.629  1.00  0.00      PROA H
ATOM   1344  HD2 ARG   582     -14.714  43.695   5.107  1.00  0.00      PROA H
ATOM   1345  NE  ARG   582     -12.681  44.166   4.733  1.00  0.00      PROA N
ATOM   1346  HE  ARG   582     -12.335  44.383   3.821  1.00  0.00      PROA H
ATOM   1347  CZ  ARG   582     -12.151  44.819   5.682  1.00  0.00      PROA C
ATOM   1348  NH1 ARG   582     -12.497  44.885   6.882  1.00  0.00      PROA N
ATOM   1349 HH11 ARG   582     -13.387  44.489   7.118  1.00  0.00      PROA H
ATOM   1350 HH12 ARG   582     -12.256  45.713   7.369  1.00  0.00      PROA H
ATOM   1351  NH2 ARG   582     -10.971  45.475   5.510  1.00  0.00      PROA N
ATOM   1352 HH21 ARG   582     -10.677  45.596   4.563  1.00  0.00      PROA H
ATOM   1353 HH22 ARG   582     -10.660  46.073   6.228  1.00  0.00      PROA H
ATOM   1354  C   ARG   582     -16.672  40.054   2.396  1.00  0.00      PROA C
ATOM   1355  O   ARG   582     -17.693  40.718   2.067  1.00  0.00      PROA O
ATOM   1356  N   TYR   583     -16.725  38.725   2.694  1.00  0.00      PROA N
ATOM   1357  HN  TYR   583     -15.904  38.193   2.970  1.00  0.00      PROA H
ATOM   1358  CA  TYR   583     -17.978  37.995   2.587  1.00  0.00      PROA C
ATOM   1359  HA  TYR   583     -18.810  38.678   2.480  1.00  0.00      PROA H
ATOM   1360  CB  TYR   583     -17.881  37.064   1.357  1.00  0.00      PROA C
ATOM   1361  HB1 TYR   583     -18.710  36.334   1.271  1.00  0.00      PROA H
ATOM   1362  HB2 TYR   583     -16.928  36.508   1.422  1.00  0.00      PROA H
ATOM   1363  CG  TYR   583     -17.877  37.847   0.077  1.00  0.00      PROA C
ATOM   1364  CD1 TYR   583     -19.003  38.640  -0.263  1.00  0.00      PROA C
ATOM   1365  HD1 TYR   583     -19.849  38.704   0.399  1.00  0.00      PROA H
ATOM   1366  CE1 TYR   583     -19.017  39.351  -1.521  1.00  0.00      PROA C
ATOM   1367  HE1 TYR   583     -19.880  39.940  -1.786  1.00  0.00      PROA H
ATOM   1368  CZ  TYR   583     -17.916  39.263  -2.355  1.00  0.00      PROA C
ATOM   1369  OH  TYR   583     -17.970  39.985  -3.612  1.00  0.00      PROA O
ATOM   1370  HH  TYR   583     -18.886  39.949  -3.910  1.00  0.00      PROA H
ATOM   1371  CD2 TYR   583     -16.821  37.776  -0.847  1.00  0.00      PROA C
ATOM   1372  HD2 TYR   583     -15.961  37.171  -0.600  1.00  0.00      PROA H
ATOM   1373  CE2 TYR   583     -16.810  38.531  -2.052  1.00  0.00      PROA C
ATOM   1374  HE2 TYR   583     -15.977  38.469  -2.734  1.00  0.00      PROA H
ATOM   1375  C   TYR   583     -18.273  37.203   3.812  1.00  0.00      PROA C
ATOM   1376  O   TYR   583     -17.527  37.099   4.814  1.00  0.00      PROA O
ATOM   1377  N   TRP   584     -19.498  36.610   3.730  1.00  0.00      PROA N
ATOM   1378  HN  TRP   584     -20.022  36.640   2.888  1.00  0.00      PROA H
ATOM   1379  CA  TRP   584     -20.224  36.302   4.956  1.00  0.00      PROA C
ATOM   1380  HA  TRP   584     -19.902  37.001   5.713  1.00  0.00      PROA H
ATOM   1381  CB  TRP   584     -21.812  36.446   4.814  1.00  0.00      PROA C
ATOM   1382  HB1 TRP   584     -22.269  36.282   5.814  1.00  0.00      PROA H
ATOM   1383  HB2 TRP   584     -22.202  35.667   4.145  1.00  0.00      PROA H
ATOM   1384  CG  TRP   584     -22.244  37.786   4.314  1.00  0.00      PROA C
ATOM   1385  CD1 TRP   584     -22.362  38.910   5.020  1.00  0.00      PROA C
ATOM   1386  HD1 TRP   584     -22.302  38.963   6.105  1.00  0.00      PROA H
ATOM   1387  NE1 TRP   584     -22.711  39.908   4.200  1.00  0.00      PROA N
ATOM   1388  HE1 TRP   584     -23.102  40.769   4.472  1.00  0.00      PROA H
ATOM   1389  CE2 TRP   584     -22.614  39.477   2.895  1.00  0.00      PROA C
ATOM   1390  CD2 TRP   584     -22.326  38.161   2.922  1.00  0.00      PROA C
ATOM   1391  CE3 TRP   584     -22.288  37.416   1.749  1.00  0.00      PROA C
ATOM   1392  HE3 TRP   584     -22.063  36.364   1.785  1.00  0.00      PROA H
ATOM   1393  CZ3 TRP   584     -22.660  37.969   0.552  1.00  0.00      PROA C
ATOM   1394  HZ3 TRP   584     -22.690  37.354  -0.344  1.00  0.00      PROA H
ATOM   1395  CZ2 TRP   584     -22.856  40.076   1.670  1.00  0.00      PROA C
ATOM   1396  HZ2 TRP   584     -23.100  41.124   1.611  1.00  0.00      PROA H
ATOM   1397  CH2 TRP   584     -22.929  39.273   0.487  1.00  0.00      PROA C
ATOM   1398  HH2 TRP   584     -23.187  39.738  -0.457  1.00  0.00      PROA H
ATOM   1399  C   TRP   584     -19.980  34.864   5.504  1.00  0.00      PROA C
ATOM   1400  O   TRP   584     -20.068  33.902   4.812  1.00  0.00      PROA O
ATOM   1401  N   ILE   585     -20.084  34.814   6.818  1.00  0.00      PROA N
ATOM   1402  HN  ILE   585     -19.987  35.672   7.336  1.00  0.00      PROA H
ATOM   1403  CA  ILE   585     -20.367  33.620   7.612  1.00  0.00      PROA C
ATOM   1404  HA  ILE   585     -20.209  32.732   7.018  1.00  0.00      PROA H
ATOM   1405  CB  ILE   585     -19.553  33.563   8.836  1.00  0.00      PROA C
ATOM   1406  HB  ILE   585     -19.678  34.486   9.452  1.00  0.00      PROA H
ATOM   1407  CG2 ILE   585     -20.002  32.303   9.684  1.00  0.00      PROA C
ATOM   1408 HG21 ILE   585     -19.973  31.390   9.054  1.00  0.00      PROA H
ATOM   1409 HG22 ILE   585     -21.020  32.438  10.097  1.00  0.00      PROA H
ATOM   1410 HG23 ILE   585     -19.307  32.167  10.534  1.00  0.00      PROA H
ATOM   1411  CG1 ILE   585     -18.079  33.408   8.496  1.00  0.00      PROA C
ATOM   1412 HG11 ILE   585     -17.796  34.204   7.763  1.00  0.00      PROA H
ATOM   1413 HG12 ILE   585     -17.970  32.434   7.961  1.00  0.00      PROA H
ATOM   1414  CD  ILE   585     -17.085  33.465   9.592  1.00  0.00      PROA C
ATOM   1415  HD1 ILE   585     -17.164  32.586  10.269  1.00  0.00      PROA H
ATOM   1416  HD2 ILE   585     -17.221  34.385  10.204  1.00  0.00      PROA H
ATOM   1417  HD3 ILE   585     -16.048  33.477   9.184  1.00  0.00      PROA H
ATOM   1418  C   ILE   585     -21.846  33.738   7.974  1.00  0.00      PROA C
ATOM   1419  O   ILE   585     -22.248  34.629   8.676  1.00  0.00      PROA O
ATOM   1420  N   PHE   586     -22.627  32.833   7.399  1.00  0.00      PROA N
ATOM   1421  HN  PHE   586     -22.229  32.114   6.823  1.00  0.00      PROA H
ATOM   1422  CA  PHE   586     -24.059  32.895   7.541  1.00  0.00      PROA C
ATOM   1423  HA  PHE   586     -24.344  33.748   8.145  1.00  0.00      PROA H
ATOM   1424  CB  PHE   586     -24.827  33.061   6.180  1.00  0.00      PROA C
ATOM   1425  HB1 PHE   586     -24.375  32.345   5.458  1.00  0.00      PROA H
ATOM   1426  HB2 PHE   586     -24.673  34.076   5.767  1.00  0.00      PROA H
ATOM   1427  CG  PHE   586     -26.353  32.767   6.241  1.00  0.00      PROA C
ATOM   1428  CD1 PHE   586     -27.157  33.373   7.266  1.00  0.00      PROA C
ATOM   1429  HD1 PHE   586     -26.746  34.094   7.948  1.00  0.00      PROA H
ATOM   1430  CE1 PHE   586     -28.498  33.037   7.273  1.00  0.00      PROA C
ATOM   1431  HE1 PHE   586     -29.138  33.490   8.013  1.00  0.00      PROA H
ATOM   1432  CZ  PHE   586     -29.017  31.993   6.481  1.00  0.00      PROA C
ATOM   1433  HZ  PHE   586     -30.057  31.718   6.582  1.00  0.00      PROA H
ATOM   1434  CD2 PHE   586     -26.927  31.867   5.317  1.00  0.00      PROA C
ATOM   1435  HD2 PHE   586     -26.287  31.450   4.553  1.00  0.00      PROA H
ATOM   1436  CE2 PHE   586     -28.229  31.395   5.434  1.00  0.00      PROA C
ATOM   1437  HE2 PHE   586     -28.642  30.664   4.760  1.00  0.00      PROA H
ATOM   1438  C   PHE   586     -24.564  31.677   8.293  1.00  0.00      PROA C
ATOM   1439  O   PHE   586     -24.701  30.517   7.770  1.00  0.00      PROA O
ATOM   1440  N   ARG   587     -25.031  31.902   9.535  1.00  0.00      PROA N
ATOM   1441  HN  ARG   587     -25.108  32.853   9.846  1.00  0.00      PROA H
ATOM   1442  CA  ARG   587     -25.529  30.900  10.463  1.00  0.00      PROA C
ATOM   1443  HA  ARG   587     -25.465  29.929   9.991  1.00  0.00      PROA H
ATOM   1444  CB  ARG   587     -24.764  30.811  11.809  1.00  0.00      PROA C
ATOM   1445  HB1 ARG   587     -24.043  29.967  11.693  1.00  0.00      PROA H
ATOM   1446  HB2 ARG   587     -25.456  30.510  12.627  1.00  0.00      PROA H
ATOM   1447  CG  ARG   587     -23.945  32.022  12.230  1.00  0.00      PROA C
ATOM   1448  HG1 ARG   587     -24.606  32.916  12.280  1.00  0.00      PROA H
ATOM   1449  HG2 ARG   587     -23.149  32.229  11.480  1.00  0.00      PROA H
ATOM   1450  CD  ARG   587     -23.263  31.825  13.643  1.00  0.00      PROA C
ATOM   1451  HD1 ARG   587     -22.556  30.968  13.595  1.00  0.00      PROA H
ATOM   1452  HD2 ARG   587     -24.072  31.602  14.375  1.00  0.00      PROA H
ATOM   1453  NE  ARG   587     -22.530  33.014  14.039  1.00  0.00      PROA N
ATOM   1454  HE  ARG   587     -22.104  33.589  13.339  1.00  0.00      PROA H
ATOM   1455  CZ  ARG   587     -22.249  33.403  15.249  1.00  0.00      PROA C
ATOM   1456  NH1 ARG   587     -22.627  32.750  16.270  1.00  0.00      PROA N
ATOM   1457 HH11 ARG   587     -23.142  31.918  16.157  1.00  0.00      PROA H
ATOM   1458 HH12 ARG   587     -22.280  33.031  17.157  1.00  0.00      PROA H
ATOM   1459  NH2 ARG   587     -21.530  34.438  15.392  1.00  0.00      PROA N
ATOM   1460 HH21 ARG   587     -21.069  34.892  14.597  1.00  0.00      PROA H
ATOM   1461 HH22 ARG   587     -21.021  34.557  16.233  1.00  0.00      PROA H
ATOM   1462  C   ARG   587     -26.974  31.179  10.586  1.00  0.00      PROA C
ATOM   1463  O   ARG   587     -27.457  32.338  10.468  1.00  0.00      PROA O
ATOM   1464  N   SER   588     -27.737  30.136  10.863  1.00  0.00      PROA N
ATOM   1465  HN  SER   588     -27.351  29.211  10.910  1.00  0.00      PROA H
ATOM   1466  CA  SER   588     -29.174  30.244  11.038  1.00  0.00      PROA C
ATOM   1467  HA  SER   588     -29.393  31.095  11.666  1.00  0.00      PROA H
ATOM   1468  CB  SER   588     -29.905  30.350   9.665  1.00  0.00      PROA C
ATOM   1469  HB1 SER   588     -29.592  31.309   9.193  1.00  0.00      PROA H
ATOM   1470  HB2 SER   588     -30.997  30.433   9.823  1.00  0.00      PROA H
ATOM   1471  OG  SER   588     -29.591  29.291   8.781  1.00  0.00      PROA O
ATOM   1472  HG1 SER   588     -28.688  29.463   8.484  1.00  0.00      PROA H
ATOM   1473  C   SER   588     -29.584  29.045  11.738  1.00  0.00      PROA C
ATOM   1474  O   SER   588     -29.120  27.926  11.459  1.00  0.00      PROA O
ATOM   1475  N   TRP   589     -30.601  29.158  12.624  1.00  0.00      PROA N
ATOM   1476  HN  TRP   589     -31.044  30.032  12.847  1.00  0.00      PROA H
ATOM   1477  CA  TRP   589     -31.019  27.918  13.304  1.00  0.00      PROA C
ATOM   1478  HA  TRP   589     -30.933  27.065  12.642  1.00  0.00      PROA H
ATOM   1479  CB  TRP   589     -30.233  27.673  14.579  1.00  0.00      PROA C
ATOM   1480  HB1 TRP   589     -29.204  27.401  14.259  1.00  0.00      PROA H
ATOM   1481  HB2 TRP   589     -30.625  26.810  15.163  1.00  0.00      PROA H
ATOM   1482  CG  TRP   589     -30.119  28.921  15.456  1.00  0.00      PROA C
ATOM   1483  CD1 TRP   589     -30.936  29.089  16.540  1.00  0.00      PROA C
ATOM   1484  HD1 TRP   589     -31.741  28.418  16.793  1.00  0.00      PROA H
ATOM   1485  NE1 TRP   589     -30.655  30.265  17.267  1.00  0.00      PROA N
ATOM   1486  HE1 TRP   589     -31.160  30.691  18.002  1.00  0.00      PROA H
ATOM   1487  CE2 TRP   589     -29.589  30.904  16.613  1.00  0.00      PROA C
ATOM   1488  CD2 TRP   589     -29.264  30.127  15.443  1.00  0.00      PROA C
ATOM   1489  CE3 TRP   589     -28.257  30.572  14.613  1.00  0.00      PROA C
ATOM   1490  HE3 TRP   589     -27.953  29.968  13.771  1.00  0.00      PROA H
ATOM   1491  CZ3 TRP   589     -27.653  31.814  14.792  1.00  0.00      PROA C
ATOM   1492  HZ3 TRP   589     -26.922  32.186  14.088  1.00  0.00      PROA H
ATOM   1493  CZ2 TRP   589     -29.025  32.175  16.863  1.00  0.00      PROA C
ATOM   1494  HZ2 TRP   589     -29.318  32.784  17.700  1.00  0.00      PROA H
ATOM   1495  CH2 TRP   589     -28.063  32.633  15.891  1.00  0.00      PROA C
ATOM   1496  HH2 TRP   589     -27.610  33.606  16.026  1.00  0.00      PROA H
ATOM   1497  C   TRP   589     -32.507  27.973  13.711  1.00  0.00      PROA C
ATOM   1498  O   TRP   589     -33.064  29.051  13.889  1.00  0.00      PROA O
ATOM   1499  N   GLY   590     -33.191  26.796  13.798  1.00  0.00      PROA N
ATOM   1500  HN  GLY   590     -32.711  25.918  13.696  1.00  0.00      PROA H
ATOM   1501  CA  GLY   590     -34.634  26.694  14.043  1.00  0.00      PROA C
ATOM   1502  HA1 GLY   590     -35.156  27.201  13.244  1.00  0.00      PROA H
ATOM   1503  HA2 GLY   590     -34.807  27.110  15.022  1.00  0.00      PROA H
ATOM   1504  C   GLY   590     -35.141  25.273  14.109  1.00  0.00      PROA C
ATOM   1505  O   GLY   590     -34.324  24.400  14.356  1.00  0.00      PROA O
ATOM   1506  N   ARG   591     -36.412  24.985  14.039  1.00  0.00      PROA N
ATOM   1507  HN  ARG   591     -37.074  25.689  13.797  1.00  0.00      PROA H
ATOM   1508  CA  ARG   591     -36.987  23.696  14.306  1.00  0.00      PROA C
ATOM   1509  HA  ARG   591     -36.283  22.938  13.985  1.00  0.00      PROA H
ATOM   1510  CB  ARG   591     -37.400  23.362  15.804  1.00  0.00      PROA C
ATOM   1511  HB1 ARG   591     -36.478  22.944  16.275  1.00  0.00      PROA H
ATOM   1512  HB2 ARG   591     -38.155  22.569  15.808  1.00  0.00      PROA H
ATOM   1513  CG  ARG   591     -37.818  24.548  16.652  1.00  0.00      PROA C
ATOM   1514  HG1 ARG   591     -37.071  25.368  16.550  1.00  0.00      PROA H
ATOM   1515  HG2 ARG   591     -37.772  24.219  17.720  1.00  0.00      PROA H
ATOM   1516  CD  ARG   591     -39.221  25.077  16.396  1.00  0.00      PROA C
ATOM   1517  HD1 ARG   591     -39.957  24.255  16.565  1.00  0.00      PROA H
ATOM   1518  HD2 ARG   591     -39.319  25.451  15.350  1.00  0.00      PROA H
ATOM   1519  NE  ARG   591     -39.470  26.195  17.324  1.00  0.00      PROA N
ATOM   1520  HE  ARG   591     -38.697  26.677  17.726  1.00  0.00      PROA H
ATOM   1521  CZ  ARG   591     -40.656  26.657  17.643  1.00  0.00      PROA C
ATOM   1522  NH1 ARG   591     -41.742  26.170  17.083  1.00  0.00      PROA N
ATOM   1523 HH11 ARG   591     -41.651  25.389  16.486  1.00  0.00      PROA H
ATOM   1524 HH12 ARG   591     -42.630  26.452  17.435  1.00  0.00      PROA H
ATOM   1525  NH2 ARG   591     -40.717  27.708  18.444  1.00  0.00      PROA N
ATOM   1526 HH21 ARG   591     -39.900  28.281  18.503  1.00  0.00      PROA H
ATOM   1527 HH22 ARG   591     -41.591  28.155  18.585  1.00  0.00      PROA H
ATOM   1528  C   ARG   591     -38.177  23.552  13.341  1.00  0.00      PROA C
ATOM   1529  O   ARG   591     -38.776  24.552  12.965  1.00  0.00      PROA O
ATOM   1530  N   VAL   592     -38.404  22.394  12.817  1.00  0.00      PROA N
ATOM   1531  HN  VAL   592     -37.882  21.584  13.096  1.00  0.00      PROA H
ATOM   1532  CA  VAL   592     -39.418  22.185  11.769  1.00  0.00      PROA C
ATOM   1533  HA  VAL   592     -39.202  22.898  10.984  1.00  0.00      PROA H
ATOM   1534  CB  VAL   592     -39.314  20.793  11.139  1.00  0.00      PROA C
ATOM   1535  HB  VAL   592     -40.034  20.677  10.298  1.00  0.00      PROA H
ATOM   1536  CG1 VAL   592     -37.832  20.810  10.538  1.00  0.00      PROA C
ATOM   1537 HG11 VAL   592     -37.067  20.786  11.339  1.00  0.00      PROA H
ATOM   1538 HG12 VAL   592     -37.672  21.695   9.891  1.00  0.00      PROA H
ATOM   1539 HG13 VAL   592     -37.686  19.897   9.922  1.00  0.00      PROA H
ATOM   1540  CG2 VAL   592     -39.494  19.756  12.147  1.00  0.00      PROA C
ATOM   1541 HG21 VAL   592     -40.501  19.801  12.619  1.00  0.00      PROA H
ATOM   1542 HG22 VAL   592     -38.734  19.806  12.952  1.00  0.00      PROA H
ATOM   1543 HG23 VAL   592     -39.399  18.748  11.677  1.00  0.00      PROA H
ATOM   1544  C   VAL   592     -40.869  22.527  12.249  1.00  0.00      PROA C
ATOM   1545  O   VAL   592     -41.209  22.394  13.419  1.00  0.00      PROA O
ATOM   1546  N   GLY   593     -41.750  22.877  11.274  1.00  0.00      PROA N
ATOM   1547  HN  GLY   593     -41.460  23.029  10.331  1.00  0.00      PROA H
ATOM   1548  CA  GLY   593     -43.199  22.847  11.552  1.00  0.00      PROA C
ATOM   1549  HA1 GLY   593     -43.422  22.249  12.425  1.00  0.00      PROA H
ATOM   1550  HA2 GLY   593     -43.717  22.496  10.675  1.00  0.00      PROA H
ATOM   1551  C   GLY   593     -43.715  24.248  11.834  1.00  0.00      PROA C
ATOM   1552  O   GLY   593     -44.758  24.527  12.473  1.00  0.00      PROA O
ATOM   1553  N   THR   594     -42.974  25.243  11.459  1.00  0.00      PROA N
ATOM   1554  HN  THR   594     -42.154  25.073  10.916  1.00  0.00      PROA H
ATOM   1555  CA  THR   594     -43.136  26.630  11.822  1.00  0.00      PROA C
ATOM   1556  HA  THR   594     -44.184  26.896  11.833  1.00  0.00      PROA H
ATOM   1557  CB  THR   594     -42.372  27.090  13.136  1.00  0.00      PROA C
ATOM   1558  HB  THR   594     -42.728  26.451  13.975  1.00  0.00      PROA H
ATOM   1559  OG1 THR   594     -42.760  28.485  13.389  1.00  0.00      PROA O
ATOM   1560  HG1 THR   594     -43.696  28.480  13.628  1.00  0.00      PROA H
ATOM   1561  CG2 THR   594     -40.842  27.081  13.094  1.00  0.00      PROA C
ATOM   1562 HG21 THR   594     -40.443  27.774  12.327  1.00  0.00      PROA H
ATOM   1563 HG22 THR   594     -40.496  26.061  12.850  1.00  0.00      PROA H
ATOM   1564 HG23 THR   594     -40.421  27.389  14.074  1.00  0.00      PROA H
ATOM   1565  C   THR   594     -42.426  27.365  10.649  1.00  0.00      PROA C
ATOM   1566  O   THR   594     -41.517  26.820  10.108  1.00  0.00      PROA O
ATOM   1567  N   VAL   595     -42.806  28.572  10.208  1.00  0.00      PROA N
ATOM   1568  HN  VAL   595     -43.541  29.121  10.592  1.00  0.00      PROA H
ATOM   1569  CA  VAL   595     -42.144  28.980   8.949  1.00  0.00      PROA C
ATOM   1570  HA  VAL   595     -41.753  28.159   8.363  1.00  0.00      PROA H
ATOM   1571  CB  VAL   595     -43.135  29.776   7.992  1.00  0.00      PROA C
ATOM   1572  HB  VAL   595     -42.601  29.920   7.023  1.00  0.00      PROA H
ATOM   1573  CG1 VAL   595     -44.467  28.989   7.645  1.00  0.00      PROA C
ATOM   1574 HG11 VAL   595     -45.027  28.740   8.564  1.00  0.00      PROA H
ATOM   1575 HG12 VAL   595     -44.218  28.038   7.131  1.00  0.00      PROA H
ATOM   1576 HG13 VAL   595     -45.110  29.595   6.975  1.00  0.00      PROA H
ATOM   1577  CG2 VAL   595     -43.502  31.197   8.509  1.00  0.00      PROA C
ATOM   1578 HG21 VAL   595     -42.620  31.870   8.513  1.00  0.00      PROA H
ATOM   1579 HG22 VAL   595     -43.921  31.149   9.534  1.00  0.00      PROA H
ATOM   1580 HG23 VAL   595     -44.268  31.650   7.846  1.00  0.00      PROA H
ATOM   1581  C   VAL   595     -40.949  29.965   9.312  1.00  0.00      PROA C
ATOM   1582  O   VAL   595     -40.192  30.445   8.478  1.00  0.00      PROA O
ATOM   1583  N   ILE   596     -40.572  30.104  10.661  1.00  0.00      PROA N
ATOM   1584  HN  ILE   596     -41.033  29.581  11.374  1.00  0.00      PROA H
ATOM   1585  CA  ILE   596     -39.666  31.164  11.121  1.00  0.00      PROA C
ATOM   1586  HA  ILE   596     -39.247  31.720  10.294  1.00  0.00      PROA H
ATOM   1587  CB  ILE   596     -40.443  32.116  12.090  1.00  0.00      PROA C
ATOM   1588  HB  ILE   596     -40.903  31.433  12.857  1.00  0.00      PROA H
ATOM   1589  CG2 ILE   596     -39.504  32.998  12.870  1.00  0.00      PROA C
ATOM   1590 HG21 ILE   596     -38.832  33.570  12.191  1.00  0.00      PROA H
ATOM   1591 HG22 ILE   596     -38.870  32.441  13.592  1.00  0.00      PROA H
ATOM   1592 HG23 ILE   596     -40.069  33.750  13.466  1.00  0.00      PROA H
ATOM   1593  CG1 ILE   596     -41.613  32.931  11.587  1.00  0.00      PROA C
ATOM   1594 HG11 ILE   596     -41.972  33.639  12.365  1.00  0.00      PROA H
ATOM   1595 HG12 ILE   596     -42.460  32.257  11.333  1.00  0.00      PROA H
ATOM   1596  CD  ILE   596     -41.226  33.736  10.279  1.00  0.00      PROA C
ATOM   1597  HD1 ILE   596     -40.943  33.045   9.460  1.00  0.00      PROA H
ATOM   1598  HD2 ILE   596     -40.363  34.406  10.472  1.00  0.00      PROA H
ATOM   1599  HD3 ILE   596     -42.085  34.349   9.939  1.00  0.00      PROA H
ATOM   1600  C   ILE   596     -38.509  30.513  11.902  1.00  0.00      PROA C
ATOM   1601  O   ILE   596     -38.776  29.550  12.636  1.00  0.00      PROA O
ATOM   1602  N   GLY   597     -37.228  30.923  11.784  1.00  0.00      PROA N
ATOM   1603  HN  GLY   597     -37.076  31.703  11.180  1.00  0.00      PROA H
ATOM   1604  CA  GLY   597     -36.066  30.583  12.581  1.00  0.00      PROA C
ATOM   1605  HA1 GLY   597     -35.449  29.907  12.008  1.00  0.00      PROA H
ATOM   1606  HA2 GLY   597     -36.414  30.183  13.510  1.00  0.00      PROA H
ATOM   1607  C   GLY   597     -35.269  31.781  12.912  1.00  0.00      PROA C
ATOM   1608  O   GLY   597     -35.778  32.894  12.908  1.00  0.00      PROA O
ATOM   1609  N   SER   598     -34.003  31.663  13.332  1.00  0.00      PROA N
ATOM   1610  HN  SER   598     -33.554  30.768  13.402  1.00  0.00      PROA H
ATOM   1611  CA  SER   598     -33.249  32.831  13.819  1.00  0.00      PROA C
ATOM   1612  HA  SER   598     -33.807  33.756  13.758  1.00  0.00      PROA H
ATOM   1613  CB  SER   598     -32.744  32.578  15.223  1.00  0.00      PROA C
ATOM   1614  HB1 SER   598     -32.191  33.468  15.597  1.00  0.00      PROA H
ATOM   1615  HB2 SER   598     -32.039  31.714  15.236  1.00  0.00      PROA H
ATOM   1616  OG  SER   598     -33.792  32.293  16.185  1.00  0.00      PROA O
ATOM   1617  HG1 SER   598     -34.459  31.797  15.698  1.00  0.00      PROA H
ATOM   1618  C   SER   598     -32.063  32.876  12.856  1.00  0.00      PROA C
ATOM   1619  O   SER   598     -31.589  31.805  12.489  1.00  0.00      PROA O
ATOM   1620  N   ASN   599     -31.453  34.010  12.464  1.00  0.00      PROA N
ATOM   1621  HN  ASN   599     -31.757  34.889  12.830  1.00  0.00      PROA H
ATOM   1622  CA  ASN   599     -30.376  34.122  11.510  1.00  0.00      PROA C
ATOM   1623  HA  ASN   599     -29.936  33.155  11.312  1.00  0.00      PROA H
ATOM   1624  CB  ASN   599     -30.783  34.819  10.190  1.00  0.00      PROA C
ATOM   1625  HB1 ASN   599     -29.929  34.859   9.481  1.00  0.00      PROA H
ATOM   1626  HB2 ASN   599     -31.090  35.874  10.388  1.00  0.00      PROA H
ATOM   1627  CG  ASN   599     -31.948  34.165   9.465  1.00  0.00      PROA C
ATOM   1628  OD1 ASN   599     -31.562  33.608   8.419  1.00  0.00      PROA O
ATOM   1629  ND2 ASN   599     -33.264  34.348   9.772  1.00  0.00      PROA N
ATOM   1630 HD21 ASN   599     -33.937  33.993   9.129  1.00  0.00      PROA H
ATOM   1631 HD22 ASN   599     -33.519  34.930  10.537  1.00  0.00      PROA H
ATOM   1632  C   ASN   599     -29.283  35.033  12.056  1.00  0.00      PROA C
ATOM   1633  O   ASN   599     -29.471  35.939  12.858  1.00  0.00      PROA O
ATOM   1634  N   LYS   600     -27.979  34.887  11.600  1.00  0.00      PROA N
ATOM   1635  HN  LYS   600     -27.708  34.134  10.988  1.00  0.00      PROA H
ATOM   1636  CA  LYS   600     -26.987  35.887  11.847  1.00  0.00      PROA C
ATOM   1637  HA  LYS   600     -27.454  36.855  11.762  1.00  0.00      PROA H
ATOM   1638  CB  LYS   600     -26.409  35.688  13.293  1.00  0.00      PROA C
ATOM   1639  HB1 LYS   600     -26.102  34.624  13.391  1.00  0.00      PROA H
ATOM   1640  HB2 LYS   600     -27.273  35.843  13.981  1.00  0.00      PROA H
ATOM   1641  CG  LYS   600     -25.272  36.577  13.804  1.00  0.00      PROA C
ATOM   1642  HG1 LYS   600     -25.525  37.639  13.582  1.00  0.00      PROA H
ATOM   1643  HG2 LYS   600     -24.318  36.342  13.282  1.00  0.00      PROA H
ATOM   1644  CD  LYS   600     -25.137  36.389  15.320  1.00  0.00      PROA C
ATOM   1645  HD1 LYS   600     -24.799  35.340  15.495  1.00  0.00      PROA H
ATOM   1646  HD2 LYS   600     -26.135  36.494  15.805  1.00  0.00      PROA H
ATOM   1647  CE  LYS   600     -24.139  37.321  15.989  1.00  0.00      PROA C
ATOM   1648  HE1 LYS   600     -23.190  37.385  15.412  1.00  0.00      PROA H
ATOM   1649  HE2 LYS   600     -23.910  36.966  17.018  1.00  0.00      PROA H
ATOM   1650  NZ  LYS   600     -24.708  38.687  16.113  1.00  0.00      PROA N
ATOM   1651  HZ1 LYS   600     -25.692  38.672  16.461  1.00  0.00      PROA H
ATOM   1652  HZ2 LYS   600     -24.686  39.155  15.167  1.00  0.00      PROA H
ATOM   1653  HZ3 LYS   600     -24.097  39.257  16.735  1.00  0.00      PROA H
ATOM   1654  C   LYS   600     -26.015  35.799  10.712  1.00  0.00      PROA C
ATOM   1655  O   LYS   600     -25.817  34.756  10.122  1.00  0.00      PROA O
ATOM   1656  N   LEU   601     -25.396  36.973  10.447  1.00  0.00      PROA N
ATOM   1657  HN  LEU   601     -25.599  37.769  11.016  1.00  0.00      PROA H
ATOM   1658  CA  LEU   601     -24.505  37.216   9.327  1.00  0.00      PROA C
ATOM   1659  HA  LEU   601     -24.136  36.284   8.923  1.00  0.00      PROA H
ATOM   1660  CB  LEU   601     -25.148  38.105   8.230  1.00  0.00      PROA C
ATOM   1661  HB1 LEU   601     -24.349  38.451   7.525  1.00  0.00      PROA H
ATOM   1662  HB2 LEU   601     -25.530  39.021   8.736  1.00  0.00      PROA H
ATOM   1663  CG  LEU   601     -26.234  37.604   7.393  1.00  0.00      PROA C
ATOM   1664  HG  LEU   601     -27.049  37.188   8.041  1.00  0.00      PROA H
ATOM   1665  CD1 LEU   601     -26.796  38.660   6.504  1.00  0.00      PROA C
ATOM   1666 HD11 LEU   601     -26.014  39.049   5.812  1.00  0.00      PROA H
ATOM   1667 HD12 LEU   601     -27.167  39.514   7.102  1.00  0.00      PROA H
ATOM   1668 HD13 LEU   601     -27.626  38.267   5.877  1.00  0.00      PROA H
ATOM   1669  CD2 LEU   601     -25.719  36.545   6.488  1.00  0.00      PROA C
ATOM   1670 HD21 LEU   601     -25.295  35.706   7.080  1.00  0.00      PROA H
ATOM   1671 HD22 LEU   601     -24.913  36.937   5.829  1.00  0.00      PROA H
ATOM   1672 HD23 LEU   601     -26.528  36.137   5.842  1.00  0.00      PROA H
ATOM   1673  C   LEU   601     -23.282  38.069   9.795  1.00  0.00      PROA C
ATOM   1674  O   LEU   601     -23.447  39.266  10.146  1.00  0.00      PROA O
ATOM   1675  N   GLU   602     -22.062  37.610   9.657  1.00  0.00      PROA N
ATOM   1676  HN  GLU   602     -21.944  36.658   9.373  1.00  0.00      PROA H
ATOM   1677  CA  GLU   602     -20.854  38.305   9.811  1.00  0.00      PROA C
ATOM   1678  HA  GLU   602     -21.051  39.359   9.959  1.00  0.00      PROA H
ATOM   1679  CB  GLU   602     -20.258  37.686  11.144  1.00  0.00      PROA C
ATOM   1680  HB1 GLU   602     -19.334  38.246  11.413  1.00  0.00      PROA H
ATOM   1681  HB2 GLU   602     -19.960  36.632  10.930  1.00  0.00      PROA H
ATOM   1682  CG  GLU   602     -21.194  37.680  12.370  1.00  0.00      PROA C
ATOM   1683  HG1 GLU   602     -22.113  37.089  12.172  1.00  0.00      PROA H
ATOM   1684  HG2 GLU   602     -21.499  38.721  12.616  1.00  0.00      PROA H
ATOM   1685  CD  GLU   602     -20.533  37.072  13.530  1.00  0.00      PROA C
ATOM   1686  OE1 GLU   602     -20.390  37.708  14.614  1.00  0.00      PROA O
ATOM   1687  OE2 GLU   602     -20.091  35.882  13.431  1.00  0.00      PROA O
ATOM   1688  C   GLU   602     -19.761  38.180   8.753  1.00  0.00      PROA C
ATOM   1689  O   GLU   602     -19.704  37.188   8.018  1.00  0.00      PROA O
ATOM   1690  N   GLN   603     -18.945  39.196   8.698  1.00  0.00      PROA N
ATOM   1691  HN  GLN   603     -19.021  39.955   9.337  1.00  0.00      PROA H
ATOM   1692  CA  GLN   603     -17.767  39.254   7.852  1.00  0.00      PROA C
ATOM   1693  HA  GLN   603     -17.459  38.244   7.606  1.00  0.00      PROA H
ATOM   1694  CB  GLN   603     -18.066  39.980   6.520  1.00  0.00      PROA C
ATOM   1695  HB1 GLN   603     -18.662  39.287   5.882  1.00  0.00      PROA H
ATOM   1696  HB2 GLN   603     -17.108  40.166   5.981  1.00  0.00      PROA H
ATOM   1697  CG  GLN   603     -18.865  41.277   6.695  1.00  0.00      PROA C
ATOM   1698  HG1 GLN   603     -18.415  41.871   7.524  1.00  0.00      PROA H
ATOM   1699  HG2 GLN   603     -19.923  41.067   6.961  1.00  0.00      PROA H
ATOM   1700  CD  GLN   603     -18.818  42.168   5.478  1.00  0.00      PROA C
ATOM   1701  OE1 GLN   603     -17.964  43.120   5.480  1.00  0.00      PROA O
ATOM   1702  NE2 GLN   603     -19.666  42.002   4.464  1.00  0.00      PROA N
ATOM   1703 HE21 GLN   603     -19.653  42.683   3.734  1.00  0.00      PROA H
ATOM   1704 HE22 GLN   603     -20.306  41.240   4.465  1.00  0.00      PROA H
ATOM   1705  C   GLN   603     -16.567  39.864   8.613  1.00  0.00      PROA C
ATOM   1706  O   GLN   603     -16.829  40.675   9.484  1.00  0.00      PROA O
ATOM   1707  N   MET   604     -15.323  39.472   8.303  1.00  0.00      PROA N
ATOM   1708  HN  MET   604     -15.124  38.922   7.493  1.00  0.00      PROA H
ATOM   1709  CA  MET   604     -14.226  39.757   9.168  1.00  0.00      PROA C
ATOM   1710  HA  MET   604     -14.547  40.362  10.005  1.00  0.00      PROA H
ATOM   1711  CB  MET   604     -13.591  38.408   9.684  1.00  0.00      PROA C
ATOM   1712  HB1 MET   604     -12.781  38.638  10.408  1.00  0.00      PROA H
ATOM   1713  HB2 MET   604     -13.123  37.896   8.812  1.00  0.00      PROA H
ATOM   1714  CG  MET   604     -14.558  37.361  10.336  1.00  0.00      PROA C
ATOM   1715  HG1 MET   604     -13.982  36.430  10.531  1.00  0.00      PROA H
ATOM   1716  HG2 MET   604     -15.358  37.106   9.609  1.00  0.00      PROA H
ATOM   1717  SD  MET   604     -15.285  37.963  11.903  1.00  0.00      PROA S
ATOM   1718  CE  MET   604     -16.630  36.775  12.014  1.00  0.00      PROA C
ATOM   1719  HE1 MET   604     -16.240  35.737  12.066  1.00  0.00      PROA H
ATOM   1720  HE2 MET   604     -17.300  36.846  11.131  1.00  0.00      PROA H
ATOM   1721  HE3 MET   604     -17.252  36.948  12.921  1.00  0.00      PROA H
ATOM   1722  C   MET   604     -13.309  40.542   8.237  1.00  0.00      PROA C
ATOM   1723  O   MET   604     -13.436  40.514   6.975  1.00  0.00      PROA O
ATOM   1724  N   PRO   605     -12.301  41.175   8.755  1.00  0.00      PROA N
ATOM   1725  CD  PRO   605     -12.360  41.711  10.098  1.00  0.00      PROA C
ATOM   1726  HD1 PRO   605     -12.090  40.902  10.818  1.00  0.00      PROA H
ATOM   1727  HD2 PRO   605     -13.366  42.116  10.359  1.00  0.00      PROA H
ATOM   1728  CA  PRO   605     -11.210  41.815   8.005  1.00  0.00      PROA C
ATOM   1729  HA  PRO   605     -11.692  42.498   7.326  1.00  0.00      PROA H
ATOM   1730  CB  PRO   605     -10.348  42.562   9.078  1.00  0.00      PROA C
ATOM   1731  HB1 PRO   605      -9.931  43.496   8.668  1.00  0.00      PROA H
ATOM   1732  HB2 PRO   605      -9.533  41.904   9.447  1.00  0.00      PROA H
ATOM   1733  CG  PRO   605     -11.326  42.785  10.108  1.00  0.00      PROA C
ATOM   1734  HG1 PRO   605     -10.899  42.957  11.122  1.00  0.00      PROA H
ATOM   1735  HG2 PRO   605     -11.860  43.714   9.792  1.00  0.00      PROA H
ATOM   1736  C   PRO   605     -10.346  40.932   7.097  1.00  0.00      PROA C
ATOM   1737  O   PRO   605      -9.636  41.526   6.341  1.00  0.00      PROA O
ATOM   1738  N   SER   606     -10.316  39.576   7.330  1.00  0.00      PROA N
ATOM   1739  HN  SER   606     -11.004  39.132   7.895  1.00  0.00      PROA H
ATOM   1740  CA  SER   606      -9.338  38.711   6.662  1.00  0.00      PROA C
ATOM   1741  HA  SER   606      -9.097  39.146   5.700  1.00  0.00      PROA H
ATOM   1742  CB  SER   606      -8.061  38.632   7.493  1.00  0.00      PROA C
ATOM   1743  HB1 SER   606      -8.268  38.176   8.489  1.00  0.00      PROA H
ATOM   1744  HB2 SER   606      -7.707  39.675   7.646  1.00  0.00      PROA H
ATOM   1745  OG  SER   606      -7.004  37.923   6.831  1.00  0.00      PROA O
ATOM   1746  HG1 SER   606      -6.236  37.944   7.415  1.00  0.00      PROA H
ATOM   1747  C   SER   606     -10.033  37.376   6.353  1.00  0.00      PROA C
ATOM   1748  O   SER   606     -10.966  36.936   7.018  1.00  0.00      PROA O
ATOM   1749  N   LYS   607      -9.586  36.677   5.274  1.00  0.00      PROA N
ATOM   1750  HN  LYS   607      -8.870  37.072   4.704  1.00  0.00      PROA H
ATOM   1751  CA  LYS   607     -10.115  35.409   4.852  1.00  0.00      PROA C
ATOM   1752  HA  LYS   607     -11.193  35.446   4.957  1.00  0.00      PROA H
ATOM   1753  CB  LYS   607      -9.812  34.990   3.391  1.00  0.00      PROA C
ATOM   1754  HB1 LYS   607     -10.067  33.917   3.230  1.00  0.00      PROA H
ATOM   1755  HB2 LYS   607      -8.718  35.102   3.217  1.00  0.00      PROA H
ATOM   1756  CG  LYS   607     -10.559  35.792   2.288  1.00  0.00      PROA C
ATOM   1757  HG1 LYS   607     -11.613  35.434   2.235  1.00  0.00      PROA H
ATOM   1758  HG2 LYS   607     -10.081  35.542   1.313  1.00  0.00      PROA H
ATOM   1759  CD  LYS   607     -10.603  37.349   2.444  1.00  0.00      PROA C
ATOM   1760  HD1 LYS   607      -9.602  37.695   2.785  1.00  0.00      PROA H
ATOM   1761  HD2 LYS   607     -11.353  37.623   3.215  1.00  0.00      PROA H
ATOM   1762  CE  LYS   607     -10.883  38.070   1.108  1.00  0.00      PROA C
ATOM   1763  HE1 LYS   607     -10.180  37.719   0.322  1.00  0.00      PROA H
ATOM   1764  HE2 LYS   607     -10.693  39.157   1.263  1.00  0.00      PROA H
ATOM   1765  NZ  LYS   607     -12.263  37.964   0.566  1.00  0.00      PROA N
ATOM   1766  HZ1 LYS   607     -12.961  37.629   1.279  1.00  0.00      PROA H
ATOM   1767  HZ2 LYS   607     -12.253  37.230  -0.179  1.00  0.00      PROA H
ATOM   1768  HZ3 LYS   607     -12.593  38.869   0.159  1.00  0.00      PROA H
ATOM   1769  C   LYS   607      -9.632  34.297   5.779  1.00  0.00      PROA C
ATOM   1770  O   LYS   607     -10.343  33.362   6.185  1.00  0.00      PROA O
ATOM   1771  N   GLU   608      -8.353  34.414   6.299  1.00  0.00      PROA N
ATOM   1772  HN  GLU   608      -7.778  35.164   5.979  1.00  0.00      PROA H
ATOM   1773  CA  GLU   608      -7.763  33.589   7.299  1.00  0.00      PROA C
ATOM   1774  HA  GLU   608      -7.853  32.564   6.967  1.00  0.00      PROA H
ATOM   1775  CB  GLU   608      -6.307  33.893   7.520  1.00  0.00      PROA C
ATOM   1776  HB1 GLU   608      -5.944  33.604   8.538  1.00  0.00      PROA H
ATOM   1777  HB2 GLU   608      -6.096  34.972   7.373  1.00  0.00      PROA H
ATOM   1778  CG  GLU   608      -5.501  32.995   6.514  1.00  0.00      PROA C
ATOM   1779  HG1 GLU   608      -5.904  33.113   5.488  1.00  0.00      PROA H
ATOM   1780  HG2 GLU   608      -5.609  31.932   6.815  1.00  0.00      PROA H
ATOM   1781  CD  GLU   608      -4.001  33.297   6.488  1.00  0.00      PROA C
ATOM   1782  OE1 GLU   608      -3.387  33.262   7.541  1.00  0.00      PROA O
ATOM   1783  OE2 GLU   608      -3.530  33.461   5.320  1.00  0.00      PROA O
ATOM   1784  C   GLU   608      -8.459  33.624   8.593  1.00  0.00      PROA C
ATOM   1785  O   GLU   608      -8.738  32.535   9.154  1.00  0.00      PROA O
ATOM   1786  N   ASP   609      -8.880  34.811   9.098  1.00  0.00      PROA N
ATOM   1787  HN  ASP   609      -8.557  35.651   8.682  1.00  0.00      PROA H
ATOM   1788  CA  ASP   609      -9.754  34.999  10.226  1.00  0.00      PROA C
ATOM   1789  HA  ASP   609      -9.331  34.436  11.051  1.00  0.00      PROA H
ATOM   1790  CB  ASP   609      -9.842  36.548  10.676  1.00  0.00      PROA C
ATOM   1791  HB1 ASP   609     -10.634  36.660  11.442  1.00  0.00      PROA H
ATOM   1792  HB2 ASP   609     -10.097  37.167   9.797  1.00  0.00      PROA H
ATOM   1793  CG  ASP   609      -8.558  37.053  11.291  1.00  0.00      PROA C
ATOM   1794  OD1 ASP   609      -7.745  36.222  11.685  1.00  0.00      PROA O
ATOM   1795  OD2 ASP   609      -8.393  38.330  11.414  1.00  0.00      PROA O
ATOM   1796  C   ASP   609     -11.135  34.342   9.939  1.00  0.00      PROA C
ATOM   1797  O   ASP   609     -11.595  33.665  10.802  1.00  0.00      PROA O
ATOM   1798  N   ALA   610     -11.679  34.592   8.754  1.00  0.00      PROA N
ATOM   1799  HN  ALA   610     -11.239  35.199   8.090  1.00  0.00      PROA H
ATOM   1800  CA  ALA   610     -12.986  34.057   8.404  1.00  0.00      PROA C
ATOM   1801  HA  ALA   610     -13.682  34.347   9.180  1.00  0.00      PROA H
ATOM   1802  CB  ALA   610     -13.494  34.543   7.123  1.00  0.00      PROA C
ATOM   1803  HB1 ALA   610     -12.829  34.255   6.277  1.00  0.00      PROA H
ATOM   1804  HB2 ALA   610     -13.551  35.656   7.119  1.00  0.00      PROA H
ATOM   1805  HB3 ALA   610     -14.517  34.162   6.900  1.00  0.00      PROA H
ATOM   1806  C   ALA   610     -12.992  32.478   8.352  1.00  0.00      PROA C
ATOM   1807  O   ALA   610     -13.963  31.835   8.811  1.00  0.00      PROA O
ATOM   1808  N   ILE   611     -11.949  31.817   7.806  1.00  0.00      PROA N
ATOM   1809  HN  ILE   611     -11.231  32.341   7.332  1.00  0.00      PROA H
ATOM   1810  CA  ILE   611     -11.763  30.379   7.888  1.00  0.00      PROA C
ATOM   1811  HA  ILE   611     -12.653  29.891   7.519  1.00  0.00      PROA H
ATOM   1812  CB  ILE   611     -10.599  30.049   6.971  1.00  0.00      PROA C
ATOM   1813  HB  ILE   611      -9.767  30.766   7.169  1.00  0.00      PROA H
ATOM   1814  CG2 ILE   611     -10.105  28.646   7.192  1.00  0.00      PROA C
ATOM   1815 HG21 ILE   611     -10.940  27.912   7.182  1.00  0.00      PROA H
ATOM   1816 HG22 ILE   611      -9.560  28.584   8.157  1.00  0.00      PROA H
ATOM   1817 HG23 ILE   611      -9.380  28.359   6.399  1.00  0.00      PROA H
ATOM   1818  CG1 ILE   611     -11.054  30.249   5.463  1.00  0.00      PROA C
ATOM   1819 HG11 ILE   611     -11.769  31.104   5.414  1.00  0.00      PROA H
ATOM   1820 HG12 ILE   611     -11.645  29.344   5.185  1.00  0.00      PROA H
ATOM   1821  CD  ILE   611     -10.024  30.505   4.454  1.00  0.00      PROA C
ATOM   1822  HD1 ILE   611      -9.249  29.710   4.460  1.00  0.00      PROA H
ATOM   1823  HD2 ILE   611      -9.507  31.472   4.650  1.00  0.00      PROA H
ATOM   1824  HD3 ILE   611     -10.459  30.561   3.429  1.00  0.00      PROA H
ATOM   1825  C   ILE   611     -11.575  29.906   9.356  1.00  0.00      PROA C
ATOM   1826  O   ILE   611     -12.186  29.003   9.814  1.00  0.00      PROA O
ATOM   1827  N   GLU   612     -10.817  30.585  10.161  1.00  0.00      PROA N
ATOM   1828  HN  GLU   612     -10.275  31.342   9.781  1.00  0.00      PROA H
ATOM   1829  CA  GLU   612     -10.624  30.384  11.562  1.00  0.00      PROA C
ATOM   1830  HA  GLU   612     -10.320  29.356  11.633  1.00  0.00      PROA H
ATOM   1831  CB  GLU   612      -9.507  31.199  12.180  1.00  0.00      PROA C
ATOM   1832  HB1 GLU   612      -9.405  32.155  11.613  1.00  0.00      PROA H
ATOM   1833  HB2 GLU   612      -8.527  30.690  12.083  1.00  0.00      PROA H
ATOM   1834  CG  GLU   612      -9.797  31.617  13.673  1.00  0.00      PROA C
ATOM   1835  HG1 GLU   612     -10.064  30.732  14.283  1.00  0.00      PROA H
ATOM   1836  HG2 GLU   612     -10.606  32.372  13.726  1.00  0.00      PROA H
ATOM   1837  CD  GLU   612      -8.542  32.199  14.302  1.00  0.00      PROA C
ATOM   1838  OE1 GLU   612      -8.691  33.377  14.825  1.00  0.00      PROA O
ATOM   1839  OE2 GLU   612      -7.485  31.539  14.417  1.00  0.00      PROA O
ATOM   1840  C   GLU   612     -11.911  30.383  12.312  1.00  0.00      PROA C
ATOM   1841  O   GLU   612     -12.223  29.412  13.003  1.00  0.00      PROA O
ATOM   1842  N   HSD   613     -12.723  31.415  12.079  1.00  0.00      PROA N
ATOM   1843  HN  HSD   613     -12.381  32.132  11.462  1.00  0.00      PROA H
ATOM   1844  CA  HSD   613     -13.929  31.719  12.823  1.00  0.00      PROA C
ATOM   1845  HA  HSD   613     -13.720  31.584  13.870  1.00  0.00      PROA H
ATOM   1846  CB  HSD   613     -14.475  33.161  12.633  1.00  0.00      PROA C
ATOM   1847  HB1 HSD   613     -15.572  33.210  12.829  1.00  0.00      PROA H
ATOM   1848  HB2 HSD   613     -14.338  33.450  11.566  1.00  0.00      PROA H
ATOM   1849  ND1 HSD   613     -12.718  34.721  13.359  1.00  0.00      PROA N
ATOM   1850  HD1 HSD   613     -12.011  34.468  12.686  1.00  0.00      PROA H
ATOM   1851  CG  HSD   613     -13.975  34.197  13.443  1.00  0.00      PROA C
ATOM   1852  CE1 HSD   613     -12.587  35.578  14.384  1.00  0.00      PROA C
ATOM   1853  HE1 HSD   613     -11.667  36.142  14.560  1.00  0.00      PROA H
ATOM   1854  NE2 HSD   613     -13.723  35.729  15.084  1.00  0.00      PROA N
ATOM   1855  CD2 HSD   613     -14.597  34.896  14.446  1.00  0.00      PROA C
ATOM   1856  HD2 HSD   613     -15.620  34.807  14.792  1.00  0.00      PROA H
ATOM   1857  C   HSD   613     -15.029  30.836  12.492  1.00  0.00      PROA C
ATOM   1858  O   HSD   613     -15.801  30.440  13.313  1.00  0.00      PROA O
ATOM   1859  N   PHE   614     -15.149  30.447  11.199  1.00  0.00      PROA N
ATOM   1860  HN  PHE   614     -14.549  30.833  10.492  1.00  0.00      PROA H
ATOM   1861  CA  PHE   614     -16.036  29.360  10.775  1.00  0.00      PROA C
ATOM   1862  HA  PHE   614     -17.031  29.615  11.112  1.00  0.00      PROA H
ATOM   1863  CB  PHE   614     -16.109  29.169   9.231  1.00  0.00      PROA C
ATOM   1864  HB1 PHE   614     -15.073  29.081   8.831  1.00  0.00      PROA H
ATOM   1865  HB2 PHE   614     -16.556  30.079   8.773  1.00  0.00      PROA H
ATOM   1866  CG  PHE   614     -16.883  27.948   8.798  1.00  0.00      PROA C
ATOM   1867  CD1 PHE   614     -16.204  26.714   8.608  1.00  0.00      PROA C
ATOM   1868  HD1 PHE   614     -15.176  26.640   8.933  1.00  0.00      PROA H
ATOM   1869  CE1 PHE   614     -16.822  25.546   8.094  1.00  0.00      PROA C
ATOM   1870  HE1 PHE   614     -16.253  24.634   8.032  1.00  0.00      PROA H
ATOM   1871  CZ  PHE   614     -18.127  25.618   7.664  1.00  0.00      PROA C
ATOM   1872  HZ  PHE   614     -18.643  24.751   7.284  1.00  0.00      PROA H
ATOM   1873  CD2 PHE   614     -18.106  28.081   8.171  1.00  0.00      PROA C
ATOM   1874  HD2 PHE   614     -18.622  29.028   8.155  1.00  0.00      PROA H
ATOM   1875  CE2 PHE   614     -18.762  26.899   7.725  1.00  0.00      PROA C
ATOM   1876  HE2 PHE   614     -19.762  26.983   7.333  1.00  0.00      PROA H
ATOM   1877  C   PHE   614     -15.694  28.070  11.476  1.00  0.00      PROA C
ATOM   1878  O   PHE   614     -16.644  27.417  11.998  1.00  0.00      PROA O
ATOM   1879  N   MET   615     -14.381  27.652  11.608  1.00  0.00      PROA N
ATOM   1880  HN  MET   615     -13.627  28.169  11.195  1.00  0.00      PROA H
ATOM   1881  CA  MET   615     -14.021  26.488  12.386  1.00  0.00      PROA C
ATOM   1882  HA  MET   615     -14.644  25.661  12.078  1.00  0.00      PROA H
ATOM   1883  CB  MET   615     -12.496  26.116  12.121  1.00  0.00      PROA C
ATOM   1884  HB1 MET   615     -12.232  25.255  12.778  1.00  0.00      PROA H
ATOM   1885  HB2 MET   615     -11.846  26.970  12.408  1.00  0.00      PROA H
ATOM   1886  CG  MET   615     -12.255  25.744  10.679  1.00  0.00      PROA C
ATOM   1887  HG1 MET   615     -12.369  26.625  10.016  1.00  0.00      PROA H
ATOM   1888  HG2 MET   615     -13.067  25.039  10.383  1.00  0.00      PROA H
ATOM   1889  SD  MET   615     -10.714  24.936  10.344  1.00  0.00      PROA S
ATOM   1890  CE  MET   615      -9.678  26.356  10.054  1.00  0.00      PROA C
ATOM   1891  HE1 MET   615      -9.586  26.947  10.982  1.00  0.00      PROA H
ATOM   1892  HE2 MET   615     -10.142  27.003   9.289  1.00  0.00      PROA H
ATOM   1893  HE3 MET   615      -8.664  26.054   9.725  1.00  0.00      PROA H
ATOM   1894  C   MET   615     -14.253  26.696  13.896  1.00  0.00      PROA C
ATOM   1895  O   MET   615     -14.726  25.847  14.632  1.00  0.00      PROA O
ATOM   1896  N   LYS   616     -13.966  27.917  14.454  1.00  0.00      PROA N
ATOM   1897  HN  LYS   616     -13.460  28.589  13.903  1.00  0.00      PROA H
ATOM   1898  CA  LYS   616     -14.274  28.280  15.849  1.00  0.00      PROA C
ATOM   1899  HA  LYS   616     -13.791  27.532  16.466  1.00  0.00      PROA H
ATOM   1900  CB  LYS   616     -13.694  29.626  16.251  1.00  0.00      PROA C
ATOM   1901  HB1 LYS   616     -14.191  29.952  17.189  1.00  0.00      PROA H
ATOM   1902  HB2 LYS   616     -13.902  30.388  15.479  1.00  0.00      PROA H
ATOM   1903  CG  LYS   616     -12.156  29.498  16.514  1.00  0.00      PROA C
ATOM   1904  HG1 LYS   616     -11.639  29.300  15.549  1.00  0.00      PROA H
ATOM   1905  HG2 LYS   616     -11.954  28.634  17.185  1.00  0.00      PROA H
ATOM   1906  CD  LYS   616     -11.578  30.798  17.153  1.00  0.00      PROA C
ATOM   1907  HD1 LYS   616     -11.816  31.655  16.490  1.00  0.00      PROA H
ATOM   1908  HD2 LYS   616     -10.470  30.696  17.205  1.00  0.00      PROA H
ATOM   1909  CE  LYS   616     -12.183  30.963  18.581  1.00  0.00      PROA C
ATOM   1910  HE1 LYS   616     -11.891  30.130  19.252  1.00  0.00      PROA H
ATOM   1911  HE2 LYS   616     -13.277  31.121  18.599  1.00  0.00      PROA H
ATOM   1912  NZ  LYS   616     -11.534  32.214  19.050  1.00  0.00      PROA N
ATOM   1913  HZ1 LYS   616     -11.712  33.020  18.432  1.00  0.00      PROA H
ATOM   1914  HZ2 LYS   616     -10.488  32.092  19.012  1.00  0.00      PROA H
ATOM   1915  HZ3 LYS   616     -11.803  32.458  20.023  1.00  0.00      PROA H
ATOM   1916  C   LYS   616     -15.751  28.173  16.220  1.00  0.00      PROA C
ATOM   1917  O   LYS   616     -16.090  27.788  17.344  1.00  0.00      PROA O
ATOM   1918  N   LEU   617     -16.696  28.625  15.360  1.00  0.00      PROA N
ATOM   1919  HN  LEU   617     -16.377  29.124  14.547  1.00  0.00      PROA H
ATOM   1920  CA  LEU   617     -18.116  28.370  15.386  1.00  0.00      PROA C
ATOM   1921  HA  LEU   617     -18.484  28.686  16.351  1.00  0.00      PROA H
ATOM   1922  CB  LEU   617     -18.797  29.182  14.280  1.00  0.00      PROA C
ATOM   1923  HB1 LEU   617     -19.863  28.874  14.182  1.00  0.00      PROA H
ATOM   1924  HB2 LEU   617     -18.288  28.948  13.314  1.00  0.00      PROA H
ATOM   1925  CG  LEU   617     -18.776  30.661  14.478  1.00  0.00      PROA C
ATOM   1926  HG  LEU   617     -17.758  31.029  14.735  1.00  0.00      PROA H
ATOM   1927  CD1 LEU   617     -19.245  31.414  13.151  1.00  0.00      PROA C
ATOM   1928 HD11 LEU   617     -20.265  31.100  12.863  1.00  0.00      PROA H
ATOM   1929 HD12 LEU   617     -18.537  31.169  12.333  1.00  0.00      PROA H
ATOM   1930 HD13 LEU   617     -19.223  32.511  13.320  1.00  0.00      PROA H
ATOM   1931  CD2 LEU   617     -19.766  31.106  15.604  1.00  0.00      PROA C
ATOM   1932 HD21 LEU   617     -19.473  30.660  16.575  1.00  0.00      PROA H
ATOM   1933 HD22 LEU   617     -20.797  30.794  15.354  1.00  0.00      PROA H
ATOM   1934 HD23 LEU   617     -19.723  32.210  15.708  1.00  0.00      PROA H
ATOM   1935  C   LEU   617     -18.443  26.960  15.276  1.00  0.00      PROA C
ATOM   1936  O   LEU   617     -19.285  26.440  15.981  1.00  0.00      PROA O
ATOM   1937  N   TYR   618     -17.741  26.211  14.429  1.00  0.00      PROA N
ATOM   1938  HN  TYR   618     -17.044  26.616  13.833  1.00  0.00      PROA H
ATOM   1939  CA  TYR   618     -18.044  24.780  14.232  1.00  0.00      PROA C
ATOM   1940  HA  TYR   618     -19.111  24.672  14.092  1.00  0.00      PROA H
ATOM   1941  CB  TYR   618     -17.321  24.185  12.954  1.00  0.00      PROA C
ATOM   1942  HB1 TYR   618     -16.230  24.372  13.039  1.00  0.00      PROA H
ATOM   1943  HB2 TYR   618     -17.682  24.717  12.049  1.00  0.00      PROA H
ATOM   1944  CG  TYR   618     -17.527  22.645  12.779  1.00  0.00      PROA C
ATOM   1945  CD1 TYR   618     -18.426  22.219  11.773  1.00  0.00      PROA C
ATOM   1946  HD1 TYR   618     -19.046  22.958  11.287  1.00  0.00      PROA H
ATOM   1947  CE1 TYR   618     -18.526  20.897  11.376  1.00  0.00      PROA C
ATOM   1948  HE1 TYR   618     -19.186  20.596  10.581  1.00  0.00      PROA H
ATOM   1949  CZ  TYR   618     -17.617  19.996  11.938  1.00  0.00      PROA C
ATOM   1950  OH  TYR   618     -17.497  18.687  11.436  1.00  0.00      PROA O
ATOM   1951  HH  TYR   618     -16.735  18.296  11.875  1.00  0.00      PROA H
ATOM   1952  CD2 TYR   618     -16.650  21.773  13.311  1.00  0.00      PROA C
ATOM   1953  HD2 TYR   618     -15.903  22.100  14.025  1.00  0.00      PROA H
ATOM   1954  CE2 TYR   618     -16.755  20.395  13.020  1.00  0.00      PROA C
ATOM   1955  HE2 TYR   618     -16.057  19.694  13.441  1.00  0.00      PROA H
ATOM   1956  C   TYR   618     -17.720  24.090  15.469  1.00  0.00      PROA C
ATOM   1957  O   TYR   618     -18.325  23.096  15.853  1.00  0.00      PROA O
ATOM   1958  N   GLU   619     -16.580  24.397  16.036  1.00  0.00      PROA N
ATOM   1959  HN  GLU   619     -15.951  25.035  15.576  1.00  0.00      PROA H
ATOM   1960  CA  GLU   619     -16.078  23.893  17.306  1.00  0.00      PROA C
ATOM   1961  HA  GLU   619     -16.075  22.814  17.266  1.00  0.00      PROA H
ATOM   1962  CB  GLU   619     -14.565  24.343  17.411  1.00  0.00      PROA C
ATOM   1963  HB1 GLU   619     -14.315  24.325  18.502  1.00  0.00      PROA H
ATOM   1964  HB2 GLU   619     -14.455  25.397  17.092  1.00  0.00      PROA H
ATOM   1965  CG  GLU   619     -13.477  23.454  16.741  1.00  0.00      PROA C
ATOM   1966  HG1 GLU   619     -13.541  23.550  15.638  1.00  0.00      PROA H
ATOM   1967  HG2 GLU   619     -13.682  22.395  17.008  1.00  0.00      PROA H
ATOM   1968  CD  GLU   619     -12.056  23.729  17.177  1.00  0.00      PROA C
ATOM   1969  OE1 GLU   619     -11.820  23.932  18.413  1.00  0.00      PROA O
ATOM   1970  OE2 GLU   619     -11.201  23.867  16.285  1.00  0.00      PROA O
ATOM   1971  C   GLU   619     -16.921  24.256  18.506  1.00  0.00      PROA C
ATOM   1972  O   GLU   619     -17.116  23.547  19.442  1.00  0.00      PROA O
ATOM   1973  N   GLU   620     -17.384  25.509  18.508  1.00  0.00      PROA N
ATOM   1974  HN  GLU   620     -17.050  26.193  17.857  1.00  0.00      PROA H
ATOM   1975  CA  GLU   620     -18.257  25.952  19.588  1.00  0.00      PROA C
ATOM   1976  HA  GLU   620     -17.740  25.720  20.513  1.00  0.00      PROA H
ATOM   1977  CB  GLU   620     -18.467  27.450  19.658  1.00  0.00      PROA C
ATOM   1978  HB1 GLU   620     -18.794  27.780  18.645  1.00  0.00      PROA H
ATOM   1979  HB2 GLU   620     -17.468  27.916  19.832  1.00  0.00      PROA H
ATOM   1980  CG  GLU   620     -19.480  28.096  20.683  1.00  0.00      PROA C
ATOM   1981  HG1 GLU   620     -20.486  27.651  20.560  1.00  0.00      PROA H
ATOM   1982  HG2 GLU   620     -19.561  29.184  20.484  1.00  0.00      PROA H
ATOM   1983  CD  GLU   620     -19.063  27.956  22.146  1.00  0.00      PROA C
ATOM   1984  OE1 GLU   620     -17.911  27.900  22.554  1.00  0.00      PROA O
ATOM   1985  OE2 GLU   620     -20.097  27.976  22.941  1.00  0.00      PROA O
ATOM   1986  C   GLU   620     -19.560  25.167  19.687  1.00  0.00      PROA C
ATOM   1987  O   GLU   620     -20.028  24.626  20.646  1.00  0.00      PROA O
ATOM   1988  N   LYS   621     -20.161  24.885  18.456  1.00  0.00      PROA N
ATOM   1989  HN  LYS   621     -19.773  25.266  17.614  1.00  0.00      PROA H
ATOM   1990  CA  LYS   621     -21.356  24.075  18.383  1.00  0.00      PROA C
ATOM   1991  HA  LYS   621     -21.915  24.192  19.289  1.00  0.00      PROA H
ATOM   1992  CB  LYS   621     -22.171  24.664  17.185  1.00  0.00      PROA C
ATOM   1993  HB1 LYS   621     -23.170  24.184  17.134  1.00  0.00      PROA H
ATOM   1994  HB2 LYS   621     -21.625  24.425  16.242  1.00  0.00      PROA H
ATOM   1995  CG  LYS   621     -22.335  26.204  17.244  1.00  0.00      PROA C
ATOM   1996  HG1 LYS   621     -22.857  26.550  16.330  1.00  0.00      PROA H
ATOM   1997  HG2 LYS   621     -21.343  26.703  17.231  1.00  0.00      PROA H
ATOM   1998  CD  LYS   621     -23.099  26.707  18.494  1.00  0.00      PROA C
ATOM   1999  HD1 LYS   621     -22.750  27.744  18.709  1.00  0.00      PROA H
ATOM   2000  HD2 LYS   621     -22.800  26.105  19.369  1.00  0.00      PROA H
ATOM   2001  CE  LYS   621     -24.694  26.798  18.353  1.00  0.00      PROA C
ATOM   2002  HE1 LYS   621     -25.067  25.872  17.866  1.00  0.00      PROA H
ATOM   2003  HE2 LYS   621     -24.991  27.680  17.762  1.00  0.00      PROA H
ATOM   2004  NZ  LYS   621     -25.271  26.878  19.694  1.00  0.00      PROA N
ATOM   2005  HZ1 LYS   621     -24.847  27.675  20.215  1.00  0.00      PROA H
ATOM   2006  HZ2 LYS   621     -25.005  26.024  20.246  1.00  0.00      PROA H
ATOM   2007  HZ3 LYS   621     -26.302  26.989  19.727  1.00  0.00      PROA H
ATOM   2008  C   LYS   621     -21.172  22.616  18.201  1.00  0.00      PROA C
ATOM   2009  O   LYS   621     -22.096  21.825  18.298  1.00  0.00      PROA O
ATOM   2010  N   THR   622     -19.896  22.088  17.880  1.00  0.00      PROA N
ATOM   2011  HN  THR   622     -19.125  22.681  17.642  1.00  0.00      PROA H
ATOM   2012  CA  THR   622     -19.678  20.644  17.866  1.00  0.00      PROA C
ATOM   2013  HA  THR   622     -20.622  20.138  17.725  1.00  0.00      PROA H
ATOM   2014  CB  THR   622     -18.790  20.136  16.701  1.00  0.00      PROA C
ATOM   2015  HB  THR   622     -18.586  19.044  16.830  1.00  0.00      PROA H
ATOM   2016  OG1 THR   622     -17.514  20.768  16.498  1.00  0.00      PROA O
ATOM   2017  HG1 THR   622     -17.722  21.634  16.097  1.00  0.00      PROA H
ATOM   2018  CG2 THR   622     -19.568  20.237  15.340  1.00  0.00      PROA C
ATOM   2019 HG21 THR   622     -19.817  21.290  15.103  1.00  0.00      PROA H
ATOM   2020 HG22 THR   622     -20.508  19.653  15.400  1.00  0.00      PROA H
ATOM   2021 HG23 THR   622     -18.948  19.824  14.519  1.00  0.00      PROA H
ATOM   2022  C   THR   622     -19.120  20.056  19.092  1.00  0.00      PROA C
ATOM   2023  O   THR   622     -19.571  19.003  19.588  1.00  0.00      PROA O
ATOM   2024  N   GLY   623     -17.981  20.718  19.514  1.00  0.00      PROA N
ATOM   2025  HN  GLY   623     -17.741  21.626  19.159  1.00  0.00      PROA H
ATOM   2026  CA  GLY   623     -17.014  20.128  20.361  1.00  0.00      PROA C
ATOM   2027  HA1 GLY   623     -17.492  19.437  21.042  1.00  0.00      PROA H
ATOM   2028  HA2 GLY   623     -16.527  20.940  20.881  1.00  0.00      PROA H
ATOM   2029  C   GLY   623     -15.897  19.352  19.645  1.00  0.00      PROA C
ATOM   2030  O   GLY   623     -15.150  18.670  20.332  1.00  0.00      PROA O
ATOM   2031  N   ASN   624     -15.728  19.380  18.317  1.00  0.00      PROA N
ATOM   2032  HN  ASN   624     -16.300  19.976  17.743  1.00  0.00      PROA H
ATOM   2033  CA  ASN   624     -14.799  18.501  17.570  1.00  0.00      PROA C
ATOM   2034  HA  ASN   624     -13.985  18.190  18.214  1.00  0.00      PROA H
ATOM   2035  CB  ASN   624     -15.630  17.278  17.075  1.00  0.00      PROA C
ATOM   2036  HB1 ASN   624     -14.978  16.626  16.447  1.00  0.00      PROA H
ATOM   2037  HB2 ASN   624     -16.468  17.628  16.436  1.00  0.00      PROA H
ATOM   2038  CG  ASN   624     -16.130  16.421  18.184  1.00  0.00      PROA C
ATOM   2039  OD1 ASN   624     -15.537  15.509  18.685  1.00  0.00      PROA O
ATOM   2040  ND2 ASN   624     -17.377  16.714  18.638  1.00  0.00      PROA N
ATOM   2041 HD21 ASN   624     -17.727  16.196  19.416  1.00  0.00      PROA H
ATOM   2042 HD22 ASN   624     -17.868  17.500  18.283  1.00  0.00      PROA H
ATOM   2043  C   ASN   624     -14.215  19.197  16.377  1.00  0.00      PROA C
ATOM   2044  O   ASN   624     -14.812  19.756  15.483  1.00  0.00      PROA O
ATOM   2045  N   ALA   625     -12.852  19.120  16.252  1.00  0.00      PROA N
ATOM   2046  HN  ALA   625     -12.302  18.645  16.929  1.00  0.00      PROA H
ATOM   2047  CA  ALA   625     -12.105  19.884  15.217  1.00  0.00      PROA C
ATOM   2048  HA  ALA   625     -12.421  20.914  15.338  1.00  0.00      PROA H
ATOM   2049  CB  ALA   625     -10.545  19.874  15.426  1.00  0.00      PROA C
ATOM   2050  HB1 ALA   625     -10.114  18.885  15.172  1.00  0.00      PROA H
ATOM   2051  HB2 ALA   625     -10.324  20.096  16.493  1.00  0.00      PROA H
ATOM   2052  HB3 ALA   625     -10.067  20.673  14.826  1.00  0.00      PROA H
ATOM   2053  C   ALA   625     -12.345  19.530  13.687  1.00  0.00      PROA C
ATOM   2054  O   ALA   625     -12.792  18.466  13.322  1.00  0.00      PROA O
ATOM   2055  N   TRP   626     -12.360  20.567  12.753  1.00  0.00      PROA N
ATOM   2056  HN  TRP   626     -12.098  21.472  13.078  1.00  0.00      PROA H
ATOM   2057  CA  TRP   626     -12.931  20.546  11.452  1.00  0.00      PROA C
ATOM   2058  HA  TRP   626     -13.988  20.369  11.604  1.00  0.00      PROA H
ATOM   2059  CB  TRP   626     -12.824  21.989  10.919  1.00  0.00      PROA C
ATOM   2060  HB1 TRP   626     -11.776  22.328  11.080  1.00  0.00      PROA H
ATOM   2061  HB2 TRP   626     -13.475  22.652  11.532  1.00  0.00      PROA H
ATOM   2062  CG  TRP   626     -13.177  22.184   9.439  1.00  0.00      PROA C
ATOM   2063  CD1 TRP   626     -12.162  22.349   8.489  1.00  0.00      PROA C
ATOM   2064  HD1 TRP   626     -11.101  22.376   8.716  1.00  0.00      PROA H
ATOM   2065  NE1 TRP   626     -12.729  22.448   7.265  1.00  0.00      PROA N
ATOM   2066  HE1 TRP   626     -12.290  22.780   6.457  1.00  0.00      PROA H
ATOM   2067  CE2 TRP   626     -14.133  22.414   7.369  1.00  0.00      PROA C
ATOM   2068  CD2 TRP   626     -14.413  22.200   8.739  1.00  0.00      PROA C
ATOM   2069  CE3 TRP   626     -15.763  21.938   9.085  1.00  0.00      PROA C
ATOM   2070  HE3 TRP   626     -16.024  21.718  10.109  1.00  0.00      PROA H
ATOM   2071  CZ3 TRP   626     -16.743  22.031   8.118  1.00  0.00      PROA C
ATOM   2072  HZ3 TRP   626     -17.775  21.847   8.402  1.00  0.00      PROA H
ATOM   2073  CZ2 TRP   626     -15.114  22.430   6.408  1.00  0.00      PROA C
ATOM   2074  HZ2 TRP   626     -14.877  22.582   5.365  1.00  0.00      PROA H
ATOM   2075  CH2 TRP   626     -16.437  22.211   6.810  1.00  0.00      PROA C
ATOM   2076  HH2 TRP   626     -17.228  22.218   6.069  1.00  0.00      PROA H
ATOM   2077  C   TRP   626     -12.526  19.418  10.483  1.00  0.00      PROA C
ATOM   2078  O   TRP   626     -13.444  18.906   9.833  1.00  0.00      PROA O
ATOM   2079  N   HSD   627     -11.236  18.895  10.427  1.00  0.00      PROA N
ATOM   2080  HN  HSD   627     -10.504  19.254  11.006  1.00  0.00      PROA H
ATOM   2081  CA  HSD   627     -10.900  17.750   9.574  1.00  0.00      PROA C
ATOM   2082  HA  HSD   627     -11.493  17.814   8.673  1.00  0.00      PROA H
ATOM   2083  CB  HSD   627      -9.395  17.663   9.162  1.00  0.00      PROA C
ATOM   2084  HB1 HSD   627      -9.252  16.949   8.322  1.00  0.00      PROA H
ATOM   2085  HB2 HSD   627      -8.791  17.308  10.026  1.00  0.00      PROA H
ATOM   2086  ND1 HSD   627      -7.607  19.462   9.105  1.00  0.00      PROA N
ATOM   2087  HD1 HSD   627      -6.951  19.021   9.730  1.00  0.00      PROA H
ATOM   2088  CG  HSD   627      -8.863  18.982   8.785  1.00  0.00      PROA C
ATOM   2089  CE1 HSD   627      -7.436  20.706   8.642  1.00  0.00      PROA C
ATOM   2090  HE1 HSD   627      -6.524  21.285   8.804  1.00  0.00      PROA H
ATOM   2091  NE2 HSD   627      -8.506  21.116   7.992  1.00  0.00      PROA N
ATOM   2092  CD2 HSD   627      -9.386  19.981   7.999  1.00  0.00      PROA C
ATOM   2093  HD2 HSD   627     -10.343  20.041   7.502  1.00  0.00      PROA H
ATOM   2094  C   HSD   627     -11.206  16.437  10.211  1.00  0.00      PROA C
ATOM   2095  O   HSD   627     -11.093  15.427   9.558  1.00  0.00      PROA O
ATOM   2096  N   SER   628     -11.455  16.402  11.509  1.00  0.00      PROA N
ATOM   2097  HN  SER   628     -11.713  17.242  11.988  1.00  0.00      PROA H
ATOM   2098  CA  SER   628     -11.256  15.242  12.340  1.00  0.00      PROA C
ATOM   2099  HA  SER   628     -10.221  14.986  12.151  1.00  0.00      PROA H
ATOM   2100  CB  SER   628     -11.205  15.518  13.853  1.00  0.00      PROA C
ATOM   2101  HB1 SER   628     -12.218  15.873  14.160  1.00  0.00      PROA H
ATOM   2102  HB2 SER   628     -10.493  16.356  14.033  1.00  0.00      PROA H
ATOM   2103  OG  SER   628     -10.844  14.431  14.685  1.00  0.00      PROA O
ATOM   2104  HG1 SER   628     -11.126  14.645  15.586  1.00  0.00      PROA H
ATOM   2105  C   SER   628     -11.974  13.954  11.978  1.00  0.00      PROA C
ATOM   2106  O   SER   628     -13.133  13.932  11.561  1.00  0.00      PROA O
ATOM   2107  N   LYS   629     -11.254  12.785  12.146  1.00  0.00      PROA N
ATOM   2108  HN  LYS   629     -10.301  12.830  12.446  1.00  0.00      PROA H
ATOM   2109  CA  LYS   629     -11.873  11.443  12.026  1.00  0.00      PROA C
ATOM   2110  HA  LYS   629     -12.662  11.476  11.289  1.00  0.00      PROA H
ATOM   2111  CB  LYS   629     -10.778  10.517  11.595  1.00  0.00      PROA C
ATOM   2112  HB1 LYS   629     -11.134   9.462  11.740  1.00  0.00      PROA H
ATOM   2113  HB2 LYS   629      -9.879  10.729  12.228  1.00  0.00      PROA H
ATOM   2114  CG  LYS   629     -10.288  10.725  10.182  1.00  0.00      PROA C
ATOM   2115  HG1 LYS   629     -10.189   9.632  10.143  1.00  0.00      PROA H
ATOM   2116  HG2 LYS   629      -9.465  11.443  10.029  1.00  0.00      PROA H
ATOM   2117  CD  LYS   629     -11.299  10.456   9.076  1.00  0.00      PROA C
ATOM   2118  HD1 LYS   629     -10.731  10.489   8.116  1.00  0.00      PROA H
ATOM   2119  HD2 LYS   629     -12.027  11.297   9.058  1.00  0.00      PROA H
ATOM   2120  CE  LYS   629     -12.069   9.084   9.158  1.00  0.00      PROA C
ATOM   2121  HE1 LYS   629     -12.785   9.072  10.003  1.00  0.00      PROA H
ATOM   2122  HE2 LYS   629     -11.386   8.214   9.232  1.00  0.00      PROA H
ATOM   2123  NZ  LYS   629     -12.840   8.939   7.868  1.00  0.00      PROA N
ATOM   2124  HZ1 LYS   629     -12.194   9.059   7.063  1.00  0.00      PROA H
ATOM   2125  HZ2 LYS   629     -13.574   9.667   7.807  1.00  0.00      PROA H
ATOM   2126  HZ3 LYS   629     -13.274   7.995   7.810  1.00  0.00      PROA H
ATOM   2127  C   LYS   629     -12.473  10.876  13.280  1.00  0.00      PROA C
ATOM   2128  O   LYS   629     -12.973   9.792  13.404  1.00  0.00      PROA O
ATOM   2129  N   ASN   630     -12.332  11.640  14.385  1.00  0.00      PROA N
ATOM   2130  HN  ASN   630     -11.894  12.538  14.294  1.00  0.00      PROA H
ATOM   2131  CA  ASN   630     -12.769  11.323  15.726  1.00  0.00      PROA C
ATOM   2132  HA  ASN   630     -13.198  10.329  15.726  1.00  0.00      PROA H
ATOM   2133  CB  ASN   630     -11.602  11.346  16.709  1.00  0.00      PROA C
ATOM   2134  HB1 ASN   630     -11.905  10.908  17.675  1.00  0.00      PROA H
ATOM   2135  HB2 ASN   630     -11.221  12.378  16.864  1.00  0.00      PROA H
ATOM   2136  CG  ASN   630     -10.487  10.509  16.122  1.00  0.00      PROA C
ATOM   2137  OD1 ASN   630      -9.403  10.972  15.884  1.00  0.00      PROA O
ATOM   2138  ND2 ASN   630     -10.760   9.170  15.874  1.00  0.00      PROA N
ATOM   2139 HD21 ASN   630     -11.671   8.798  16.036  1.00  0.00      PROA H
ATOM   2140 HD22 ASN   630     -10.004   8.555  15.670  1.00  0.00      PROA H
ATOM   2141  C   ASN   630     -13.968  12.291  16.036  1.00  0.00      PROA C
ATOM   2142  O   ASN   630     -13.891  13.477  15.702  1.00  0.00      PROA O
ATOM   2143  N   PHE   631     -15.088  11.863  16.576  1.00  0.00      PROA N
ATOM   2144  HN  PHE   631     -15.201  10.904  16.833  1.00  0.00      PROA H
ATOM   2145  CA  PHE   631     -16.190  12.729  16.967  1.00  0.00      PROA C
ATOM   2146  HA  PHE   631     -15.807  13.719  17.163  1.00  0.00      PROA H
ATOM   2147  CB  PHE   631     -17.324  12.751  15.850  1.00  0.00      PROA C
ATOM   2148  HB1 PHE   631     -17.993  11.868  15.906  1.00  0.00      PROA H
ATOM   2149  HB2 PHE   631     -16.812  12.736  14.864  1.00  0.00      PROA H
ATOM   2150  CG  PHE   631     -18.134  14.062  15.930  1.00  0.00      PROA C
ATOM   2151  CD1 PHE   631     -19.139  14.079  16.875  1.00  0.00      PROA C
ATOM   2152  HD1 PHE   631     -19.317  13.208  17.486  1.00  0.00      PROA H
ATOM   2153  CE1 PHE   631     -20.004  15.197  17.036  1.00  0.00      PROA C
ATOM   2154  HE1 PHE   631     -20.760  15.227  17.801  1.00  0.00      PROA H
ATOM   2155  CZ  PHE   631     -19.743  16.313  16.203  1.00  0.00      PROA C
ATOM   2156  HZ  PHE   631     -20.342  17.204  16.298  1.00  0.00      PROA H
ATOM   2157  CD2 PHE   631     -17.914  15.140  15.111  1.00  0.00      PROA C
ATOM   2158  HD2 PHE   631     -17.108  15.107  14.388  1.00  0.00      PROA H
ATOM   2159  CE2 PHE   631     -18.701  16.248  15.202  1.00  0.00      PROA C
ATOM   2160  HE2 PHE   631     -18.523  17.105  14.568  1.00  0.00      PROA H
ATOM   2161  C   PHE   631     -16.716  12.136  18.258  1.00  0.00      PROA C
ATOM   2162  O   PHE   631     -16.622  10.966  18.555  1.00  0.00      PROA O
ATOM   2163  N   THR   632     -17.238  13.005  19.073  1.00  0.00      PROA N
ATOM   2164  HN  THR   632     -17.144  13.979  18.862  1.00  0.00      PROA H
ATOM   2165  CA  THR   632     -17.911  12.670  20.329  1.00  0.00      PROA C
ATOM   2166  HA  THR   632     -18.187  11.624  20.323  1.00  0.00      PROA H
ATOM   2167  CB  THR   632     -17.054  12.923  21.569  1.00  0.00      PROA C
ATOM   2168  HB  THR   632     -16.851  14.012  21.704  1.00  0.00      PROA H
ATOM   2169  OG1 THR   632     -15.785  12.222  21.532  1.00  0.00      PROA O
ATOM   2170  HG1 THR   632     -15.433  12.373  20.650  1.00  0.00      PROA H
ATOM   2171  CG2 THR   632     -17.689  12.336  22.821  1.00  0.00      PROA C
ATOM   2172 HG21 THR   632     -17.848  11.242  22.712  1.00  0.00      PROA H
ATOM   2173 HG22 THR   632     -18.660  12.819  23.054  1.00  0.00      PROA H
ATOM   2174 HG23 THR   632     -17.022  12.497  23.699  1.00  0.00      PROA H
ATOM   2175  C   THR   632     -19.191  13.488  20.462  1.00  0.00      PROA C
ATOM   2176  O   THR   632     -19.136  14.735  20.479  1.00  0.00      PROA O
ATOM   2177  N   LYS   633     -20.370  12.909  20.534  1.00  0.00      PROA N
ATOM   2178  HN  LYS   633     -20.409  11.922  20.420  1.00  0.00      PROA H
ATOM   2179  CA  LYS   633     -21.596  13.508  21.078  1.00  0.00      PROA C
ATOM   2180  HA  LYS   633     -21.878  14.288  20.386  1.00  0.00      PROA H
ATOM   2181  CB  LYS   633     -22.747  12.458  21.137  1.00  0.00      PROA C
ATOM   2182  HB1 LYS   633     -22.355  11.558  21.643  1.00  0.00      PROA H
ATOM   2183  HB2 LYS   633     -22.974  12.159  20.088  1.00  0.00      PROA H
ATOM   2184  CG  LYS   633     -24.086  12.855  21.823  1.00  0.00      PROA C
ATOM   2185  HG1 LYS   633     -23.911  12.999  22.914  1.00  0.00      PROA H
ATOM   2186  HG2 LYS   633     -24.792  11.996  21.725  1.00  0.00      PROA H
ATOM   2187  CD  LYS   633     -24.709  14.095  21.223  1.00  0.00      PROA C
ATOM   2188  HD1 LYS   633     -24.995  13.822  20.179  1.00  0.00      PROA H
ATOM   2189  HD2 LYS   633     -23.955  14.905  21.144  1.00  0.00      PROA H
ATOM   2190  CE  LYS   633     -25.962  14.688  21.957  1.00  0.00      PROA C
ATOM   2191  HE1 LYS   633     -25.715  15.097  22.950  1.00  0.00      PROA H
ATOM   2192  HE2 LYS   633     -26.770  13.937  22.026  1.00  0.00      PROA H
ATOM   2193  NZ  LYS   633     -26.450  15.802  21.046  1.00  0.00      PROA N
ATOM   2194  HZ1 LYS   633     -26.521  15.427  20.072  1.00  0.00      PROA H
ATOM   2195  HZ2 LYS   633     -25.791  16.608  21.051  1.00  0.00      PROA H
ATOM   2196  HZ3 LYS   633     -27.410  16.101  21.344  1.00  0.00      PROA H
ATOM   2197  C   LYS   633     -21.518  14.189  22.479  1.00  0.00      PROA C
ATOM   2198  O   LYS   633     -21.077  13.530  23.359  1.00  0.00      PROA O
ATOM   2199  N   TYR   634     -22.013  15.428  22.774  1.00  0.00      PROA N
ATOM   2200  HN  TYR   634     -22.315  16.008  22.027  1.00  0.00      PROA H
ATOM   2201  CA  TYR   634     -22.124  16.054  24.152  1.00  0.00      PROA C
ATOM   2202  HA  TYR   634     -22.056  15.255  24.873  1.00  0.00      PROA H
ATOM   2203  CB  TYR   634     -20.993  17.056  24.340  1.00  0.00      PROA C
ATOM   2204  HB1 TYR   634     -21.111  17.561  25.325  1.00  0.00      PROA H
ATOM   2205  HB2 TYR   634     -21.095  17.838  23.553  1.00  0.00      PROA H
ATOM   2206  CG  TYR   634     -19.547  16.600  24.290  1.00  0.00      PROA C
ATOM   2207  CD1 TYR   634     -19.176  15.508  25.075  1.00  0.00      PROA C
ATOM   2208  HD1 TYR   634     -19.960  14.951  25.574  1.00  0.00      PROA H
ATOM   2209  CE1 TYR   634     -17.895  15.039  25.208  1.00  0.00      PROA C
ATOM   2210  HE1 TYR   634     -17.644  14.156  25.775  1.00  0.00      PROA H
ATOM   2211  CZ  TYR   634     -16.881  15.794  24.552  1.00  0.00      PROA C
ATOM   2212  OH  TYR   634     -15.529  15.389  24.671  1.00  0.00      PROA O
ATOM   2213  HH  TYR   634     -14.990  16.013  24.179  1.00  0.00      PROA H
ATOM   2214  CD2 TYR   634     -18.518  17.336  23.706  1.00  0.00      PROA C
ATOM   2215  HD2 TYR   634     -18.777  18.228  23.150  1.00  0.00      PROA H
ATOM   2216  CE2 TYR   634     -17.187  17.017  23.835  1.00  0.00      PROA C
ATOM   2217  HE2 TYR   634     -16.410  17.595  23.364  1.00  0.00      PROA H
ATOM   2218  C   TYR   634     -23.499  16.665  24.205  1.00  0.00      PROA C
ATOM   2219  O   TYR   634     -24.149  17.054  23.176  1.00  0.00      PROA O
ATOM   2220  N   PRO   635     -24.164  16.777  25.374  1.00  0.00      PROA N
ATOM   2221  CD  PRO   635     -23.692  16.261  26.710  1.00  0.00      PROA C
ATOM   2222  HD1 PRO   635     -23.044  17.035  27.178  1.00  0.00      PROA H
ATOM   2223  HD2 PRO   635     -23.131  15.303  26.620  1.00  0.00      PROA H
ATOM   2224  CA  PRO   635     -25.445  17.494  25.570  1.00  0.00      PROA C
ATOM   2225  HA  PRO   635     -26.158  17.059  24.890  1.00  0.00      PROA H
ATOM   2226  CB  PRO   635     -25.816  17.236  27.079  1.00  0.00      PROA C
ATOM   2227  HB1 PRO   635     -26.898  17.036  27.204  1.00  0.00      PROA H
ATOM   2228  HB2 PRO   635     -25.531  18.114  27.704  1.00  0.00      PROA H
ATOM   2229  CG  PRO   635     -24.953  16.045  27.525  1.00  0.00      PROA C
ATOM   2230  HG1 PRO   635     -24.748  15.986  28.607  1.00  0.00      PROA H
ATOM   2231  HG2 PRO   635     -25.431  15.091  27.201  1.00  0.00      PROA H
ATOM   2232  C   PRO   635     -25.346  18.977  25.249  1.00  0.00      PROA C
ATOM   2233  O   PRO   635     -24.433  19.670  25.727  1.00  0.00      PROA O
ATOM   2234  N   LYS   636     -26.303  19.517  24.494  1.00  0.00      PROA N
ATOM   2235  HN  LYS   636     -27.007  18.889  24.187  1.00  0.00      PROA H
ATOM   2236  CA  LYS   636     -26.416  20.860  23.995  1.00  0.00      PROA C
ATOM   2237  HA  LYS   636     -27.371  20.890  23.497  1.00  0.00      PROA H
ATOM   2238  CB  LYS   636     -26.467  21.964  25.036  1.00  0.00      PROA C
ATOM   2239  HB1 LYS   636     -26.654  22.943  24.534  1.00  0.00      PROA H
ATOM   2240  HB2 LYS   636     -25.457  22.041  25.506  1.00  0.00      PROA H
ATOM   2241  CG  LYS   636     -27.490  21.847  26.197  1.00  0.00      PROA C
ATOM   2242  HG1 LYS   636     -27.304  22.706  26.885  1.00  0.00      PROA H
ATOM   2243  HG2 LYS   636     -27.311  20.917  26.778  1.00  0.00      PROA H
ATOM   2244  CD  LYS   636     -28.934  21.928  25.674  1.00  0.00      PROA C
ATOM   2245  HD1 LYS   636     -28.942  22.464  24.696  1.00  0.00      PROA H
ATOM   2246  HD2 LYS   636     -29.494  22.577  26.394  1.00  0.00      PROA H
ATOM   2247  CE  LYS   636     -29.666  20.599  25.577  1.00  0.00      PROA C
ATOM   2248  HE1 LYS   636     -29.631  20.078  26.563  1.00  0.00      PROA H
ATOM   2249  HE2 LYS   636     -29.157  19.946  24.830  1.00  0.00      PROA H
ATOM   2250  NZ  LYS   636     -31.043  20.736  25.193  1.00  0.00      PROA N
ATOM   2251  HZ1 LYS   636     -31.122  21.256  24.294  1.00  0.00      PROA H
ATOM   2252  HZ2 LYS   636     -31.555  21.289  25.914  1.00  0.00      PROA H
ATOM   2253  HZ3 LYS   636     -31.518  19.799  25.109  1.00  0.00      PROA H
ATOM   2254  C   LYS   636     -25.447  21.129  22.929  1.00  0.00      PROA C
ATOM   2255  O   LYS   636     -25.177  22.269  22.579  1.00  0.00      PROA O
ATOM   2256  N   LYS   637     -24.857  20.155  22.214  1.00  0.00      PROA N
ATOM   2257  HN  LYS   637     -24.946  19.206  22.506  1.00  0.00      PROA H
ATOM   2258  CA  LYS   637     -24.023  20.335  21.046  1.00  0.00      PROA C
ATOM   2259  HA  LYS   637     -24.020  21.366  20.726  1.00  0.00      PROA H
ATOM   2260  CB  LYS   637     -22.632  19.881  21.370  1.00  0.00      PROA C
ATOM   2261  HB1 LYS   637     -21.968  20.002  20.477  1.00  0.00      PROA H
ATOM   2262  HB2 LYS   637     -22.650  18.784  21.593  1.00  0.00      PROA H
ATOM   2263  CG  LYS   637     -21.852  20.514  22.556  1.00  0.00      PROA C
ATOM   2264  HG1 LYS   637     -20.874  19.983  22.652  1.00  0.00      PROA H
ATOM   2265  HG2 LYS   637     -22.417  20.363  23.504  1.00  0.00      PROA H
ATOM   2266  CD  LYS   637     -21.615  21.962  22.273  1.00  0.00      PROA C
ATOM   2267  HD1 LYS   637     -22.566  22.506  22.111  1.00  0.00      PROA H
ATOM   2268  HD2 LYS   637     -21.013  22.044  21.334  1.00  0.00      PROA H
ATOM   2269  CE  LYS   637     -20.793  22.629  23.402  1.00  0.00      PROA C
ATOM   2270  HE1 LYS   637     -20.122  23.401  22.964  1.00  0.00      PROA H
ATOM   2271  HE2 LYS   637     -20.163  21.890  23.938  1.00  0.00      PROA H
ATOM   2272  NZ  LYS   637     -21.657  23.345  24.417  1.00  0.00      PROA N
ATOM   2273  HZ1 LYS   637     -22.301  22.694  24.910  1.00  0.00      PROA H
ATOM   2274  HZ2 LYS   637     -22.202  24.106  23.977  1.00  0.00      PROA H
ATOM   2275  HZ3 LYS   637     -21.078  23.806  25.148  1.00  0.00      PROA H
ATOM   2276  C   LYS   637     -24.478  19.510  19.880  1.00  0.00      PROA C
ATOM   2277  O   LYS   637     -25.143  18.488  20.033  1.00  0.00      PROA O
ATOM   2278  N   PHE   638     -24.082  19.978  18.660  1.00  0.00      PROA N
ATOM   2279  HN  PHE   638     -23.365  20.677  18.555  1.00  0.00      PROA H
ATOM   2280  CA  PHE   638     -24.719  19.571  17.496  1.00  0.00      PROA C
ATOM   2281  HA  PHE   638     -25.648  19.073  17.742  1.00  0.00      PROA H
ATOM   2282  CB  PHE   638     -25.099  20.725  16.599  1.00  0.00      PROA C
ATOM   2283  HB1 PHE   638     -25.540  20.314  15.666  1.00  0.00      PROA H
ATOM   2284  HB2 PHE   638     -24.192  21.308  16.318  1.00  0.00      PROA H
ATOM   2285  CG  PHE   638     -26.089  21.662  17.160  1.00  0.00      PROA C
ATOM   2286  CD1 PHE   638     -25.757  22.702  18.003  1.00  0.00      PROA C
ATOM   2287  HD1 PHE   638     -24.707  22.822  18.250  1.00  0.00      PROA H
ATOM   2288  CE1 PHE   638     -26.663  23.426  18.706  1.00  0.00      PROA C
ATOM   2289  HE1 PHE   638     -26.333  24.148  19.441  1.00  0.00      PROA H
ATOM   2290  CZ  PHE   638     -28.015  23.297  18.419  1.00  0.00      PROA C
ATOM   2291  HZ  PHE   638     -28.764  23.887  18.926  1.00  0.00      PROA H
ATOM   2292  CD2 PHE   638     -27.376  21.544  16.795  1.00  0.00      PROA C
ATOM   2293  HD2 PHE   638     -27.685  20.787  16.087  1.00  0.00      PROA H
ATOM   2294  CE2 PHE   638     -28.395  22.329  17.446  1.00  0.00      PROA C
ATOM   2295  HE2 PHE   638     -29.430  22.216  17.168  1.00  0.00      PROA H
ATOM   2296  C   PHE   638     -23.905  18.509  16.760  1.00  0.00      PROA C
ATOM   2297  O   PHE   638     -22.627  18.363  16.879  1.00  0.00      PROA O
ATOM   2298  N   TYR   639     -24.530  17.669  15.944  1.00  0.00      PROA N
ATOM   2299  HN  TYR   639     -25.529  17.686  15.842  1.00  0.00      PROA H
ATOM   2300  CA  TYR   639     -23.837  16.570  15.249  1.00  0.00      PROA C
ATOM   2301  HA  TYR   639     -22.788  16.526  15.499  1.00  0.00      PROA H
ATOM   2302  CB  TYR   639     -24.578  15.257  15.628  1.00  0.00      PROA C
ATOM   2303  HB1 TYR   639     -25.556  15.151  15.120  1.00  0.00      PROA H
ATOM   2304  HB2 TYR   639     -24.763  15.267  16.723  1.00  0.00      PROA H
ATOM   2305  CG  TYR   639     -23.693  14.088  15.344  1.00  0.00      PROA C
ATOM   2306  CD1 TYR   639     -22.749  13.662  16.249  1.00  0.00      PROA C
ATOM   2307  HD1 TYR   639     -22.636  14.151  17.202  1.00  0.00      PROA H
ATOM   2308  CE1 TYR   639     -21.913  12.534  15.909  1.00  0.00      PROA C
ATOM   2309  HE1 TYR   639     -21.179  12.172  16.609  1.00  0.00      PROA H
ATOM   2310  CZ  TYR   639     -22.115  11.871  14.697  1.00  0.00      PROA C
ATOM   2311  OH  TYR   639     -21.232  10.829  14.340  1.00  0.00      PROA O
ATOM   2312  HH  TYR   639     -21.357  10.666  13.402  1.00  0.00      PROA H
ATOM   2313  CD2 TYR   639     -23.827  13.398  14.100  1.00  0.00      PROA C
ATOM   2314  HD2 TYR   639     -24.555  13.771  13.394  1.00  0.00      PROA H
ATOM   2315  CE2 TYR   639     -22.984  12.411  13.743  1.00  0.00      PROA C
ATOM   2316  HE2 TYR   639     -23.069  11.950  12.767  1.00  0.00      PROA H
ATOM   2317  C   TYR   639     -24.098  16.792  13.773  1.00  0.00      PROA C
ATOM   2318  O   TYR   639     -25.270  17.018  13.364  1.00  0.00      PROA O
ATOM   2319  N   PRO   640     -23.041  16.794  12.915  1.00  0.00      PROA N
ATOM   2320  CD  PRO   640     -21.665  16.796  13.241  1.00  0.00      PROA C
ATOM   2321  HD1 PRO   640     -21.348  15.758  13.484  1.00  0.00      PROA H
ATOM   2322  HD2 PRO   640     -21.444  17.477  14.091  1.00  0.00      PROA H
ATOM   2323  CA  PRO   640     -23.151  16.864  11.503  1.00  0.00      PROA C
ATOM   2324  HA  PRO   640     -23.555  17.838  11.280  1.00  0.00      PROA H
ATOM   2325  CB  PRO   640     -21.771  16.681  10.965  1.00  0.00      PROA C
ATOM   2326  HB1 PRO   640     -21.653  17.130   9.949  1.00  0.00      PROA H
ATOM   2327  HB2 PRO   640     -21.504  15.595  10.891  1.00  0.00      PROA H
ATOM   2328  CG  PRO   640     -20.910  17.304  11.950  1.00  0.00      PROA C
ATOM   2329  HG1 PRO   640     -19.858  16.949  11.930  1.00  0.00      PROA H
ATOM   2330  HG2 PRO   640     -20.917  18.410  11.898  1.00  0.00      PROA H
ATOM   2331  C   PRO   640     -24.044  15.902  10.808  1.00  0.00      PROA C
ATOM   2332  O   PRO   640     -24.144  14.773  11.202  1.00  0.00      PROA O
ATOM   2333  N   LEU   641     -24.724  16.308   9.741  1.00  0.00      PROA N
ATOM   2334  HN  LEU   641     -24.721  17.280   9.513  1.00  0.00      PROA H
ATOM   2335  CA  LEU   641     -25.379  15.455   8.744  1.00  0.00      PROA C
ATOM   2336  HA  LEU   641     -25.792  14.608   9.274  1.00  0.00      PROA H
ATOM   2337  CB  LEU   641     -26.563  16.167   7.975  1.00  0.00      PROA C
ATOM   2338  HB1 LEU   641     -26.980  15.428   7.260  1.00  0.00      PROA H
ATOM   2339  HB2 LEU   641     -26.119  16.996   7.380  1.00  0.00      PROA H
ATOM   2340  CG  LEU   641     -27.781  16.727   8.750  1.00  0.00      PROA C
ATOM   2341  HG  LEU   641     -27.359  17.529   9.413  1.00  0.00      PROA H
ATOM   2342  CD1 LEU   641     -28.652  17.485   7.725  1.00  0.00      PROA C
ATOM   2343 HD11 LEU   641     -29.190  16.760   7.081  1.00  0.00      PROA H
ATOM   2344 HD12 LEU   641     -28.043  18.152   7.081  1.00  0.00      PROA H
ATOM   2345 HD13 LEU   641     -29.420  18.089   8.251  1.00  0.00      PROA H
ATOM   2346  CD2 LEU   641     -28.433  15.732   9.722  1.00  0.00      PROA C
ATOM   2347 HD21 LEU   641     -27.695  15.382  10.472  1.00  0.00      PROA H
ATOM   2348 HD22 LEU   641     -28.829  14.855   9.164  1.00  0.00      PROA H
ATOM   2349 HD23 LEU   641     -29.280  16.215  10.255  1.00  0.00      PROA H
ATOM   2350  C   LEU   641     -24.414  14.883   7.744  1.00  0.00      PROA C
ATOM   2351  O   LEU   641     -23.282  15.303   7.635  1.00  0.00      PROA O
ATOM   2352  N   GLU   642     -24.818  13.917   6.959  1.00  0.00      PROA N
ATOM   2353  HN  GLU   642     -25.721  13.532   7.096  1.00  0.00      PROA H
ATOM   2354  CA  GLU   642     -24.156  13.356   5.776  1.00  0.00      PROA C
ATOM   2355  HA  GLU   642     -23.094  13.321   5.975  1.00  0.00      PROA H
ATOM   2356  CB  GLU   642     -24.705  11.883   5.602  1.00  0.00      PROA C
ATOM   2357  HB1 GLU   642     -24.406  11.514   4.593  1.00  0.00      PROA H
ATOM   2358  HB2 GLU   642     -25.814  11.916   5.644  1.00  0.00      PROA H
ATOM   2359  CG  GLU   642     -24.160  10.889   6.626  1.00  0.00      PROA C
ATOM   2360  HG1 GLU   642     -24.532   9.865   6.415  1.00  0.00      PROA H
ATOM   2361  HG2 GLU   642     -24.456  11.175   7.656  1.00  0.00      PROA H
ATOM   2362  CD  GLU   642     -22.626  10.841   6.572  1.00  0.00      PROA C
ATOM   2363  OE1 GLU   642     -22.131  10.445   5.515  1.00  0.00      PROA O
ATOM   2364  OE2 GLU   642     -21.946  11.217   7.536  1.00  0.00      PROA O
ATOM   2365  C   GLU   642     -24.333  14.241   4.535  1.00  0.00      PROA C
ATOM   2366  O   GLU   642     -25.141  15.158   4.564  1.00  0.00      PROA O
ATOM   2367  N   ILE   643     -23.419  14.034   3.562  1.00  0.00      PROA N
ATOM   2368  HN  ILE   643     -22.792  13.260   3.620  1.00  0.00      PROA H
ATOM   2369  CA  ILE   643     -23.447  14.757   2.330  1.00  0.00      PROA C
ATOM   2370  HA  ILE   643     -24.130  15.593   2.381  1.00  0.00      PROA H
ATOM   2371  CB  ILE   643     -22.062  15.182   1.960  1.00  0.00      PROA C
ATOM   2372  HB  ILE   643     -21.430  14.307   1.673  1.00  0.00      PROA H
ATOM   2373  CG2 ILE   643     -22.200  16.151   0.755  1.00  0.00      PROA C
ATOM   2374 HG21 ILE   643     -22.814  17.036   1.011  1.00  0.00      PROA H
ATOM   2375 HG22 ILE   643     -22.623  15.646  -0.140  1.00  0.00      PROA H
ATOM   2376 HG23 ILE   643     -21.187  16.510   0.481  1.00  0.00      PROA H
ATOM   2377  CG1 ILE   643     -21.300  15.891   3.140  1.00  0.00      PROA C
ATOM   2378 HG11 ILE   643     -20.235  15.978   2.827  1.00  0.00      PROA H
ATOM   2379 HG12 ILE   643     -21.319  15.268   4.051  1.00  0.00      PROA H
ATOM   2380  CD  ILE   643     -21.773  17.341   3.558  1.00  0.00      PROA C
ATOM   2381  HD1 ILE   643     -22.802  17.288   3.966  1.00  0.00      PROA H
ATOM   2382  HD2 ILE   643     -21.739  18.037   2.696  1.00  0.00      PROA H
ATOM   2383  HD3 ILE   643     -21.092  17.728   4.337  1.00  0.00      PROA H
ATOM   2384  C   ILE   643     -23.897  13.782   1.281  1.00  0.00      PROA C
ATOM   2385  O   ILE   643     -23.381  12.684   1.061  1.00  0.00      PROA O
ATOM   2386  N   ASP   644     -24.951  14.151   0.471  1.00  0.00      PROA N
ATOM   2387  HN  ASP   644     -25.422  15.004   0.673  1.00  0.00      PROA H
ATOM   2388  CA  ASP   644     -25.580  13.438  -0.614  1.00  0.00      PROA C
ATOM   2389  HA  ASP   644     -25.747  12.432  -0.249  1.00  0.00      PROA H
ATOM   2390  CB  ASP   644     -27.033  14.074  -0.906  1.00  0.00      PROA C
ATOM   2391  HB1 ASP   644     -26.910  15.156  -1.108  1.00  0.00      PROA H
ATOM   2392  HB2 ASP   644     -27.668  13.939  -0.010  1.00  0.00      PROA H
ATOM   2393  CG  ASP   644     -27.686  13.423  -2.083  1.00  0.00      PROA C
ATOM   2394  OD1 ASP   644     -27.648  12.172  -2.358  1.00  0.00      PROA O
ATOM   2395  OD2 ASP   644     -28.411  14.214  -2.770  1.00  0.00      PROA O
ATOM   2396  C   ASP   644     -24.645  13.264  -1.842  1.00  0.00      PROA C
ATOM   2397  O   ASP   644     -23.780  14.098  -2.096  1.00  0.00      PROA O
ATOM   2398  N   TYR   645     -24.829  12.123  -2.550  1.00  0.00      PROA N
ATOM   2399  HN  TYR   645     -25.616  11.569  -2.287  1.00  0.00      PROA H
ATOM   2400  CA  TYR   645     -24.294  11.820  -3.832  1.00  0.00      PROA C
ATOM   2401  HA  TYR   645     -23.265  11.548  -3.661  1.00  0.00      PROA H
ATOM   2402  CB  TYR   645     -25.074  10.580  -4.426  1.00  0.00      PROA C
ATOM   2403  HB1 TYR   645     -24.880  10.519  -5.516  1.00  0.00      PROA H
ATOM   2404  HB2 TYR   645     -26.162  10.733  -4.264  1.00  0.00      PROA H
ATOM   2405  CG  TYR   645     -24.666   9.210  -3.830  1.00  0.00      PROA C
ATOM   2406  CD1 TYR   645     -25.403   8.026  -4.230  1.00  0.00      PROA C
ATOM   2407  HD1 TYR   645     -26.222   8.170  -4.923  1.00  0.00      PROA H
ATOM   2408  CE1 TYR   645     -25.138   6.754  -3.831  1.00  0.00      PROA C
ATOM   2409  HE1 TYR   645     -25.744   5.917  -4.158  1.00  0.00      PROA H
ATOM   2410  CZ  TYR   645     -24.181   6.602  -2.866  1.00  0.00      PROA C
ATOM   2411  OH  TYR   645     -23.969   5.365  -2.287  1.00  0.00      PROA O
ATOM   2412  HH  TYR   645     -23.193   5.436  -1.718  1.00  0.00      PROA H
ATOM   2413  CD2 TYR   645     -23.537   8.993  -3.051  1.00  0.00      PROA C
ATOM   2414  HD2 TYR   645     -22.889   9.796  -2.732  1.00  0.00      PROA H
ATOM   2415  CE2 TYR   645     -23.345   7.736  -2.539  1.00  0.00      PROA C
ATOM   2416  HE2 TYR   645     -22.541   7.578  -1.831  1.00  0.00      PROA H
ATOM   2417  C   TYR   645     -24.165  13.031  -4.854  1.00  0.00      PROA C
ATOM   2418  O   TYR   645     -25.198  13.661  -5.049  1.00  0.00      PROA O
ATOM   2419  N   GLY   646     -22.987  13.194  -5.455  1.00  0.00      PROA N
ATOM   2420  HN  GLY   646     -22.196  12.686  -5.126  1.00  0.00      PROA H
ATOM   2421  CA  GLY   646     -22.779  13.977  -6.651  1.00  0.00      PROA C
ATOM   2422  HA1 GLY   646     -21.705  14.032  -6.741  1.00  0.00      PROA H
ATOM   2423  HA2 GLY   646     -23.246  14.942  -6.513  1.00  0.00      PROA H
ATOM   2424  C   GLY   646     -23.318  13.376  -7.942  1.00  0.00      PROA C
ATOM   2425  O   GLY   646     -24.144  12.458  -7.965  1.00  0.00      PROA O
ATOM   2426  N   GLN   647     -22.870  13.871  -9.175  1.00  0.00      PROA N
ATOM   2427  HN  GLN   647     -23.185  13.454 -10.021  1.00  0.00      PROA H
ATOM   2428  CA  GLN   647     -21.918  14.957  -9.241  1.00  0.00      PROA C
ATOM   2429  HA  GLN   647     -21.385  15.175  -8.330  1.00  0.00      PROA H
ATOM   2430  CB  GLN   647     -20.907  14.511 -10.425  1.00  0.00      PROA C
ATOM   2431  HB1 GLN   647     -20.107  15.272 -10.512  1.00  0.00      PROA H
ATOM   2432  HB2 GLN   647     -21.463  14.487 -11.385  1.00  0.00      PROA H
ATOM   2433  CG  GLN   647     -20.250  13.059 -10.233  1.00  0.00      PROA C
ATOM   2434  HG1 GLN   647     -19.564  12.864 -11.083  1.00  0.00      PROA H
ATOM   2435  HG2 GLN   647     -21.041  12.282 -10.265  1.00  0.00      PROA H
ATOM   2436  CD  GLN   647     -19.489  12.880  -8.947  1.00  0.00      PROA C
ATOM   2437  OE1 GLN   647     -19.900  11.981  -8.135  1.00  0.00      PROA O
ATOM   2438  NE2 GLN   647     -18.429  13.664  -8.669  1.00  0.00      PROA N
ATOM   2439 HE21 GLN   647     -18.021  13.515  -7.770  1.00  0.00      PROA H
ATOM   2440 HE22 GLN   647     -18.198  14.424  -9.265  1.00  0.00      PROA H
ATOM   2441  C   GLN   647     -22.620  16.226  -9.757  1.00  0.00      PROA C
ATOM   2442  O   GLN   647     -21.960  17.182 -10.091  1.00  0.00      PROA O
ATOM   2443  N   ASP   648     -23.978  16.261  -9.785  1.00  0.00      PROA N
ATOM   2444  HN  ASP   648     -24.489  15.455  -9.500  1.00  0.00      PROA H
ATOM   2445  CA  ASP   648     -24.755  17.145 -10.589  1.00  0.00      PROA C
ATOM   2446  HA  ASP   648     -24.289  17.189 -11.564  1.00  0.00      PROA H
ATOM   2447  CB  ASP   648     -26.245  16.943 -10.714  1.00  0.00      PROA C
ATOM   2448  HB1 ASP   648     -26.711  17.591 -11.485  1.00  0.00      PROA H
ATOM   2449  HB2 ASP   648     -26.785  17.093  -9.749  1.00  0.00      PROA H
ATOM   2450  CG  ASP   648     -26.616  15.470 -11.105  1.00  0.00      PROA C
ATOM   2451  OD1 ASP   648     -27.734  15.203 -11.690  1.00  0.00      PROA O
ATOM   2452  OD2 ASP   648     -25.844  14.539 -10.804  1.00  0.00      PROA O
ATOM   2453  C   ASP   648     -24.775  18.543  -9.964  1.00  0.00      PROA C
ATOM   2454  O   ASP   648     -24.611  18.760  -8.758  1.00  0.00      PROA O
ATOM   2455  N   GLU   649     -24.966  19.620 -10.695  1.00  0.00      PROA N
ATOM   2456  HN  GLU   649     -24.967  20.494 -10.211  1.00  0.00      PROA H
ATOM   2457  CA  GLU   649     -24.851  19.708 -12.156  1.00  0.00      PROA C
ATOM   2458  HA  GLU   649     -25.221  18.793 -12.591  1.00  0.00      PROA H
ATOM   2459  CB  GLU   649     -25.741  20.825 -12.660  1.00  0.00      PROA C
ATOM   2460  HB1 GLU   649     -25.678  20.877 -13.771  1.00  0.00      PROA H
ATOM   2461  HB2 GLU   649     -25.330  21.789 -12.274  1.00  0.00      PROA H
ATOM   2462  CG  GLU   649     -27.265  20.797 -12.281  1.00  0.00      PROA C
ATOM   2463  HG1 GLU   649     -27.392  20.806 -11.182  1.00  0.00      PROA H
ATOM   2464  HG2 GLU   649     -27.713  19.855 -12.662  1.00  0.00      PROA H
ATOM   2465  CD  GLU   649     -28.057  21.937 -12.844  1.00  0.00      PROA C
ATOM   2466  OE1 GLU   649     -27.547  23.063 -12.684  1.00  0.00      PROA O
ATOM   2467  OE2 GLU   649     -29.151  21.817 -13.479  1.00  0.00      PROA O
ATOM   2468  C   GLU   649     -23.370  19.842 -12.583  1.00  0.00      PROA C
ATOM   2469  O   GLU   649     -22.447  20.164 -11.853  1.00  0.00      PROA O
ATOM   2470  N   GLU   650     -23.172  19.429 -13.823  1.00  0.00      PROA N
ATOM   2471  HN  GLU   650     -23.980  19.226 -14.359  1.00  0.00      PROA H
ATOM   2472  CA  GLU   650     -21.900  19.182 -14.572  1.00  0.00      PROA C
ATOM   2473  HA  GLU   650     -21.080  19.283 -13.877  1.00  0.00      PROA H
ATOM   2474  CB  GLU   650     -21.703  20.169 -15.747  1.00  0.00      PROA C
ATOM   2475  HB1 GLU   650     -22.539  20.114 -16.461  1.00  0.00      PROA H
ATOM   2476  HB2 GLU   650     -20.771  19.890 -16.294  1.00  0.00      PROA H
ATOM   2477  CG  GLU   650     -21.527  21.600 -15.184  1.00  0.00      PROA C
ATOM   2478  HG1 GLU   650     -20.933  21.503 -14.256  1.00  0.00      PROA H
ATOM   2479  HG2 GLU   650     -22.509  22.037 -14.920  1.00  0.00      PROA H
ATOM   2480  CD  GLU   650     -20.795  22.628 -16.087  1.00  0.00      PROA C
ATOM   2481  OE1 GLU   650     -21.333  23.063 -17.120  1.00  0.00      PROA O
ATOM   2482  OE2 GLU   650     -19.636  22.906 -15.684  1.00  0.00      PROA O
ATOM   2483  C   GLU   650     -21.987  17.769 -14.882  1.00  0.00      PROA C
ATOM   2484  O   GLU   650     -21.381  16.913 -14.207  1.00  0.00      PROA O
ATOM   2485  N   ALA   651     -22.775  17.351 -15.924  1.00  0.00      PROA N
ATOM   2486  HN  ALA   651     -23.140  18.037 -16.545  1.00  0.00      PROA H
ATOM   2487  CA  ALA   651     -22.897  15.976 -16.363  1.00  0.00      PROA C
ATOM   2488  HA  ALA   651     -22.083  15.378 -15.977  1.00  0.00      PROA H
ATOM   2489  CB  ALA   651     -22.942  15.898 -17.870  1.00  0.00      PROA C
ATOM   2490  HB1 ALA   651     -21.969  16.257 -18.271  1.00  0.00      PROA H
ATOM   2491  HB2 ALA   651     -23.735  16.543 -18.303  1.00  0.00      PROA H
ATOM   2492  HB3 ALA   651     -23.092  14.857 -18.233  1.00  0.00      PROA H
ATOM   2493  C   ALA   651     -24.180  15.479 -15.758  1.00  0.00      PROA C
ATOM   2494  O   ALA   651     -24.248  14.617 -14.889  1.00  0.00      PROA O
ATOM   2495  N   VAL   652     -25.362  15.938 -16.164  1.00  0.00      PROA N
ATOM   2496  HN  VAL   652     -25.383  16.535 -16.956  1.00  0.00      PROA H
ATOM   2497  CA  VAL   652     -26.738  15.697 -15.490  1.00  0.00      PROA C
ATOM   2498  HA  VAL   652     -26.518  15.743 -14.431  1.00  0.00      PROA H
ATOM   2499  CB  VAL   652     -27.761  16.781 -15.694  1.00  0.00      PROA C
ATOM   2500  HB  VAL   652     -28.645  16.599 -15.049  1.00  0.00      PROA H
ATOM   2501  CG1 VAL   652     -28.219  16.832 -17.215  1.00  0.00      PROA C
ATOM   2502 HG11 VAL   652     -28.703  15.884 -17.516  1.00  0.00      PROA H
ATOM   2503 HG12 VAL   652     -27.349  17.016 -17.878  1.00  0.00      PROA H
ATOM   2504 HG13 VAL   652     -28.944  17.659 -17.359  1.00  0.00      PROA H
ATOM   2505  CG2 VAL   652     -27.166  18.200 -15.382  1.00  0.00      PROA C
ATOM   2506 HG21 VAL   652     -26.323  18.435 -16.063  1.00  0.00      PROA H
ATOM   2507 HG22 VAL   652     -26.804  18.240 -14.334  1.00  0.00      PROA H
ATOM   2508 HG23 VAL   652     -27.944  18.981 -15.518  1.00  0.00      PROA H
ATOM   2509  C   VAL   652     -27.326  14.320 -15.692  1.00  0.00      PROA C
ATOM   2510  O   VAL   652     -27.446  13.788 -16.825  1.00  0.00      PROA O
ATOM   2511  N   LYS   653     -27.779  13.730 -14.590  1.00  0.00      PROA N
ATOM   2512  HN  LYS   653     -27.676  14.158 -13.689  1.00  0.00      PROA H
ATOM   2513  CA  LYS   653     -28.373  12.398 -14.625  1.00  0.00      PROA C
ATOM   2514  HA  LYS   653     -27.629  11.765 -15.090  1.00  0.00      PROA H
ATOM   2515  CB  LYS   653     -28.644  11.769 -13.294  1.00  0.00      PROA C
ATOM   2516  HB1 LYS   653     -29.108  10.758 -13.428  1.00  0.00      PROA H
ATOM   2517  HB2 LYS   653     -29.403  12.394 -12.761  1.00  0.00      PROA H
ATOM   2518  CG  LYS   653     -27.466  11.592 -12.391  1.00  0.00      PROA C
ATOM   2519  HG1 LYS   653     -26.964  12.581 -12.255  1.00  0.00      PROA H
ATOM   2520  HG2 LYS   653     -26.739  10.906 -12.872  1.00  0.00      PROA H
ATOM   2521  CD  LYS   653     -27.803  11.026 -10.999  1.00  0.00      PROA C
ATOM   2522  HD1 LYS   653     -27.950   9.927 -11.113  1.00  0.00      PROA H
ATOM   2523  HD2 LYS   653     -28.764  11.441 -10.625  1.00  0.00      PROA H
ATOM   2524  CE  LYS   653     -26.700  11.251  -9.955  1.00  0.00      PROA C
ATOM   2525  HE1 LYS   653     -25.699  11.062 -10.401  1.00  0.00      PROA H
ATOM   2526  HE2 LYS   653     -26.842  10.515  -9.128  1.00  0.00      PROA H
ATOM   2527  NZ  LYS   653     -26.688  12.583  -9.340  1.00  0.00      PROA N
ATOM   2528  HZ1 LYS   653     -27.543  12.798  -8.789  1.00  0.00      PROA H
ATOM   2529  HZ2 LYS   653     -26.502  13.339 -10.059  1.00  0.00      PROA H
ATOM   2530  HZ3 LYS   653     -25.870  12.603  -8.683  1.00  0.00      PROA H
ATOM   2531  C   LYS   653     -29.624  12.281 -15.541  1.00  0.00      PROA C
ATOM   2532  O   LYS   653     -30.438  13.182 -15.593  1.00  0.00      PROA O
ATOM   2533  N   LYS   654     -29.797  11.161 -16.168  1.00  0.00      PROA N
ATOM   2534  HN  LYS   654     -29.245  10.342 -15.989  1.00  0.00      PROA H
ATOM   2535  CA  LYS   654     -31.009  11.004 -16.928  1.00  0.00      PROA C
ATOM   2536  HA  LYS   654     -31.178  11.899 -17.504  1.00  0.00      PROA H
ATOM   2537  CB  LYS   654     -30.925   9.775 -17.992  1.00  0.00      PROA C
ATOM   2538  HB1 LYS   654     -31.939   9.480 -18.328  1.00  0.00      PROA H
ATOM   2539  HB2 LYS   654     -30.490   8.912 -17.441  1.00  0.00      PROA H
ATOM   2540  CG  LYS   654     -30.052  10.137 -19.181  1.00  0.00      PROA C
ATOM   2541  HG1 LYS   654     -29.716   9.206 -19.692  1.00  0.00      PROA H
ATOM   2542  HG2 LYS   654     -29.154  10.713 -18.870  1.00  0.00      PROA H
ATOM   2543  CD  LYS   654     -30.939  10.942 -20.133  1.00  0.00      PROA C
ATOM   2544  HD1 LYS   654     -31.264  11.889 -19.653  1.00  0.00      PROA H
ATOM   2545  HD2 LYS   654     -31.873  10.356 -20.310  1.00  0.00      PROA H
ATOM   2546  CE  LYS   654     -30.389  11.261 -21.535  1.00  0.00      PROA C
ATOM   2547  HE1 LYS   654     -31.210  11.698 -22.146  1.00  0.00      PROA H
ATOM   2548  HE2 LYS   654     -30.030  10.327 -22.019  1.00  0.00      PROA H
ATOM   2549  NZ  LYS   654     -29.267  12.244 -21.529  1.00  0.00      PROA N
ATOM   2550  HZ1 LYS   654     -28.374  11.698 -21.455  1.00  0.00      PROA H
ATOM   2551  HZ2 LYS   654     -29.277  12.933 -20.750  1.00  0.00      PROA H
ATOM   2552  HZ3 LYS   654     -29.232  12.708 -22.458  1.00  0.00      PROA H
ATOM   2553  C   LYS   654     -32.299  10.769 -16.137  1.00  0.00      PROA C
ATOM   2554  O   LYS   654     -32.287  10.171 -15.081  1.00  0.00      PROA O
ATOM   2555  N   LEU   655     -33.430  11.335 -16.588  1.00  0.00      PROA N
ATOM   2556  HN  LEU   655     -33.480  11.701 -17.521  1.00  0.00      PROA H
ATOM   2557  CA  LEU   655     -34.668  11.485 -15.803  1.00  0.00      PROA C
ATOM   2558  HA  LEU   655     -34.407  11.678 -14.770  1.00  0.00      PROA H
ATOM   2559  CB  LEU   655     -35.628  12.603 -16.356  1.00  0.00      PROA C
ATOM   2560  HB1 LEU   655     -36.525  12.658 -15.697  1.00  0.00      PROA H
ATOM   2561  HB2 LEU   655     -35.974  12.307 -17.370  1.00  0.00      PROA H
ATOM   2562  CG  LEU   655     -35.020  13.967 -16.431  1.00  0.00      PROA C
ATOM   2563  HG  LEU   655     -34.132  13.965 -17.103  1.00  0.00      PROA H
ATOM   2564  CD1 LEU   655     -36.097  14.981 -17.027  1.00  0.00      PROA C
ATOM   2565 HD11 LEU   655     -37.023  14.965 -16.419  1.00  0.00      PROA H
ATOM   2566 HD12 LEU   655     -36.310  14.693 -18.069  1.00  0.00      PROA H
ATOM   2567 HD13 LEU   655     -35.678  16.009 -17.028  1.00  0.00      PROA H
ATOM   2568  CD2 LEU   655     -34.631  14.593 -15.077  1.00  0.00      PROA C
ATOM   2569 HD21 LEU   655     -33.863  13.971 -14.567  1.00  0.00      PROA H
ATOM   2570 HD22 LEU   655     -35.515  14.670 -14.410  1.00  0.00      PROA H
ATOM   2571 HD23 LEU   655     -34.210  15.609 -15.224  1.00  0.00      PROA H
ATOM   2572  C   LEU   655     -35.410  10.153 -15.877  1.00  0.00      PROA C
ATOM   2573  O   LEU   655     -35.280   9.318 -16.764  1.00  0.00      PROA O
ATOM   2574  N   THR   656     -36.249   9.938 -14.839  1.00  0.00      PROA N
ATOM   2575  HN  THR   656     -36.269  10.545 -14.043  1.00  0.00      PROA H
ATOM   2576  CA  THR   656     -37.140   8.774 -14.752  1.00  0.00      PROA C
ATOM   2577  HA  THR   656     -36.547   7.875 -14.681  1.00  0.00      PROA H
ATOM   2578  CB  THR   656     -38.081   8.926 -13.607  1.00  0.00      PROA C
ATOM   2579  HB  THR   656     -38.945   9.610 -13.804  1.00  0.00      PROA H
ATOM   2580  OG1 THR   656     -37.454   9.484 -12.499  1.00  0.00      PROA O
ATOM   2581  HG1 THR   656     -36.644   8.993 -12.303  1.00  0.00      PROA H
ATOM   2582  CG2 THR   656     -38.575   7.587 -13.168  1.00  0.00      PROA C
ATOM   2583 HG21 THR   656     -37.738   6.915 -12.876  1.00  0.00      PROA H
ATOM   2584 HG22 THR   656     -39.159   7.082 -13.966  1.00  0.00      PROA H
ATOM   2585 HG23 THR   656     -39.237   7.697 -12.281  1.00  0.00      PROA H
ATOM   2586  C   THR   656     -38.071   8.681 -15.964  1.00  0.00      PROA C
ATOM   2587  O   THR   656     -38.347   7.646 -16.527  1.00  0.00      PROA O
ATOM   2588  N   VAL   657     -38.654   9.806 -16.418  1.00  0.00      PROA N
ATOM   2589  HN  VAL   657     -38.491  10.672 -15.958  1.00  0.00      PROA H
ATOM   2590  CA  VAL   657     -39.612   9.859 -17.508  1.00  0.00      PROA C
ATOM   2591  HA  VAL   657     -40.231   8.983 -17.493  1.00  0.00      PROA H
ATOM   2592  CB  VAL   657     -40.475  11.118 -17.223  1.00  0.00      PROA C
ATOM   2593  HB  VAL   657     -41.063  11.370 -18.143  1.00  0.00      PROA H
ATOM   2594  CG1 VAL   657     -41.555  10.933 -16.113  1.00  0.00      PROA C
ATOM   2595 HG11 VAL   657     -41.080  10.822 -15.116  1.00  0.00      PROA H
ATOM   2596 HG12 VAL   657     -42.158  10.029 -16.311  1.00  0.00      PROA H
ATOM   2597 HG13 VAL   657     -42.232  11.810 -16.080  1.00  0.00      PROA H
ATOM   2598  CG2 VAL   657     -39.675  12.383 -16.826  1.00  0.00      PROA C
ATOM   2599 HG21 VAL   657     -38.870  12.590 -17.561  1.00  0.00      PROA H
ATOM   2600 HG22 VAL   657     -39.237  12.291 -15.811  1.00  0.00      PROA H
ATOM   2601 HG23 VAL   657     -40.357  13.261 -16.811  1.00  0.00      PROA H
ATOM   2602  C   VAL   657     -39.033   9.971 -18.840  1.00  0.00      PROA C
ATOM   2603  O   VAL   657     -39.820   9.974 -19.802  1.00  0.00      PROA O
ATOM   2604  N   ASN   658     -37.678  10.051 -19.024  1.00  0.00      PROA N
ATOM   2605  HN  ASN   658     -37.051   9.908 -18.259  1.00  0.00      PROA H
ATOM   2606  CA  ASN   658     -37.117  10.134 -20.330  1.00  0.00      PROA C
ATOM   2607  HA  ASN   658     -37.597  10.965 -20.822  1.00  0.00      PROA H
ATOM   2608  CB  ASN   658     -35.558  10.316 -20.226  1.00  0.00      PROA C
ATOM   2609  HB1 ASN   658     -35.073  10.055 -21.188  1.00  0.00      PROA H
ATOM   2610  HB2 ASN   658     -35.158   9.616 -19.461  1.00  0.00      PROA H
ATOM   2611  CG  ASN   658     -35.027  11.723 -19.900  1.00  0.00      PROA C
ATOM   2612  OD1 ASN   658     -33.931  11.979 -19.261  1.00  0.00      PROA O
ATOM   2613  ND2 ASN   658     -35.831  12.784 -20.085  1.00  0.00      PROA N
ATOM   2614 HD21 ASN   658     -35.417  13.679 -19.940  1.00  0.00      PROA H
ATOM   2615 HD22 ASN   658     -36.773  12.691 -20.389  1.00  0.00      PROA H
ATOM   2616  C   ASN   658     -37.359   8.821 -21.139  1.00  0.00      PROA C
ATOM   2617  O   ASN   658     -37.513   7.767 -20.601  1.00  0.00      PROA O
ATOM   2618  N   PRO   659     -37.399   8.919 -22.415  1.00  0.00      PROA N
ATOM   2619  CD  PRO   659     -37.390  10.143 -23.176  1.00  0.00      PROA C
ATOM   2620  HD1 PRO   659     -36.417  10.670 -23.044  1.00  0.00      PROA H
ATOM   2621  HD2 PRO   659     -38.243  10.801 -22.889  1.00  0.00      PROA H
ATOM   2622  CA  PRO   659     -37.341   7.731 -23.293  1.00  0.00      PROA C
ATOM   2623  HA  PRO   659     -38.353   7.358 -23.303  1.00  0.00      PROA H
ATOM   2624  CB  PRO   659     -36.896   8.278 -24.665  1.00  0.00      PROA C
ATOM   2625  HB1 PRO   659     -37.268   7.665 -25.512  1.00  0.00      PROA H
ATOM   2626  HB2 PRO   659     -35.790   8.376 -24.719  1.00  0.00      PROA H
ATOM   2627  CG  PRO   659     -37.541   9.650 -24.584  1.00  0.00      PROA C
ATOM   2628  HG1 PRO   659     -37.108  10.358 -25.326  1.00  0.00      PROA H
ATOM   2629  HG2 PRO   659     -38.628   9.545 -24.817  1.00  0.00      PROA H
ATOM   2630  C   PRO   659     -36.467   6.491 -22.929  1.00  0.00      PROA C
ATOM   2631  O   PRO   659     -35.345   6.652 -22.476  1.00  0.00      PROA O
ATOM   2632  N   GLY   660     -36.992   5.323 -23.162  1.00  0.00      PROA N
ATOM   2633  HN  GLY   660     -37.882   5.273 -23.614  1.00  0.00      PROA H
ATOM   2634  CA  GLY   660     -36.313   4.042 -22.920  1.00  0.00      PROA C
ATOM   2635  HA1 GLY   660     -37.035   3.289 -23.199  1.00  0.00      PROA H
ATOM   2636  HA2 GLY   660     -36.126   4.020 -21.856  1.00  0.00      PROA H
ATOM   2637  C   GLY   660     -34.998   3.599 -23.563  1.00  0.00      PROA C
ATOM   2638  O   GLY   660     -34.270   4.364 -24.187  1.00  0.00      PROA O
ATOM   2639  N   THR   661     -34.519   2.367 -23.284  1.00  0.00      PROA N
ATOM   2640  HN  THR   661     -35.119   1.685 -22.890  1.00  0.00      PROA H
ATOM   2641  CA  THR   661     -33.215   1.902 -23.620  1.00  0.00      PROA C
ATOM   2642  HA  THR   661     -32.528   2.687 -23.330  1.00  0.00      PROA H
ATOM   2643  CB  THR   661     -32.753   0.639 -22.945  1.00  0.00      PROA C
ATOM   2644  HB  THR   661     -32.929   0.751 -21.853  1.00  0.00      PROA H
ATOM   2645  OG1 THR   661     -31.382   0.473 -23.129  1.00  0.00      PROA O
ATOM   2646  HG1 THR   661     -30.901   1.220 -22.699  1.00  0.00      PROA H
ATOM   2647  CG2 THR   661     -33.314  -0.760 -23.375  1.00  0.00      PROA C
ATOM   2648 HG21 THR   661     -33.048  -0.985 -24.430  1.00  0.00      PROA H
ATOM   2649 HG22 THR   661     -34.415  -0.786 -23.282  1.00  0.00      PROA H
ATOM   2650 HG23 THR   661     -32.870  -1.556 -22.742  1.00  0.00      PROA H
ATOM   2651  C   THR   661     -33.016   1.670 -25.178  1.00  0.00      PROA C
ATOM   2652  O   THR   661     -33.820   1.078 -25.910  1.00  0.00      PROA O
ATOM   2653  N   LYS   662     -31.815   2.150 -25.637  1.00  0.00      PROA N
ATOM   2654  HN  LYS   662     -31.248   2.711 -25.012  1.00  0.00      PROA H
ATOM   2655  CA  LYS   662     -31.207   1.825 -26.882  1.00  0.00      PROA C
ATOM   2656  HA  LYS   662     -31.892   1.256 -27.497  1.00  0.00      PROA H
ATOM   2657  CB  LYS   662     -30.870   3.145 -27.586  1.00  0.00      PROA C
ATOM   2658  HB1 LYS   662     -30.231   2.907 -28.473  1.00  0.00      PROA H
ATOM   2659  HB2 LYS   662     -30.257   3.774 -26.901  1.00  0.00      PROA H
ATOM   2660  CG  LYS   662     -32.063   3.907 -28.102  1.00  0.00      PROA C
ATOM   2661  HG1 LYS   662     -32.682   4.269 -27.254  1.00  0.00      PROA H
ATOM   2662  HG2 LYS   662     -32.699   3.198 -28.685  1.00  0.00      PROA H
ATOM   2663  CD  LYS   662     -31.663   5.080 -29.042  1.00  0.00      PROA C
ATOM   2664  HD1 LYS   662     -32.609   5.424 -29.512  1.00  0.00      PROA H
ATOM   2665  HD2 LYS   662     -31.044   4.651 -29.851  1.00  0.00      PROA H
ATOM   2666  CE  LYS   662     -30.956   6.295 -28.509  1.00  0.00      PROA C
ATOM   2667  HE1 LYS   662     -30.892   7.082 -29.295  1.00  0.00      PROA H
ATOM   2668  HE2 LYS   662     -29.911   5.995 -28.254  1.00  0.00      PROA H
ATOM   2669  NZ  LYS   662     -31.544   6.877 -27.326  1.00  0.00      PROA N
ATOM   2670  HZ1 LYS   662     -31.532   6.146 -26.580  1.00  0.00      PROA H
ATOM   2671  HZ2 LYS   662     -32.519   7.179 -27.512  1.00  0.00      PROA H
ATOM   2672  HZ3 LYS   662     -30.965   7.678 -26.997  1.00  0.00      PROA H
ATOM   2673  C   LYS   662     -29.964   0.940 -26.688  1.00  0.00      PROA C
ATOM   2674  O   LYS   662     -29.086   0.864 -27.513  1.00  0.00      PROA O
ATOM   2675  N   SER   663     -29.898   0.229 -25.555  1.00  0.00      PROA N
ATOM   2676  HN  SER   663     -30.631   0.330 -24.879  1.00  0.00      PROA H
ATOM   2677  CA  SER   663     -28.829  -0.752 -25.150  1.00  0.00      PROA C
ATOM   2678  HA  SER   663     -27.943  -0.153 -25.002  1.00  0.00      PROA H
ATOM   2679  CB  SER   663     -29.123  -1.440 -23.817  1.00  0.00      PROA C
ATOM   2680  HB1 SER   663     -30.097  -1.977 -23.879  1.00  0.00      PROA H
ATOM   2681  HB2 SER   663     -29.210  -0.659 -23.032  1.00  0.00      PROA H
ATOM   2682  OG  SER   663     -28.101  -2.356 -23.389  1.00  0.00      PROA O
ATOM   2683  HG1 SER   663     -27.250  -1.858 -23.407  1.00  0.00      PROA H
ATOM   2684  C   SER   663     -28.474  -1.742 -26.190  1.00  0.00      PROA C
ATOM   2685  O   SER   663     -29.317  -2.371 -26.838  1.00  0.00      PROA O
ATOM   2686  N   LYS   664     -27.143  -1.949 -26.351  1.00  0.00      PROA N
ATOM   2687  HN  LYS   664     -26.457  -1.480 -25.785  1.00  0.00      PROA H
ATOM   2688  CA  LYS   664     -26.739  -2.838 -27.435  1.00  0.00      PROA C
ATOM   2689  HA  LYS   664     -27.508  -2.917 -28.193  1.00  0.00      PROA H
ATOM   2690  CB  LYS   664     -25.504  -2.141 -28.099  1.00  0.00      PROA C
ATOM   2691  HB1 LYS   664     -25.872  -1.143 -28.424  1.00  0.00      PROA H
ATOM   2692  HB2 LYS   664     -25.268  -2.723 -29.022  1.00  0.00      PROA H
ATOM   2693  CG  LYS   664     -24.237  -1.991 -27.292  1.00  0.00      PROA C
ATOM   2694  HG1 LYS   664     -23.838  -3.009 -27.073  1.00  0.00      PROA H
ATOM   2695  HG2 LYS   664     -24.423  -1.495 -26.316  1.00  0.00      PROA H
ATOM   2696  CD  LYS   664     -23.171  -1.218 -28.144  1.00  0.00      PROA C
ATOM   2697  HD1 LYS   664     -23.194  -1.617 -29.183  1.00  0.00      PROA H
ATOM   2698  HD2 LYS   664     -22.146  -1.412 -27.765  1.00  0.00      PROA H
ATOM   2699  CE  LYS   664     -23.468   0.266 -28.163  1.00  0.00      PROA C
ATOM   2700  HE1 LYS   664     -24.464   0.492 -28.599  1.00  0.00      PROA H
ATOM   2701  HE2 LYS   664     -22.692   0.754 -28.798  1.00  0.00      PROA H
ATOM   2702  NZ  LYS   664     -23.390   0.924 -26.835  1.00  0.00      PROA N
ATOM   2703  HZ1 LYS   664     -22.686   0.390 -26.259  1.00  0.00      PROA H
ATOM   2704  HZ2 LYS   664     -24.308   0.817 -26.316  1.00  0.00      PROA H
ATOM   2705  HZ3 LYS   664     -23.136   1.918 -26.900  1.00  0.00      PROA H
ATOM   2706  C   LYS   664     -26.505  -4.279 -26.893  1.00  0.00      PROA C
ATOM   2707  O   LYS   664     -26.104  -5.218 -27.622  1.00  0.00      PROA O
ATOM   2708  N   LEU   665     -26.880  -4.480 -25.631  1.00  0.00      PROA N
ATOM   2709  HN  LEU   665     -27.243  -3.722 -25.092  1.00  0.00      PROA H
ATOM   2710  CA  LEU   665     -26.878  -5.790 -24.993  1.00  0.00      PROA C
ATOM   2711  HA  LEU   665     -25.944  -6.241 -25.283  1.00  0.00      PROA H
ATOM   2712  CB  LEU   665     -26.963  -5.776 -23.484  1.00  0.00      PROA C
ATOM   2713  HB1 LEU   665     -27.064  -6.805 -23.081  1.00  0.00      PROA H
ATOM   2714  HB2 LEU   665     -27.891  -5.225 -23.205  1.00  0.00      PROA H
ATOM   2715  CG  LEU   665     -25.797  -5.102 -22.717  1.00  0.00      PROA C
ATOM   2716  HG  LEU   665     -25.644  -4.058 -23.067  1.00  0.00      PROA H
ATOM   2717  CD1 LEU   665     -26.235  -5.101 -21.251  1.00  0.00      PROA C
ATOM   2718 HD11 LEU   665     -26.435  -6.132 -20.904  1.00  0.00      PROA H
ATOM   2719 HD12 LEU   665     -27.156  -4.493 -21.118  1.00  0.00      PROA H
ATOM   2720 HD13 LEU   665     -25.434  -4.666 -20.619  1.00  0.00      PROA H
ATOM   2721  CD2 LEU   665     -24.527  -5.968 -23.062  1.00  0.00      PROA C
ATOM   2722 HD21 LEU   665     -24.239  -5.856 -24.126  1.00  0.00      PROA H
ATOM   2723 HD22 LEU   665     -24.703  -7.038 -22.832  1.00  0.00      PROA H
ATOM   2724 HD23 LEU   665     -23.687  -5.612 -22.442  1.00  0.00      PROA H
ATOM   2725  C   LEU   665     -28.040  -6.690 -25.562  1.00  0.00      PROA C
ATOM   2726  O   LEU   665     -29.096  -6.111 -25.789  1.00  0.00      PROA O
ATOM   2727  N   PRO   666     -27.861  -7.978 -25.739  1.00  0.00      PROA N
ATOM   2728  CD  PRO   666     -26.642  -8.697 -25.323  1.00  0.00      PROA C
ATOM   2729  HD1 PRO   666     -26.524  -8.637 -24.221  1.00  0.00      PROA H
ATOM   2730  HD2 PRO   666     -25.750  -8.275 -25.832  1.00  0.00      PROA H
ATOM   2731  CA  PRO   666     -29.040  -8.888 -25.841  1.00  0.00      PROA C
ATOM   2732  HA  PRO   666     -29.592  -8.655 -26.730  1.00  0.00      PROA H
ATOM   2733  CB  PRO   666     -28.400 -10.335 -25.798  1.00  0.00      PROA C
ATOM   2734  HB1 PRO   666     -28.681 -10.888 -26.719  1.00  0.00      PROA H
ATOM   2735  HB2 PRO   666     -28.724 -10.936 -24.923  1.00  0.00      PROA H
ATOM   2736  CG  PRO   666     -26.862 -10.183 -25.742  1.00  0.00      PROA C
ATOM   2737  HG1 PRO   666     -26.386 -10.888 -25.032  1.00  0.00      PROA H
ATOM   2738  HG2 PRO   666     -26.434 -10.349 -26.750  1.00  0.00      PROA H
ATOM   2739  C   PRO   666     -29.969  -8.796 -24.691  1.00  0.00      PROA C
ATOM   2740  O   PRO   666     -29.549  -8.559 -23.569  1.00  0.00      PROA O
ATOM   2741  N   LYS   667     -31.323  -8.909 -24.929  1.00  0.00      PROA N
ATOM   2742  HN  LYS   667     -31.597  -9.239 -25.829  1.00  0.00      PROA H
ATOM   2743  CA  LYS   667     -32.421  -8.632 -23.991  1.00  0.00      PROA C
ATOM   2744  HA  LYS   667     -32.280  -7.606 -23.682  1.00  0.00      PROA H
ATOM   2745  CB  LYS   667     -33.773  -8.633 -24.743  1.00  0.00      PROA C
ATOM   2746  HB1 LYS   667     -33.729  -9.490 -25.460  1.00  0.00      PROA H
ATOM   2747  HB2 LYS   667     -33.845  -7.711 -25.363  1.00  0.00      PROA H
ATOM   2748  CG  LYS   667     -35.045  -8.836 -23.933  1.00  0.00      PROA C
ATOM   2749  HG1 LYS   667     -34.955  -9.701 -23.235  1.00  0.00      PROA H
ATOM   2750  HG2 LYS   667     -35.847  -9.110 -24.661  1.00  0.00      PROA H
ATOM   2751  CD  LYS   667     -35.484  -7.605 -23.205  1.00  0.00      PROA C
ATOM   2752  HD1 LYS   667     -35.397  -6.723 -23.883  1.00  0.00      PROA H
ATOM   2753  HD2 LYS   667     -34.759  -7.442 -22.368  1.00  0.00      PROA H
ATOM   2754  CE  LYS   667     -36.899  -7.660 -22.639  1.00  0.00      PROA C
ATOM   2755  HE1 LYS   667     -37.062  -8.632 -22.119  1.00  0.00      PROA H
ATOM   2756  HE2 LYS   667     -37.642  -7.579 -23.456  1.00  0.00      PROA H
ATOM   2757  NZ  LYS   667     -37.156  -6.590 -21.704  1.00  0.00      PROA N
ATOM   2758  HZ1 LYS   667     -36.989  -5.633 -22.087  1.00  0.00      PROA H
ATOM   2759  HZ2 LYS   667     -36.450  -6.772 -20.925  1.00  0.00      PROA H
ATOM   2760  HZ3 LYS   667     -38.096  -6.670 -21.280  1.00  0.00      PROA H
ATOM   2761  C   LYS   667     -32.358  -9.371 -22.716  1.00  0.00      PROA C
ATOM   2762  O   LYS   667     -32.592  -8.789 -21.684  1.00  0.00      PROA O
ATOM   2763  N   PRO   668     -32.043 -10.696 -22.688  1.00  0.00      PROA N
ATOM   2764  CD  PRO   668     -32.371 -11.642 -23.763  1.00  0.00      PROA C
ATOM   2765  HD1 PRO   668     -31.527 -11.676 -24.478  1.00  0.00      PROA H
ATOM   2766  HD2 PRO   668     -33.333 -11.417 -24.268  1.00  0.00      PROA H
ATOM   2767  CA  PRO   668     -31.739 -11.335 -21.377  1.00  0.00      PROA C
ATOM   2768  HA  PRO   668     -32.611 -11.208 -20.751  1.00  0.00      PROA H
ATOM   2769  CB  PRO   668     -31.558 -12.827 -21.817  1.00  0.00      PROA C
ATOM   2770  HB1 PRO   668     -31.797 -13.516 -20.976  1.00  0.00      PROA H
ATOM   2771  HB2 PRO   668     -30.502 -12.999 -22.123  1.00  0.00      PROA H
ATOM   2772  CG  PRO   668     -32.457 -13.056 -23.000  1.00  0.00      PROA C
ATOM   2773  HG1 PRO   668     -32.155 -13.916 -23.617  1.00  0.00      PROA H
ATOM   2774  HG2 PRO   668     -33.507 -13.184 -22.664  1.00  0.00      PROA H
ATOM   2775  C   PRO   668     -30.602 -10.763 -20.610  1.00  0.00      PROA C
ATOM   2776  O   PRO   668     -30.634 -10.884 -19.414  1.00  0.00      PROA O
ATOM   2777  N   VAL   669     -29.656 -10.089 -21.267  1.00  0.00      PROA N
ATOM   2778  HN  VAL   669     -29.655  -9.934 -22.255  1.00  0.00      PROA H
ATOM   2779  CA  VAL   669     -28.648  -9.453 -20.469  1.00  0.00      PROA C
ATOM   2780  HA  VAL   669     -28.482  -9.996 -19.546  1.00  0.00      PROA H
ATOM   2781  CB  VAL   669     -27.235  -9.375 -21.195  1.00  0.00      PROA C
ATOM   2782  HB  VAL   669     -27.269  -8.671 -22.046  1.00  0.00      PROA H
ATOM   2783  CG1 VAL   669     -26.224  -8.911 -20.112  1.00  0.00      PROA C
ATOM   2784 HG11 VAL   669     -26.256  -9.586 -19.232  1.00  0.00      PROA H
ATOM   2785 HG12 VAL   669     -26.407  -7.876 -19.770  1.00  0.00      PROA H
ATOM   2786 HG13 VAL   669     -25.193  -8.945 -20.529  1.00  0.00      PROA H
ATOM   2787  CG2 VAL   669     -26.730 -10.770 -21.705  1.00  0.00      PROA C
ATOM   2788 HG21 VAL   669     -27.420 -11.183 -22.467  1.00  0.00      PROA H
ATOM   2789 HG22 VAL   669     -26.660 -11.483 -20.857  1.00  0.00      PROA H
ATOM   2790 HG23 VAL   669     -25.721 -10.665 -22.158  1.00  0.00      PROA H
ATOM   2791  C   VAL   669     -29.032  -7.995 -20.092  1.00  0.00      PROA C
ATOM   2792  O   VAL   669     -28.779  -7.598 -18.990  1.00  0.00      PROA O
ATOM   2793  N   GLN   670     -29.753  -7.272 -20.976  1.00  0.00      PROA N
ATOM   2794  HN  GLN   670     -29.914  -7.610 -21.905  1.00  0.00      PROA H
ATOM   2795  CA  GLN   670     -30.363  -6.032 -20.547  1.00  0.00      PROA C
ATOM   2796  HA  GLN   670     -29.558  -5.345 -20.322  1.00  0.00      PROA H
ATOM   2797  CB  GLN   670     -31.328  -5.336 -21.590  1.00  0.00      PROA C
ATOM   2798  HB1 GLN   670     -31.693  -4.377 -21.162  1.00  0.00      PROA H
ATOM   2799  HB2 GLN   670     -32.209  -6.003 -21.733  1.00  0.00      PROA H
ATOM   2800  CG  GLN   670     -30.750  -5.030 -23.019  1.00  0.00      PROA C
ATOM   2801  HG1 GLN   670     -30.293  -5.947 -23.438  1.00  0.00      PROA H
ATOM   2802  HG2 GLN   670     -29.974  -4.243 -22.957  1.00  0.00      PROA H
ATOM   2803  CD  GLN   670     -31.861  -4.539 -24.002  1.00  0.00      PROA C
ATOM   2804  OE1 GLN   670     -32.853  -3.919 -23.625  1.00  0.00      PROA O
ATOM   2805  NE2 GLN   670     -31.720  -4.803 -25.318  1.00  0.00      PROA N
ATOM   2806 HE21 GLN   670     -30.843  -5.169 -25.645  1.00  0.00      PROA H
ATOM   2807 HE22 GLN   670     -32.404  -4.438 -25.938  1.00  0.00      PROA H
ATOM   2808  C   GLN   670     -31.171  -6.188 -19.278  1.00  0.00      PROA C
ATOM   2809  O   GLN   670     -31.086  -5.423 -18.344  1.00  0.00      PROA O
ATOM   2810  N   ASP   671     -32.018  -7.209 -19.275  1.00  0.00      PROA N
ATOM   2811  HN  ASP   671     -32.135  -7.774 -20.095  1.00  0.00      PROA H
ATOM   2812  CA  ASP   671     -32.893  -7.550 -18.152  1.00  0.00      PROA C
ATOM   2813  HA  ASP   671     -33.420  -6.650 -17.861  1.00  0.00      PROA H
ATOM   2814  CB  ASP   671     -33.908  -8.611 -18.627  1.00  0.00      PROA C
ATOM   2815  HB1 ASP   671     -34.459  -9.053 -17.772  1.00  0.00      PROA H
ATOM   2816  HB2 ASP   671     -33.421  -9.412 -19.214  1.00  0.00      PROA H
ATOM   2817  CG  ASP   671     -34.944  -7.887 -19.502  1.00  0.00      PROA C
ATOM   2818  OD1 ASP   671     -34.863  -6.637 -19.704  1.00  0.00      PROA O
ATOM   2819  OD2 ASP   671     -35.874  -8.521 -19.950  1.00  0.00      PROA O
ATOM   2820  C   ASP   671     -32.104  -7.903 -16.902  1.00  0.00      PROA C
ATOM   2821  O   ASP   671     -32.453  -7.566 -15.779  1.00  0.00      PROA O
ATOM   2822  N   LEU   672     -30.992  -8.678 -17.035  1.00  0.00      PROA N
ATOM   2823  HN  LEU   672     -30.717  -9.056 -17.918  1.00  0.00      PROA H
ATOM   2824  CA  LEU   672     -30.114  -8.908 -15.885  1.00  0.00      PROA C
ATOM   2825  HA  LEU   672     -30.723  -9.266 -15.067  1.00  0.00      PROA H
ATOM   2826  CB  LEU   672     -29.061 -10.025 -16.213  1.00  0.00      PROA C
ATOM   2827  HB1 LEU   672     -28.326  -9.612 -16.940  1.00  0.00      PROA H
ATOM   2828  HB2 LEU   672     -29.577 -10.861 -16.733  1.00  0.00      PROA H
ATOM   2829  CG  LEU   672     -28.272 -10.624 -15.002  1.00  0.00      PROA C
ATOM   2830  HG  LEU   672     -28.123  -9.828 -14.235  1.00  0.00      PROA H
ATOM   2831  CD1 LEU   672     -29.028 -11.772 -14.384  1.00  0.00      PROA C
ATOM   2832 HD11 LEU   672     -29.186 -12.575 -15.132  1.00  0.00      PROA H
ATOM   2833 HD12 LEU   672     -30.020 -11.436 -14.012  1.00  0.00      PROA H
ATOM   2834 HD13 LEU   672     -28.460 -12.195 -13.527  1.00  0.00      PROA H
ATOM   2835  CD2 LEU   672     -26.858 -11.158 -15.366  1.00  0.00      PROA C
ATOM   2836 HD21 LEU   672     -26.242 -10.345 -15.805  1.00  0.00      PROA H
ATOM   2837 HD22 LEU   672     -26.939 -11.981 -16.107  1.00  0.00      PROA H
ATOM   2838 HD23 LEU   672     -26.343 -11.539 -14.461  1.00  0.00      PROA H
ATOM   2839  C   LEU   672     -29.381  -7.683 -15.397  1.00  0.00      PROA C
ATOM   2840  O   LEU   672     -29.422  -7.570 -14.220  1.00  0.00      PROA O
ATOM   2841  N   ILE   673     -28.874  -6.794 -16.294  1.00  0.00      PROA N
ATOM   2842  HN  ILE   673     -28.874  -7.002 -17.279  1.00  0.00      PROA H
ATOM   2843  CA  ILE   673     -28.321  -5.488 -15.867  1.00  0.00      PROA C
ATOM   2844  HA  ILE   673     -27.613  -5.729 -15.087  1.00  0.00      PROA H
ATOM   2845  CB  ILE   673     -27.442  -4.809 -16.955  1.00  0.00      PROA C
ATOM   2846  HB  ILE   673     -28.069  -4.569 -17.839  1.00  0.00      PROA H
ATOM   2847  CG2 ILE   673     -26.866  -3.465 -16.344  1.00  0.00      PROA C
ATOM   2848 HG21 ILE   673     -26.357  -3.664 -15.379  1.00  0.00      PROA H
ATOM   2849 HG22 ILE   673     -27.672  -2.725 -16.172  1.00  0.00      PROA H
ATOM   2850 HG23 ILE   673     -26.129  -3.024 -17.047  1.00  0.00      PROA H
ATOM   2851  CG1 ILE   673     -26.270  -5.761 -17.418  1.00  0.00      PROA C
ATOM   2852 HG11 ILE   673     -25.722  -5.223 -18.222  1.00  0.00      PROA H
ATOM   2853 HG12 ILE   673     -26.712  -6.664 -17.884  1.00  0.00      PROA H
ATOM   2854  CD  ILE   673     -25.233  -6.224 -16.349  1.00  0.00      PROA C
ATOM   2855  HD1 ILE   673     -25.732  -6.797 -15.539  1.00  0.00      PROA H
ATOM   2856  HD2 ILE   673     -24.718  -5.348 -15.903  1.00  0.00      PROA H
ATOM   2857  HD3 ILE   673     -24.467  -6.879 -16.815  1.00  0.00      PROA H
ATOM   2858  C   ILE   673     -29.307  -4.654 -15.143  1.00  0.00      PROA C
ATOM   2859  O   ILE   673     -28.991  -3.949 -14.188  1.00  0.00      PROA O
ATOM   2860  N   LYS   674     -30.589  -4.632 -15.637  1.00  0.00      PROA N
ATOM   2861  HN  LYS   674     -30.803  -5.114 -16.492  1.00  0.00      PROA H
ATOM   2862  CA  LYS   674     -31.627  -4.022 -14.962  1.00  0.00      PROA C
ATOM   2863  HA  LYS   674     -31.339  -2.991 -14.816  1.00  0.00      PROA H
ATOM   2864  CB  LYS   674     -33.011  -4.021 -15.785  1.00  0.00      PROA C
ATOM   2865  HB1 LYS   674     -33.848  -3.728 -15.117  1.00  0.00      PROA H
ATOM   2866  HB2 LYS   674     -33.196  -5.057 -16.140  1.00  0.00      PROA H
ATOM   2867  CG  LYS   674     -32.929  -3.050 -16.955  1.00  0.00      PROA C
ATOM   2868  HG1 LYS   674     -32.020  -3.247 -17.565  1.00  0.00      PROA H
ATOM   2869  HG2 LYS   674     -32.848  -2.013 -16.563  1.00  0.00      PROA H
ATOM   2870  CD  LYS   674     -34.181  -3.179 -17.855  1.00  0.00      PROA C
ATOM   2871  HD1 LYS   674     -35.071  -3.223 -17.183  1.00  0.00      PROA H
ATOM   2872  HD2 LYS   674     -34.108  -4.165 -18.375  1.00  0.00      PROA H
ATOM   2873  CE  LYS   674     -34.364  -2.039 -18.866  1.00  0.00      PROA C
ATOM   2874  HE1 LYS   674     -33.496  -1.986 -19.557  1.00  0.00      PROA H
ATOM   2875  HE2 LYS   674     -34.512  -1.061 -18.362  1.00  0.00      PROA H
ATOM   2876  NZ  LYS   674     -35.569  -2.360 -19.665  1.00  0.00      PROA N
ATOM   2877  HZ1 LYS   674     -36.396  -2.523 -19.047  1.00  0.00      PROA H
ATOM   2878  HZ2 LYS   674     -35.381  -3.262 -20.154  1.00  0.00      PROA H
ATOM   2879  HZ3 LYS   674     -35.769  -1.596 -20.336  1.00  0.00      PROA H
ATOM   2880  C   LYS   674     -31.907  -4.572 -13.514  1.00  0.00      PROA C
ATOM   2881  O   LYS   674     -32.080  -3.866 -12.524  1.00  0.00      PROA O
ATOM   2882  N   MET   675     -31.932  -5.960 -13.379  1.00  0.00      PROA N
ATOM   2883  HN  MET   675     -31.806  -6.534 -14.191  1.00  0.00      PROA H
ATOM   2884  CA  MET   675     -32.180  -6.666 -12.132  1.00  0.00      PROA C
ATOM   2885  HA  MET   675     -33.104  -6.303 -11.703  1.00  0.00      PROA H
ATOM   2886  CB  MET   675     -32.255  -8.172 -12.358  1.00  0.00      PROA C
ATOM   2887  HB1 MET   675     -31.400  -8.465 -13.010  1.00  0.00      PROA H
ATOM   2888  HB2 MET   675     -33.181  -8.353 -12.952  1.00  0.00      PROA H
ATOM   2889  CG  MET   675     -32.256  -9.125 -11.153  1.00  0.00      PROA C
ATOM   2890  HG1 MET   675     -33.132  -8.890 -10.508  1.00  0.00      PROA H
ATOM   2891  HG2 MET   675     -31.343  -9.010 -10.531  1.00  0.00      PROA H
ATOM   2892  SD  MET   675     -32.337 -10.858 -11.765  1.00  0.00      PROA S
ATOM   2893  CE  MET   675     -33.082 -11.623 -10.248  1.00  0.00      PROA C
ATOM   2894  HE1 MET   675     -34.134 -11.306 -10.094  1.00  0.00      PROA H
ATOM   2895  HE2 MET   675     -32.505 -11.327  -9.349  1.00  0.00      PROA H
ATOM   2896  HE3 MET   675     -33.062 -12.732 -10.304  1.00  0.00      PROA H
ATOM   2897  C   MET   675     -31.090  -6.475 -11.066  1.00  0.00      PROA C
ATOM   2898  O   MET   675     -31.378  -6.093  -9.951  1.00  0.00      PROA O
ATOM   2899  N   ILE   676     -29.816  -6.645 -11.430  1.00  0.00      PROA N
ATOM   2900  HN  ILE   676     -29.539  -6.916 -12.354  1.00  0.00      PROA H
ATOM   2901  CA  ILE   676     -28.825  -6.702 -10.308  1.00  0.00      PROA C
ATOM   2902  HA  ILE   676     -29.270  -7.240  -9.480  1.00  0.00      PROA H
ATOM   2903  CB  ILE   676     -27.531  -7.402 -10.578  1.00  0.00      PROA C
ATOM   2904  HB  ILE   676     -26.862  -7.338  -9.682  1.00  0.00      PROA H
ATOM   2905  CG2 ILE   676     -27.885  -8.857 -10.800  1.00  0.00      PROA C
ATOM   2906 HG21 ILE   676     -28.545  -8.991 -11.683  1.00  0.00      PROA H
ATOM   2907 HG22 ILE   676     -28.397  -9.272  -9.905  1.00  0.00      PROA H
ATOM   2908 HG23 ILE   676     -26.964  -9.457 -10.969  1.00  0.00      PROA H
ATOM   2909  CG1 ILE   676     -26.807  -6.811 -11.781  1.00  0.00      PROA C
ATOM   2910 HG11 ILE   676     -26.883  -5.712 -11.730  1.00  0.00      PROA H
ATOM   2911 HG12 ILE   676     -27.319  -7.128 -12.717  1.00  0.00      PROA H
ATOM   2912  CD  ILE   676     -25.313  -7.163 -11.877  1.00  0.00      PROA C
ATOM   2913  HD1 ILE   676     -25.172  -8.263 -11.946  1.00  0.00      PROA H
ATOM   2914  HD2 ILE   676     -24.772  -6.796 -10.979  1.00  0.00      PROA H
ATOM   2915  HD3 ILE   676     -24.863  -6.696 -12.777  1.00  0.00      PROA H
ATOM   2916  C   ILE   676     -28.495  -5.257  -9.725  1.00  0.00      PROA C
ATOM   2917  O   ILE   676     -27.900  -5.110  -8.639  1.00  0.00      PROA O
ATOM   2918  N   PHE   677     -28.968  -4.263 -10.423  1.00  0.00      PROA N
ATOM   2919  HN  PHE   677     -29.425  -4.482 -11.281  1.00  0.00      PROA H
ATOM   2920  CA  PHE   677     -28.898  -2.867 -10.083  1.00  0.00      PROA C
ATOM   2921  HA  PHE   677     -28.282  -2.743  -9.200  1.00  0.00      PROA H
ATOM   2922  CB  PHE   677     -28.208  -2.093 -11.279  1.00  0.00      PROA C
ATOM   2923  HB1 PHE   677     -28.327  -1.000 -11.151  1.00  0.00      PROA H
ATOM   2924  HB2 PHE   677     -28.655  -2.392 -12.247  1.00  0.00      PROA H
ATOM   2925  CG  PHE   677     -26.706  -2.400 -11.307  1.00  0.00      PROA C
ATOM   2926  CD1 PHE   677     -25.849  -1.626 -10.465  1.00  0.00      PROA C
ATOM   2927  HD1 PHE   677     -26.285  -0.874  -9.822  1.00  0.00      PROA H
ATOM   2928  CE1 PHE   677     -24.493  -1.786 -10.492  1.00  0.00      PROA C
ATOM   2929  HE1 PHE   677     -23.887  -1.194  -9.815  1.00  0.00      PROA H
ATOM   2930  CZ  PHE   677     -23.862  -2.779 -11.249  1.00  0.00      PROA C
ATOM   2931  HZ  PHE   677     -22.847  -3.031 -11.077  1.00  0.00      PROA H
ATOM   2932  CD2 PHE   677     -26.089  -3.366 -12.125  1.00  0.00      PROA C
ATOM   2933  HD2 PHE   677     -26.697  -3.929 -12.817  1.00  0.00      PROA H
ATOM   2934  CE2 PHE   677     -24.696  -3.524 -12.117  1.00  0.00      PROA C
ATOM   2935  HE2 PHE   677     -24.253  -4.294 -12.732  1.00  0.00      PROA H
ATOM   2936  C   PHE   677     -30.311  -2.355  -9.663  1.00  0.00      PROA C
ATOM   2937  O   PHE   677     -30.528  -1.158  -9.663  1.00  0.00      PROA O
ATOM   2938  N   ASP   678     -31.339  -3.216  -9.307  1.00  0.00      PROA N
ATOM   2939  HN  ASP   678     -31.193  -4.206  -9.370  1.00  0.00      PROA H
ATOM   2940  CA  ASP   678     -32.658  -2.855  -8.831  1.00  0.00      PROA C
ATOM   2941  HA  ASP   678     -33.049  -2.096  -9.494  1.00  0.00      PROA H
ATOM   2942  CB  ASP   678     -33.509  -4.115  -9.021  1.00  0.00      PROA C
ATOM   2943  HB1 ASP   678     -32.998  -4.975  -8.533  1.00  0.00      PROA H
ATOM   2944  HB2 ASP   678     -33.620  -4.339 -10.103  1.00  0.00      PROA H
ATOM   2945  CG  ASP   678     -34.831  -3.966  -8.410  1.00  0.00      PROA C
ATOM   2946  OD1 ASP   678     -35.252  -4.958  -7.723  1.00  0.00      PROA O
ATOM   2947  OD2 ASP   678     -35.533  -2.930  -8.567  1.00  0.00      PROA O
ATOM   2948  C   ASP   678     -32.591  -2.198  -7.413  1.00  0.00      PROA C
ATOM   2949  O   ASP   678     -32.279  -2.999  -6.549  1.00  0.00      PROA O
ATOM   2950  N   VAL   679     -32.812  -0.901  -7.197  1.00  0.00      PROA N
ATOM   2951  HN  VAL   679     -32.959  -0.295  -7.971  1.00  0.00      PROA H
ATOM   2952  CA  VAL   679     -32.786  -0.333  -5.900  1.00  0.00      PROA C
ATOM   2953  HA  VAL   679     -31.803  -0.566  -5.517  1.00  0.00      PROA H
ATOM   2954  CB  VAL   679     -32.854   1.279  -5.804  1.00  0.00      PROA C
ATOM   2955  HB  VAL   679     -33.832   1.621  -6.198  1.00  0.00      PROA H
ATOM   2956  CG1 VAL   679     -32.659   1.800  -4.345  1.00  0.00      PROA C
ATOM   2957 HG11 VAL   679     -31.680   1.453  -3.949  1.00  0.00      PROA H
ATOM   2958 HG12 VAL   679     -33.463   1.442  -3.674  1.00  0.00      PROA H
ATOM   2959 HG13 VAL   679     -32.667   2.910  -4.337  1.00  0.00      PROA H
ATOM   2960  CG2 VAL   679     -31.688   1.889  -6.723  1.00  0.00      PROA C
ATOM   2961 HG21 VAL   679     -31.858   1.632  -7.786  1.00  0.00      PROA H
ATOM   2962 HG22 VAL   679     -30.711   1.468  -6.408  1.00  0.00      PROA H
ATOM   2963 HG23 VAL   679     -31.648   2.986  -6.620  1.00  0.00      PROA H
ATOM   2964  C   VAL   679     -33.712  -0.941  -4.891  1.00  0.00      PROA C
ATOM   2965  O   VAL   679     -33.500  -1.143  -3.723  1.00  0.00      PROA O
ATOM   2966  N   GLU   680     -34.945  -1.313  -5.321  1.00  0.00      PROA N
ATOM   2967  HN  GLU   680     -35.163  -1.208  -6.292  1.00  0.00      PROA H
ATOM   2968  CA  GLU   680     -35.930  -2.087  -4.643  1.00  0.00      PROA C
ATOM   2969  HA  GLU   680     -36.264  -1.535  -3.778  1.00  0.00      PROA H
ATOM   2970  CB  GLU   680     -37.132  -2.308  -5.638  1.00  0.00      PROA C
ATOM   2971  HB1 GLU   680     -37.845  -3.055  -5.227  1.00  0.00      PROA H
ATOM   2972  HB2 GLU   680     -36.772  -2.680  -6.616  1.00  0.00      PROA H
ATOM   2973  CG  GLU   680     -37.814  -0.962  -5.745  1.00  0.00      PROA C
ATOM   2974  HG1 GLU   680     -37.110  -0.173  -6.090  1.00  0.00      PROA H
ATOM   2975  HG2 GLU   680     -38.209  -0.657  -4.751  1.00  0.00      PROA H
ATOM   2976  CD  GLU   680     -38.946  -0.946  -6.715  1.00  0.00      PROA C
ATOM   2977  OE1 GLU   680     -38.746  -0.854  -7.968  1.00  0.00      PROA O
ATOM   2978  OE2 GLU   680     -40.125  -1.034  -6.241  1.00  0.00      PROA O
ATOM   2979  C   GLU   680     -35.419  -3.405  -4.137  1.00  0.00      PROA C
ATOM   2980  O   GLU   680     -35.731  -3.792  -3.009  1.00  0.00      PROA O
ATOM   2981  N   SER   681     -34.593  -4.175  -4.830  1.00  0.00      PROA N
ATOM   2982  HN  SER   681     -34.408  -4.007  -5.803  1.00  0.00      PROA H
ATOM   2983  CA  SER   681     -34.043  -5.382  -4.238  1.00  0.00      PROA C
ATOM   2984  HA  SER   681     -34.835  -5.940  -3.758  1.00  0.00      PROA H
ATOM   2985  CB  SER   681     -33.371  -6.344  -5.260  1.00  0.00      PROA C
ATOM   2986  HB1 SER   681     -32.799  -7.137  -4.726  1.00  0.00      PROA H
ATOM   2987  HB2 SER   681     -32.664  -5.777  -5.907  1.00  0.00      PROA H
ATOM   2988  OG  SER   681     -34.299  -6.985  -6.044  1.00  0.00      PROA O
ATOM   2989  HG1 SER   681     -34.658  -6.300  -6.662  1.00  0.00      PROA H
ATOM   2990  C   SER   681     -33.008  -5.051  -3.133  1.00  0.00      PROA C
ATOM   2991  O   SER   681     -32.769  -5.804  -2.164  1.00  0.00      PROA O
ATOM   2992  N   MET   682     -32.425  -3.906  -3.142  1.00  0.00      PROA N
ATOM   2993  HN  MET   682     -32.612  -3.297  -3.911  1.00  0.00      PROA H
ATOM   2994  CA  MET   682     -31.460  -3.386  -2.123  1.00  0.00      PROA C
ATOM   2995  HA  MET   682     -30.746  -4.170  -1.903  1.00  0.00      PROA H
ATOM   2996  CB  MET   682     -30.696  -2.110  -2.613  1.00  0.00      PROA C
ATOM   2997  HB1 MET   682     -29.959  -1.843  -1.824  1.00  0.00      PROA H
ATOM   2998  HB2 MET   682     -31.385  -1.244  -2.686  1.00  0.00      PROA H
ATOM   2999  CG  MET   682     -29.954  -2.216  -3.932  1.00  0.00      PROA C
ATOM   3000  HG1 MET   682     -30.690  -2.476  -4.724  1.00  0.00      PROA H
ATOM   3001  HG2 MET   682     -29.257  -3.082  -3.867  1.00  0.00      PROA H
ATOM   3002  SD  MET   682     -29.012  -0.771  -4.465  1.00  0.00      PROA S
ATOM   3003  CE  MET   682     -28.841  -1.351  -6.177  1.00  0.00      PROA C
ATOM   3004  HE1 MET   682     -29.829  -1.480  -6.666  1.00  0.00      PROA H
ATOM   3005  HE2 MET   682     -28.313  -2.330  -6.216  1.00  0.00      PROA H
ATOM   3006  HE3 MET   682     -28.251  -0.630  -6.784  1.00  0.00      PROA H
ATOM   3007  C   MET   682     -32.194  -3.076  -0.866  1.00  0.00      PROA C
ATOM   3008  O   MET   682     -31.874  -3.633   0.149  1.00  0.00      PROA O
ATOM   3009  N   LYS   683     -33.262  -2.221  -0.993  1.00  0.00      PROA N
ATOM   3010  HN  LYS   683     -33.438  -1.847  -1.907  1.00  0.00      PROA H
ATOM   3011  CA  LYS   683     -34.202  -1.869   0.039  1.00  0.00      PROA C
ATOM   3012  HA  LYS   683     -33.582  -1.447   0.816  1.00  0.00      PROA H
ATOM   3013  CB  LYS   683     -35.089  -0.640  -0.417  1.00  0.00      PROA C
ATOM   3014  HB1 LYS   683     -35.875  -0.490   0.357  1.00  0.00      PROA H
ATOM   3015  HB2 LYS   683     -35.588  -0.916  -1.370  1.00  0.00      PROA H
ATOM   3016  CG  LYS   683     -34.314   0.684  -0.559  1.00  0.00      PROA C
ATOM   3017  HG1 LYS   683     -33.571   0.549  -1.380  1.00  0.00      PROA H
ATOM   3018  HG2 LYS   683     -33.731   0.874   0.369  1.00  0.00      PROA H
ATOM   3019  CD  LYS   683     -35.170   1.954  -0.890  1.00  0.00      PROA C
ATOM   3020  HD1 LYS   683     -34.456   2.764  -1.164  1.00  0.00      PROA H
ATOM   3021  HD2 LYS   683     -35.668   2.255   0.061  1.00  0.00      PROA H
ATOM   3022  CE  LYS   683     -36.260   1.829  -1.971  1.00  0.00      PROA C
ATOM   3023  HE1 LYS   683     -37.039   1.102  -1.657  1.00  0.00      PROA H
ATOM   3024  HE2 LYS   683     -35.810   1.481  -2.926  1.00  0.00      PROA H
ATOM   3025  NZ  LYS   683     -36.942   3.144  -2.241  1.00  0.00      PROA N
ATOM   3026  HZ1 LYS   683     -36.258   3.856  -2.569  1.00  0.00      PROA H
ATOM   3027  HZ2 LYS   683     -37.400   3.496  -1.377  1.00  0.00      PROA H
ATOM   3028  HZ3 LYS   683     -37.681   3.015  -2.960  1.00  0.00      PROA H
ATOM   3029  C   LYS   683     -34.939  -3.048   0.818  1.00  0.00      PROA C
ATOM   3030  O   LYS   683     -35.221  -3.074   2.040  1.00  0.00      PROA O
ATOM   3031  N   LYS   684     -35.378  -4.050   0.023  1.00  0.00      PROA N
ATOM   3032  HN  LYS   684     -35.274  -3.988  -0.972  1.00  0.00      PROA H
ATOM   3033  CA  LYS   684     -35.874  -5.275   0.490  1.00  0.00      PROA C
ATOM   3034  HA  LYS   684     -36.739  -5.053   1.102  1.00  0.00      PROA H
ATOM   3035  CB  LYS   684     -36.365  -6.169  -0.665  1.00  0.00      PROA C
ATOM   3036  HB1 LYS   684     -36.449  -7.232  -0.338  1.00  0.00      PROA H
ATOM   3037  HB2 LYS   684     -35.596  -6.140  -1.471  1.00  0.00      PROA H
ATOM   3038  CG  LYS   684     -37.725  -5.775  -1.229  1.00  0.00      PROA C
ATOM   3039  HG1 LYS   684     -37.738  -4.659  -1.301  1.00  0.00      PROA H
ATOM   3040  HG2 LYS   684     -38.518  -6.049  -0.490  1.00  0.00      PROA H
ATOM   3041  CD  LYS   684     -38.068  -6.312  -2.576  1.00  0.00      PROA C
ATOM   3042  HD1 LYS   684     -38.241  -7.403  -2.459  1.00  0.00      PROA H
ATOM   3043  HD2 LYS   684     -37.194  -6.173  -3.256  1.00  0.00      PROA H
ATOM   3044  CE  LYS   684     -39.320  -5.698  -3.237  1.00  0.00      PROA C
ATOM   3045  HE1 LYS   684     -39.157  -4.621  -3.458  1.00  0.00      PROA H
ATOM   3046  HE2 LYS   684     -40.198  -5.810  -2.562  1.00  0.00      PROA H
ATOM   3047  NZ  LYS   684     -39.606  -6.403  -4.489  1.00  0.00      PROA N
ATOM   3048  HZ1 LYS   684     -39.741  -7.424  -4.308  1.00  0.00      PROA H
ATOM   3049  HZ2 LYS   684     -38.812  -6.328  -5.162  1.00  0.00      PROA H
ATOM   3050  HZ3 LYS   684     -40.461  -6.047  -4.957  1.00  0.00      PROA H
ATOM   3051  C   LYS   684     -34.925  -6.121   1.446  1.00  0.00      PROA C
ATOM   3052  O   LYS   684     -35.353  -6.582   2.514  1.00  0.00      PROA O
ATOM   3053  N   ALA   685     -33.600  -6.229   1.141  1.00  0.00      PROA N
ATOM   3054  HN  ALA   685     -33.284  -5.927   0.241  1.00  0.00      PROA H
ATOM   3055  CA  ALA   685     -32.556  -6.566   2.042  1.00  0.00      PROA C
ATOM   3056  HA  ALA   685     -32.807  -7.536   2.451  1.00  0.00      PROA H
ATOM   3057  CB  ALA   685     -31.130  -6.685   1.360  1.00  0.00      PROA C
ATOM   3058  HB1 ALA   685     -30.765  -5.696   1.018  1.00  0.00      PROA H
ATOM   3059  HB2 ALA   685     -31.211  -7.346   0.474  1.00  0.00      PROA H
ATOM   3060  HB3 ALA   685     -30.394  -7.121   2.068  1.00  0.00      PROA H
ATOM   3061  C   ALA   685     -32.405  -5.682   3.180  1.00  0.00      PROA C
ATOM   3062  O   ALA   685     -32.010  -6.072   4.273  1.00  0.00      PROA O
ATOM   3063  N   MET   686     -32.533  -4.355   3.028  1.00  0.00      PROA N
ATOM   3064  HN  MET   686     -32.668  -3.983   2.112  1.00  0.00      PROA H
ATOM   3065  CA  MET   686     -32.487  -3.425   4.128  1.00  0.00      PROA C
ATOM   3066  HA  MET   686     -31.572  -3.572   4.686  1.00  0.00      PROA H
ATOM   3067  CB  MET   686     -32.584  -1.950   3.630  1.00  0.00      PROA C
ATOM   3068  HB1 MET   686     -32.717  -1.272   4.504  1.00  0.00      PROA H
ATOM   3069  HB2 MET   686     -33.456  -1.809   2.974  1.00  0.00      PROA H
ATOM   3070  CG  MET   686     -31.280  -1.453   2.879  1.00  0.00      PROA C
ATOM   3071  HG1 MET   686     -31.138  -2.133   2.013  1.00  0.00      PROA H
ATOM   3072  HG2 MET   686     -30.419  -1.624   3.562  1.00  0.00      PROA H
ATOM   3073  SD  MET   686     -31.276   0.295   2.328  1.00  0.00      PROA S
ATOM   3074  CE  MET   686     -29.965  -0.115   1.213  1.00  0.00      PROA C
ATOM   3075  HE1 MET   686     -30.284  -0.871   0.463  1.00  0.00      PROA H
ATOM   3076  HE2 MET   686     -29.085  -0.521   1.756  1.00  0.00      PROA H
ATOM   3077  HE3 MET   686     -29.627   0.784   0.655  1.00  0.00      PROA H
ATOM   3078  C   MET   686     -33.638  -3.660   5.076  1.00  0.00      PROA C
ATOM   3079  O   MET   686     -33.448  -3.542   6.279  1.00  0.00      PROA O
ATOM   3080  N   VAL   687     -34.888  -3.937   4.603  1.00  0.00      PROA N
ATOM   3081  HN  VAL   687     -35.071  -3.890   3.618  1.00  0.00      PROA H
ATOM   3082  CA  VAL   687     -36.058  -4.329   5.496  1.00  0.00      PROA C
ATOM   3083  HA  VAL   687     -36.261  -3.500   6.159  1.00  0.00      PROA H
ATOM   3084  CB  VAL   687     -37.286  -4.613   4.664  1.00  0.00      PROA C
ATOM   3085  HB  VAL   687     -37.046  -5.377   3.897  1.00  0.00      PROA H
ATOM   3086  CG1 VAL   687     -38.448  -5.143   5.603  1.00  0.00      PROA C
ATOM   3087 HG11 VAL   687     -38.456  -4.558   6.541  1.00  0.00      PROA H
ATOM   3088 HG12 VAL   687     -38.283  -6.207   5.863  1.00  0.00      PROA H
ATOM   3089 HG13 VAL   687     -39.424  -5.058   5.082  1.00  0.00      PROA H
ATOM   3090  CG2 VAL   687     -37.732  -3.364   3.917  1.00  0.00      PROA C
ATOM   3091 HG21 VAL   687     -36.904  -2.773   3.500  1.00  0.00      PROA H
ATOM   3092 HG22 VAL   687     -38.278  -2.692   4.616  1.00  0.00      PROA H
ATOM   3093 HG23 VAL   687     -38.435  -3.634   3.098  1.00  0.00      PROA H
ATOM   3094  C   VAL   687     -35.725  -5.534   6.400  1.00  0.00      PROA C
ATOM   3095  O   VAL   687     -36.063  -5.616   7.617  1.00  0.00      PROA O
ATOM   3096  N   GLU   688     -35.029  -6.552   5.774  1.00  0.00      PROA N
ATOM   3097  HN  GLU   688     -34.828  -6.525   4.797  1.00  0.00      PROA H
ATOM   3098  CA  GLU   688     -34.549  -7.713   6.552  1.00  0.00      PROA C
ATOM   3099  HA  GLU   688     -35.404  -8.135   7.054  1.00  0.00      PROA H
ATOM   3100  CB  GLU   688     -33.905  -8.773   5.642  1.00  0.00      PROA C
ATOM   3101  HB1 GLU   688     -33.534  -9.580   6.311  1.00  0.00      PROA H
ATOM   3102  HB2 GLU   688     -33.059  -8.371   5.047  1.00  0.00      PROA H
ATOM   3103  CG  GLU   688     -35.000  -9.367   4.742  1.00  0.00      PROA C
ATOM   3104  HG1 GLU   688     -35.178  -8.748   3.845  1.00  0.00      PROA H
ATOM   3105  HG2 GLU   688     -35.938  -9.435   5.331  1.00  0.00      PROA H
ATOM   3106  CD  GLU   688     -34.746 -10.871   4.244  1.00  0.00      PROA C
ATOM   3107  OE1 GLU   688     -35.304 -11.854   4.825  1.00  0.00      PROA O
ATOM   3108  OE2 GLU   688     -33.982 -11.037   3.299  1.00  0.00      PROA O
ATOM   3109  C   GLU   688     -33.644  -7.254   7.619  1.00  0.00      PROA C
ATOM   3110  O   GLU   688     -33.889  -7.625   8.815  1.00  0.00      PROA O
ATOM   3111  N   TYR   689     -32.659  -6.413   7.342  1.00  0.00      PROA N
ATOM   3112  HN  TYR   689     -32.523  -6.085   6.407  1.00  0.00      PROA H
ATOM   3113  CA  TYR   689     -31.653  -6.104   8.292  1.00  0.00      PROA C
ATOM   3114  HA  TYR   689     -31.563  -6.914   9.002  1.00  0.00      PROA H
ATOM   3115  CB  TYR   689     -30.315  -5.917   7.546  1.00  0.00      PROA C
ATOM   3116  HB1 TYR   689     -29.503  -5.656   8.260  1.00  0.00      PROA H
ATOM   3117  HB2 TYR   689     -30.418  -5.081   6.817  1.00  0.00      PROA H
ATOM   3118  CG  TYR   689     -29.883  -7.151   6.833  1.00  0.00      PROA C
ATOM   3119  CD1 TYR   689     -29.890  -8.359   7.511  1.00  0.00      PROA C
ATOM   3120  HD1 TYR   689     -30.259  -8.419   8.523  1.00  0.00      PROA H
ATOM   3121  CE1 TYR   689     -29.135  -9.466   7.025  1.00  0.00      PROA C
ATOM   3122  HE1 TYR   689     -29.132 -10.373   7.597  1.00  0.00      PROA H
ATOM   3123  CZ  TYR   689     -28.633  -9.387   5.695  1.00  0.00      PROA C
ATOM   3124  OH  TYR   689     -28.111 -10.590   5.298  1.00  0.00      PROA O
ATOM   3125  HH  TYR   689     -27.939 -11.133   6.097  1.00  0.00      PROA H
ATOM   3126  CD2 TYR   689     -29.436  -7.059   5.534  1.00  0.00      PROA C
ATOM   3127  HD2 TYR   689     -29.461  -6.121   5.001  1.00  0.00      PROA H
ATOM   3128  CE2 TYR   689     -28.675  -8.157   4.995  1.00  0.00      PROA C
ATOM   3129  HE2 TYR   689     -28.268  -8.094   4.001  1.00  0.00      PROA H
ATOM   3130  C   TYR   689     -31.940  -4.880   9.178  1.00  0.00      PROA C
ATOM   3131  O   TYR   689     -31.136  -4.520  10.054  1.00  0.00      PROA O
ATOM   3132  N   GLU   690     -33.143  -4.327   9.153  1.00  0.00      PROA N
ATOM   3133  HN  GLU   690     -33.787  -4.721   8.499  1.00  0.00      PROA H
ATOM   3134  CA  GLU   690     -33.728  -3.346  10.017  1.00  0.00      PROA C
ATOM   3135  HA  GLU   690     -34.721  -3.183   9.622  1.00  0.00      PROA H
ATOM   3136  CB  GLU   690     -33.928  -3.809  11.462  1.00  0.00      PROA C
ATOM   3137  HB1 GLU   690     -34.365  -2.967  12.042  1.00  0.00      PROA H
ATOM   3138  HB2 GLU   690     -32.944  -4.072  11.909  1.00  0.00      PROA H
ATOM   3139  CG  GLU   690     -34.915  -5.022  11.675  1.00  0.00      PROA C
ATOM   3140  HG1 GLU   690     -34.489  -5.932  11.204  1.00  0.00      PROA H
ATOM   3141  HG2 GLU   690     -35.895  -4.808  11.203  1.00  0.00      PROA H
ATOM   3142  CD  GLU   690     -35.131  -5.308  13.145  1.00  0.00      PROA C
ATOM   3143  OE1 GLU   690     -36.330  -5.306  13.602  1.00  0.00      PROA O
ATOM   3144  OE2 GLU   690     -34.181  -5.457  13.962  1.00  0.00      PROA O
ATOM   3145  C   GLU   690     -33.025  -2.002   9.877  1.00  0.00      PROA C
ATOM   3146  O   GLU   690     -32.722  -1.292  10.843  1.00  0.00      PROA O
ATOM   3147  N   ILE   691     -32.742  -1.597   8.628  1.00  0.00      PROA N
ATOM   3148  HN  ILE   691     -32.980  -2.217   7.880  1.00  0.00      PROA H
ATOM   3149  CA  ILE   691     -32.144  -0.339   8.234  1.00  0.00      PROA C
ATOM   3150  HA  ILE   691     -31.658   0.081   9.105  1.00  0.00      PROA H
ATOM   3151  CB  ILE   691     -31.005  -0.541   7.207  1.00  0.00      PROA C
ATOM   3152  HB  ILE   691     -31.477  -1.173   6.411  1.00  0.00      PROA H
ATOM   3153  CG2 ILE   691     -30.604   0.776   6.443  1.00  0.00      PROA C
ATOM   3154 HG21 ILE   691     -30.114   1.478   7.149  1.00  0.00      PROA H
ATOM   3155 HG22 ILE   691     -31.496   1.270   6.006  1.00  0.00      PROA H
ATOM   3156 HG23 ILE   691     -29.905   0.552   5.614  1.00  0.00      PROA H
ATOM   3157  CG1 ILE   691     -29.827  -1.421   7.723  1.00  0.00      PROA C
ATOM   3158 HG11 ILE   691     -30.227  -2.357   8.175  1.00  0.00      PROA H
ATOM   3159 HG12 ILE   691     -29.308  -0.860   8.531  1.00  0.00      PROA H
ATOM   3160  CD  ILE   691     -28.849  -1.773   6.613  1.00  0.00      PROA C
ATOM   3161  HD1 ILE   691     -28.362  -0.865   6.199  1.00  0.00      PROA H
ATOM   3162  HD2 ILE   691     -29.367  -2.310   5.790  1.00  0.00      PROA H
ATOM   3163  HD3 ILE   691     -28.048  -2.438   7.006  1.00  0.00      PROA H
ATOM   3164  C   ILE   691     -33.253   0.621   7.889  1.00  0.00      PROA C
ATOM   3165  O   ILE   691     -34.107   0.379   7.095  1.00  0.00      PROA O
ATOM   3166  N   ASP   692     -33.346   1.788   8.613  1.00  0.00      PROA N
ATOM   3167  HN  ASP   692     -32.634   2.018   9.277  1.00  0.00      PROA H
ATOM   3168  CA  ASP   692     -34.377   2.759   8.330  1.00  0.00      PROA C
ATOM   3169  HA  ASP   692     -35.337   2.265   8.422  1.00  0.00      PROA H
ATOM   3170  CB  ASP   692     -34.257   3.817   9.435  1.00  0.00      PROA C
ATOM   3171  HB1 ASP   692     -33.255   4.284   9.436  1.00  0.00      PROA H
ATOM   3172  HB2 ASP   692     -34.426   3.281  10.381  1.00  0.00      PROA H
ATOM   3173  CG  ASP   692     -35.310   4.924   9.369  1.00  0.00      PROA C
ATOM   3174  OD1 ASP   692     -35.053   6.088   9.792  1.00  0.00      PROA O
ATOM   3175  OD2 ASP   692     -36.423   4.689   8.847  1.00  0.00      PROA O
ATOM   3176  C   ASP   692     -34.338   3.443   6.948  1.00  0.00      PROA C
ATOM   3177  O   ASP   692     -33.521   4.293   6.629  1.00  0.00      PROA O
ATOM   3178  N   LEU   693     -35.376   3.209   6.092  1.00  0.00      PROA N
ATOM   3179  HN  LEU   693     -36.051   2.541   6.393  1.00  0.00      PROA H
ATOM   3180  CA  LEU   693     -35.577   3.783   4.761  1.00  0.00      PROA C
ATOM   3181  HA  LEU   693     -34.632   3.699   4.243  1.00  0.00      PROA H
ATOM   3182  CB  LEU   693     -36.617   2.914   3.996  1.00  0.00      PROA C
ATOM   3183  HB1 LEU   693     -36.767   3.302   2.970  1.00  0.00      PROA H
ATOM   3184  HB2 LEU   693     -37.564   2.974   4.565  1.00  0.00      PROA H
ATOM   3185  CG  LEU   693     -36.200   1.388   3.927  1.00  0.00      PROA C
ATOM   3186  HG  LEU   693     -36.110   0.966   4.957  1.00  0.00      PROA H
ATOM   3187  CD1 LEU   693     -37.292   0.659   3.204  1.00  0.00      PROA C
ATOM   3188 HD11 LEU   693     -37.465   1.087   2.194  1.00  0.00      PROA H
ATOM   3189 HD12 LEU   693     -38.237   0.704   3.786  1.00  0.00      PROA H
ATOM   3190 HD13 LEU   693     -37.028  -0.417   3.086  1.00  0.00      PROA H
ATOM   3191  CD2 LEU   693     -34.880   1.138   3.187  1.00  0.00      PROA C
ATOM   3192 HD21 LEU   693     -34.025   1.535   3.776  1.00  0.00      PROA H
ATOM   3193 HD22 LEU   693     -34.887   1.629   2.194  1.00  0.00      PROA H
ATOM   3194 HD23 LEU   693     -34.719   0.048   3.049  1.00  0.00      PROA H
ATOM   3195  C   LEU   693     -35.884   5.258   4.769  1.00  0.00      PROA C
ATOM   3196  O   LEU   693     -35.510   5.986   3.864  1.00  0.00      PROA O
ATOM   3197  N   GLN   694     -36.506   5.727   5.829  1.00  0.00      PROA N
ATOM   3198  HN  GLN   694     -36.707   5.153   6.630  1.00  0.00      PROA H
ATOM   3199  CA  GLN   694     -36.763   7.156   5.982  1.00  0.00      PROA C
ATOM   3200  HA  GLN   694     -37.210   7.511   5.064  1.00  0.00      PROA H
ATOM   3201  CB  GLN   694     -37.655   7.548   7.145  1.00  0.00      PROA C
ATOM   3202  HB1 GLN   694     -37.706   8.656   7.219  1.00  0.00      PROA H
ATOM   3203  HB2 GLN   694     -37.229   7.159   8.102  1.00  0.00      PROA H
ATOM   3204  CG  GLN   694     -39.117   7.082   7.022  1.00  0.00      PROA C
ATOM   3205  HG1 GLN   694     -39.740   7.581   7.790  1.00  0.00      PROA H
ATOM   3206  HG2 GLN   694     -39.126   5.993   7.268  1.00  0.00      PROA H
ATOM   3207  CD  GLN   694     -39.765   7.179   5.637  1.00  0.00      PROA C
ATOM   3208  OE1 GLN   694     -39.529   6.364   4.773  1.00  0.00      PROA O
ATOM   3209  NE2 GLN   694     -40.564   8.243   5.533  1.00  0.00      PROA N
ATOM   3210 HE21 GLN   694     -41.128   8.328   4.715  1.00  0.00      PROA H
ATOM   3211 HE22 GLN   694     -40.684   8.847   6.315  1.00  0.00      PROA H
ATOM   3212  C   GLN   694     -35.496   7.992   6.160  1.00  0.00      PROA C
ATOM   3213  O   GLN   694     -35.598   9.200   5.994  1.00  0.00      PROA O
ATOM   3214  N   LYS   695     -34.401   7.450   6.600  1.00  0.00      PROA N
ATOM   3215  HN  LYS   695     -34.408   6.494   6.892  1.00  0.00      PROA H
ATOM   3216  CA  LYS   695     -33.121   8.229   6.746  1.00  0.00      PROA C
ATOM   3217  HA  LYS   695     -33.280   9.278   6.536  1.00  0.00      PROA H
ATOM   3218  CB  LYS   695     -32.715   8.066   8.261  1.00  0.00      PROA C
ATOM   3219  HB1 LYS   695     -31.651   8.373   8.376  1.00  0.00      PROA H
ATOM   3220  HB2 LYS   695     -32.837   7.013   8.578  1.00  0.00      PROA H
ATOM   3221  CG  LYS   695     -33.576   9.034   9.180  1.00  0.00      PROA C
ATOM   3222  HG1 LYS   695     -34.575   8.577   9.337  1.00  0.00      PROA H
ATOM   3223  HG2 LYS   695     -33.723   9.996   8.638  1.00  0.00      PROA H
ATOM   3224  CD  LYS   695     -32.856   9.328  10.502  1.00  0.00      PROA C
ATOM   3225  HD1 LYS   695     -33.515   9.922  11.168  1.00  0.00      PROA H
ATOM   3226  HD2 LYS   695     -31.970   9.959  10.307  1.00  0.00      PROA H
ATOM   3227  CE  LYS   695     -32.368   8.060  11.220  1.00  0.00      PROA C
ATOM   3228  HE1 LYS   695     -31.781   8.372  12.115  1.00  0.00      PROA H
ATOM   3229  HE2 LYS   695     -31.692   7.456  10.580  1.00  0.00      PROA H
ATOM   3230  NZ  LYS   695     -33.453   7.176  11.708  1.00  0.00      PROA N
ATOM   3231  HZ1 LYS   695     -34.035   6.822  10.890  1.00  0.00      PROA H
ATOM   3232  HZ2 LYS   695     -34.098   7.719  12.320  1.00  0.00      PROA H
ATOM   3233  HZ3 LYS   695     -33.123   6.339  12.235  1.00  0.00      PROA H
ATOM   3234  C   LYS   695     -32.004   7.800   5.833  1.00  0.00      PROA C
ATOM   3235  O   LYS   695     -31.062   8.531   5.596  1.00  0.00      PROA O
ATOM   3236  N   MET   696     -32.070   6.585   5.220  1.00  0.00      PROA N
ATOM   3237  HN  MET   696     -32.782   5.923   5.457  1.00  0.00      PROA H
ATOM   3238  CA  MET   696     -31.087   6.203   4.212  1.00  0.00      PROA C
ATOM   3239  HA  MET   696     -30.151   6.084   4.743  1.00  0.00      PROA H
ATOM   3240  CB  MET   696     -31.545   4.828   3.773  1.00  0.00      PROA C
ATOM   3241  HB1 MET   696     -32.443   4.812   3.136  1.00  0.00      PROA H
ATOM   3242  HB2 MET   696     -31.797   4.238   4.687  1.00  0.00      PROA H
ATOM   3243  CG  MET   696     -30.345   4.051   3.096  1.00  0.00      PROA C
ATOM   3244  HG1 MET   696     -30.643   2.983   3.044  1.00  0.00      PROA H
ATOM   3245  HG2 MET   696     -29.497   4.090   3.817  1.00  0.00      PROA H
ATOM   3246  SD  MET   696     -29.730   4.544   1.503  1.00  0.00      PROA S
ATOM   3247  CE  MET   696     -31.062   3.806   0.488  1.00  0.00      PROA C
ATOM   3248  HE1 MET   696     -32.051   4.233   0.752  1.00  0.00      PROA H
ATOM   3249  HE2 MET   696     -31.109   2.707   0.636  1.00  0.00      PROA H
ATOM   3250  HE3 MET   696     -30.882   3.992  -0.591  1.00  0.00      PROA H
ATOM   3251  C   MET   696     -30.750   7.115   3.011  1.00  0.00      PROA C
ATOM   3252  O   MET   696     -29.620   7.519   2.904  1.00  0.00      PROA O
ATOM   3253  N   PRO   697     -31.562   7.662   2.147  1.00  0.00      PROA N
ATOM   3254  CD  PRO   697     -32.978   7.257   2.008  1.00  0.00      PROA C
ATOM   3255  HD1 PRO   697     -33.555   7.458   2.938  1.00  0.00      PROA H
ATOM   3256  HD2 PRO   697     -33.057   6.190   1.711  1.00  0.00      PROA H
ATOM   3257  CA  PRO   697     -31.084   8.213   0.898  1.00  0.00      PROA C
ATOM   3258  HA  PRO   697     -30.210   7.663   0.576  1.00  0.00      PROA H
ATOM   3259  CB  PRO   697     -32.213   7.959  -0.080  1.00  0.00      PROA C
ATOM   3260  HB1 PRO   697     -32.172   6.909  -0.445  1.00  0.00      PROA H
ATOM   3261  HB2 PRO   697     -32.202   8.647  -0.948  1.00  0.00      PROA H
ATOM   3262  CG  PRO   697     -33.453   8.156   0.836  1.00  0.00      PROA C
ATOM   3263  HG1 PRO   697     -33.566   9.196   1.198  1.00  0.00      PROA H
ATOM   3264  HG2 PRO   697     -34.399   7.791   0.399  1.00  0.00      PROA H
ATOM   3265  C   PRO   697     -30.624   9.615   1.151  1.00  0.00      PROA C
ATOM   3266  O   PRO   697     -30.163  10.234   0.188  1.00  0.00      PROA O
ATOM   3267  N   LEU   698     -30.824  10.150   2.428  1.00  0.00      PROA N
ATOM   3268  HN  LEU   698     -31.243   9.563   3.120  1.00  0.00      PROA H
ATOM   3269  CA  LEU   698     -30.419  11.459   2.901  1.00  0.00      PROA C
ATOM   3270  HA  LEU   698     -30.689  12.177   2.144  1.00  0.00      PROA H
ATOM   3271  CB  LEU   698     -31.133  11.833   4.233  1.00  0.00      PROA C
ATOM   3272  HB1 LEU   698     -30.815  12.858   4.537  1.00  0.00      PROA H
ATOM   3273  HB2 LEU   698     -30.805  11.120   5.022  1.00  0.00      PROA H
ATOM   3274  CG  LEU   698     -32.656  11.825   4.288  1.00  0.00      PROA C
ATOM   3275  HG  LEU   698     -32.967  10.754   4.138  1.00  0.00      PROA H
ATOM   3276  CD1 LEU   698     -33.193  12.185   5.674  1.00  0.00      PROA C
ATOM   3277 HD11 LEU   698     -32.956  13.234   5.923  1.00  0.00      PROA H
ATOM   3278 HD12 LEU   698     -32.710  11.548   6.448  1.00  0.00      PROA H
ATOM   3279 HD13 LEU   698     -34.289  12.020   5.735  1.00  0.00      PROA H
ATOM   3280  CD2 LEU   698     -33.244  12.575   3.110  1.00  0.00      PROA C
ATOM   3281 HD21 LEU   698     -32.916  12.137   2.146  1.00  0.00      PROA H
ATOM   3282 HD22 LEU   698     -32.938  13.643   3.143  1.00  0.00      PROA H
ATOM   3283 HD23 LEU   698     -34.354  12.526   3.139  1.00  0.00      PROA H
ATOM   3284  C   LEU   698     -29.008  11.651   3.126  1.00  0.00      PROA C
ATOM   3285  O   LEU   698     -28.502  12.760   3.187  1.00  0.00      PROA O
ATOM   3286  N   GLY   699     -28.245  10.468   3.301  1.00  0.00      PROA N
ATOM   3287  HN  GLY   699     -28.752   9.607   3.350  1.00  0.00      PROA H
ATOM   3288  CA  GLY   699     -26.802  10.375   3.534  1.00  0.00      PROA C
ATOM   3289  HA1 GLY   699     -26.643  10.062   4.554  1.00  0.00      PROA H
ATOM   3290  HA2 GLY   699     -26.340  11.322   3.290  1.00  0.00      PROA H
ATOM   3291  C   GLY   699     -26.187   9.384   2.689  1.00  0.00      PROA C
ATOM   3292  O   GLY   699     -24.988   9.204   2.701  1.00  0.00      PROA O
ATOM   3293  N   LYS   700     -27.087   8.690   1.972  1.00  0.00      PROA N
ATOM   3294  HN  LYS   700     -28.046   8.894   2.101  1.00  0.00      PROA H
ATOM   3295  CA  LYS   700     -26.836   7.610   1.060  1.00  0.00      PROA C
ATOM   3296  HA  LYS   700     -27.809   7.197   0.844  1.00  0.00      PROA H
ATOM   3297  CB  LYS   700     -26.210   8.050  -0.344  1.00  0.00      PROA C
ATOM   3298  HB1 LYS   700     -26.083   7.175  -1.009  1.00  0.00      PROA H
ATOM   3299  HB2 LYS   700     -25.214   8.501  -0.139  1.00  0.00      PROA H
ATOM   3300  CG  LYS   700     -27.099   9.116  -1.069  1.00  0.00      PROA C
ATOM   3301  HG1 LYS   700     -26.452   9.631  -1.811  1.00  0.00      PROA H
ATOM   3302  HG2 LYS   700     -27.471   9.889  -0.370  1.00  0.00      PROA H
ATOM   3303  CD  LYS   700     -28.296   8.447  -1.888  1.00  0.00      PROA C
ATOM   3304  HD1 LYS   700     -29.056   8.064  -1.185  1.00  0.00      PROA H
ATOM   3305  HD2 LYS   700     -27.854   7.560  -2.397  1.00  0.00      PROA H
ATOM   3306  CE  LYS   700     -28.960   9.274  -3.037  1.00  0.00      PROA C
ATOM   3307  HE1 LYS   700     -29.762   8.683  -3.529  1.00  0.00      PROA H
ATOM   3308  HE2 LYS   700     -28.204   9.587  -3.787  1.00  0.00      PROA H
ATOM   3309  NZ  LYS   700     -29.540  10.453  -2.416  1.00  0.00      PROA N
ATOM   3310  HZ1 LYS   700     -28.769  11.187  -2.387  1.00  0.00      PROA H
ATOM   3311  HZ2 LYS   700     -29.837  10.289  -1.429  1.00  0.00      PROA H
ATOM   3312  HZ3 LYS   700     -30.308  10.857  -2.999  1.00  0.00      PROA H
ATOM   3313  C   LYS   700     -26.086   6.457   1.698  1.00  0.00      PROA C
ATOM   3314  O   LYS   700     -26.486   6.024   2.759  1.00  0.00      PROA O
ATOM   3315  N   LEU   701     -25.043   5.898   1.099  1.00  0.00      PROA N
ATOM   3316  HN  LEU   701     -24.675   6.299   0.265  1.00  0.00      PROA H
ATOM   3317  CA  LEU   701     -24.327   4.784   1.596  1.00  0.00      PROA C
ATOM   3318  HA  LEU   701     -24.432   4.728   2.672  1.00  0.00      PROA H
ATOM   3319  CB  LEU   701     -24.654   3.430   0.951  1.00  0.00      PROA C
ATOM   3320  HB1 LEU   701     -23.924   2.662   1.290  1.00  0.00      PROA H
ATOM   3321  HB2 LEU   701     -24.581   3.505  -0.155  1.00  0.00      PROA H
ATOM   3322  CG  LEU   701     -26.094   2.878   1.319  1.00  0.00      PROA C
ATOM   3323  HG  LEU   701     -26.852   3.582   0.911  1.00  0.00      PROA H
ATOM   3324  CD1 LEU   701     -26.305   1.471   0.668  1.00  0.00      PROA C
ATOM   3325 HD11 LEU   701     -25.548   0.754   1.049  1.00  0.00      PROA H
ATOM   3326 HD12 LEU   701     -26.201   1.538  -0.435  1.00  0.00      PROA H
ATOM   3327 HD13 LEU   701     -27.314   1.083   0.909  1.00  0.00      PROA H
ATOM   3328  CD2 LEU   701     -26.337   2.692   2.819  1.00  0.00      PROA C
ATOM   3329 HD21 LEU   701     -26.242   3.654   3.362  1.00  0.00      PROA H
ATOM   3330 HD22 LEU   701     -25.602   1.974   3.242  1.00  0.00      PROA H
ATOM   3331 HD23 LEU   701     -27.359   2.296   2.997  1.00  0.00      PROA H
ATOM   3332  C   LEU   701     -22.887   5.198   1.307  1.00  0.00      PROA C
ATOM   3333  O   LEU   701     -22.582   6.040   0.488  1.00  0.00      PROA O
ATOM   3334  N   SER   702     -22.051   4.763   2.297  1.00  0.00      PROA N
ATOM   3335  HN  SER   702     -22.337   4.128   3.013  1.00  0.00      PROA H
ATOM   3336  CA  SER   702     -20.704   5.269   2.348  1.00  0.00      PROA C
ATOM   3337  HA  SER   702     -20.346   5.466   1.344  1.00  0.00      PROA H
ATOM   3338  CB  SER   702     -20.672   6.574   3.159  1.00  0.00      PROA C
ATOM   3339  HB1 SER   702     -21.203   6.403   4.124  1.00  0.00      PROA H
ATOM   3340  HB2 SER   702     -21.268   7.335   2.600  1.00  0.00      PROA H
ATOM   3341  OG  SER   702     -19.381   7.106   3.432  1.00  0.00      PROA O
ATOM   3342  HG1 SER   702     -19.561   7.950   3.872  1.00  0.00      PROA H
ATOM   3343  C   SER   702     -19.854   4.232   2.892  1.00  0.00      PROA C
ATOM   3344  O   SER   702     -20.185   3.582   3.874  1.00  0.00      PROA O
ATOM   3345  N   LYS   703     -18.638   4.060   2.308  1.00  0.00      PROA N
ATOM   3346  HN  LYS   703     -18.438   4.415   1.396  1.00  0.00      PROA H
ATOM   3347  CA  LYS   703     -17.609   3.281   2.980  1.00  0.00      PROA C
ATOM   3348  HA  LYS   703     -17.988   2.294   3.217  1.00  0.00      PROA H
ATOM   3349  CB  LYS   703     -16.299   3.176   2.031  1.00  0.00      PROA C
ATOM   3350  HB1 LYS   703     -15.426   2.797   2.596  1.00  0.00      PROA H
ATOM   3351  HB2 LYS   703     -16.068   4.181   1.630  1.00  0.00      PROA H
ATOM   3352  CG  LYS   703     -16.566   2.173   0.821  1.00  0.00      PROA C
ATOM   3353  HG1 LYS   703     -17.561   2.386   0.391  1.00  0.00      PROA H
ATOM   3354  HG2 LYS   703     -16.567   1.125   1.179  1.00  0.00      PROA H
ATOM   3355  CD  LYS   703     -15.463   2.358  -0.280  1.00  0.00      PROA C
ATOM   3356  HD1 LYS   703     -14.480   2.175   0.182  1.00  0.00      PROA H
ATOM   3357  HD2 LYS   703     -15.451   3.433  -0.570  1.00  0.00      PROA H
ATOM   3358  CE  LYS   703     -15.648   1.518  -1.544  1.00  0.00      PROA C
ATOM   3359  HE1 LYS   703     -15.968   0.479  -1.286  1.00  0.00      PROA H
ATOM   3360  HE2 LYS   703     -14.744   1.501  -2.187  1.00  0.00      PROA H
ATOM   3361  NZ  LYS   703     -16.786   2.006  -2.320  1.00  0.00      PROA N
ATOM   3362  HZ1 LYS   703     -16.811   3.028  -2.454  1.00  0.00      PROA H
ATOM   3363  HZ2 LYS   703     -17.671   1.744  -1.794  1.00  0.00      PROA H
ATOM   3364  HZ3 LYS   703     -16.839   1.500  -3.226  1.00  0.00      PROA H
ATOM   3365  C   LYS   703     -17.115   3.911   4.241  1.00  0.00      PROA C
ATOM   3366  O   LYS   703     -16.705   3.202   5.127  1.00  0.00      PROA O
ATOM   3367  N   ARG   704     -17.067   5.213   4.335  1.00  0.00      PROA N
ATOM   3368  HN  ARG   704     -17.475   5.764   3.610  1.00  0.00      PROA H
ATOM   3369  CA  ARG   704     -16.554   5.908   5.477  1.00  0.00      PROA C
ATOM   3370  HA  ARG   704     -15.579   5.492   5.695  1.00  0.00      PROA H
ATOM   3371  CB  ARG   704     -16.380   7.449   5.149  1.00  0.00      PROA C
ATOM   3372  HB1 ARG   704     -15.631   7.878   5.837  1.00  0.00      PROA H
ATOM   3373  HB2 ARG   704     -17.351   7.953   5.361  1.00  0.00      PROA H
ATOM   3374  CG  ARG   704     -16.032   7.813   3.642  1.00  0.00      PROA C
ATOM   3375  HG1 ARG   704     -16.862   7.464   2.991  1.00  0.00      PROA H
ATOM   3376  HG2 ARG   704     -15.108   7.274   3.341  1.00  0.00      PROA H
ATOM   3377  CD  ARG   704     -15.840   9.319   3.429  1.00  0.00      PROA C
ATOM   3378  HD1 ARG   704     -14.889   9.664   3.892  1.00  0.00      PROA H
ATOM   3379  HD2 ARG   704     -16.692   9.863   3.896  1.00  0.00      PROA H
ATOM   3380  NE  ARG   704     -15.843   9.650   1.951  1.00  0.00      PROA N
ATOM   3381  HE  ARG   704     -15.994   8.888   1.323  1.00  0.00      PROA H
ATOM   3382  CZ  ARG   704     -15.720  10.794   1.330  1.00  0.00      PROA C
ATOM   3383  NH1 ARG   704     -15.191  11.836   1.946  1.00  0.00      PROA N
ATOM   3384 HH11 ARG   704     -14.960  12.649   1.430  1.00  0.00      PROA H
ATOM   3385 HH12 ARG   704     -15.048  11.774   2.925  1.00  0.00      PROA H
ATOM   3386  NH2 ARG   704     -15.795  10.933   0.044  1.00  0.00      PROA N
ATOM   3387 HH21 ARG   704     -16.133  10.169  -0.501  1.00  0.00      PROA H
ATOM   3388 HH22 ARG   704     -15.791  11.834  -0.373  1.00  0.00      PROA H
ATOM   3389  C   ARG   704     -17.426   5.653   6.704  1.00  0.00      PROA C
ATOM   3390  O   ARG   704     -17.034   5.373   7.808  1.00  0.00      PROA O
ATOM   3391  N   GLN   705     -18.780   5.652   6.507  1.00  0.00      PROA N
ATOM   3392  HN  GLN   705     -19.159   5.852   5.609  1.00  0.00      PROA H
ATOM   3393  CA  GLN   705     -19.720   5.296   7.539  1.00  0.00      PROA C
ATOM   3394  HA  GLN   705     -19.410   5.794   8.446  1.00  0.00      PROA H
ATOM   3395  CB  GLN   705     -21.080   5.806   7.178  1.00  0.00      PROA C
ATOM   3396  HB1 GLN   705     -21.825   5.417   7.917  1.00  0.00      PROA H
ATOM   3397  HB2 GLN   705     -21.388   5.408   6.185  1.00  0.00      PROA H
ATOM   3398  CG  GLN   705     -21.225   7.352   7.181  1.00  0.00      PROA C
ATOM   3399  HG1 GLN   705     -22.267   7.641   6.930  1.00  0.00      PROA H
ATOM   3400  HG2 GLN   705     -20.568   7.805   6.410  1.00  0.00      PROA H
ATOM   3401  CD  GLN   705     -20.831   7.985   8.525  1.00  0.00      PROA C
ATOM   3402  OE1 GLN   705     -19.658   8.194   8.726  1.00  0.00      PROA O
ATOM   3403  NE2 GLN   705     -21.779   8.321   9.408  1.00  0.00      PROA N
ATOM   3404 HE21 GLN   705     -21.485   8.851  10.193  1.00  0.00      PROA H
ATOM   3405 HE22 GLN   705     -22.732   8.226   9.142  1.00  0.00      PROA H
ATOM   3406  C   GLN   705     -19.700   3.782   7.928  1.00  0.00      PROA C
ATOM   3407  O   GLN   705     -19.773   3.432   9.147  1.00  0.00      PROA O
ATOM   3408  N   ILE   706     -19.651   2.843   6.923  1.00  0.00      PROA N
ATOM   3409  HN  ILE   706     -19.673   3.106   5.958  1.00  0.00      PROA H
ATOM   3410  CA  ILE   706     -19.622   1.450   7.199  1.00  0.00      PROA C
ATOM   3411  HA  ILE   706     -20.406   1.221   7.907  1.00  0.00      PROA H
ATOM   3412  CB  ILE   706     -19.874   0.619   5.942  1.00  0.00      PROA C
ATOM   3413  HB  ILE   706     -19.249   1.023   5.113  1.00  0.00      PROA H
ATOM   3414  CG2 ILE   706     -19.531  -0.897   6.113  1.00  0.00      PROA C
ATOM   3415 HG21 ILE   706     -20.014  -1.303   7.023  1.00  0.00      PROA H
ATOM   3416 HG22 ILE   706     -18.436  -1.055   6.198  1.00  0.00      PROA H
ATOM   3417 HG23 ILE   706     -19.886  -1.483   5.240  1.00  0.00      PROA H
ATOM   3418  CG1 ILE   706     -21.373   0.800   5.558  1.00  0.00      PROA C
ATOM   3419 HG11 ILE   706     -21.706   1.844   5.736  1.00  0.00      PROA H
ATOM   3420 HG12 ILE   706     -21.997   0.129   6.185  1.00  0.00      PROA H
ATOM   3421  CD  ILE   706     -21.611   0.487   4.039  1.00  0.00      PROA C
ATOM   3422  HD1 ILE   706     -21.341  -0.565   3.811  1.00  0.00      PROA H
ATOM   3423  HD2 ILE   706     -20.993   1.153   3.402  1.00  0.00      PROA H
ATOM   3424  HD3 ILE   706     -22.679   0.635   3.778  1.00  0.00      PROA H
ATOM   3425  C   ILE   706     -18.281   1.018   7.894  1.00  0.00      PROA C
ATOM   3426  O   ILE   706     -18.340   0.263   8.852  1.00  0.00      PROA O
ATOM   3427  N   GLN   707     -17.086   1.454   7.389  1.00  0.00      PROA N
ATOM   3428  HN  GLN   707     -17.024   2.003   6.554  1.00  0.00      PROA H
ATOM   3429  CA  GLN   707     -15.891   1.298   8.163  1.00  0.00      PROA C
ATOM   3430  HA  GLN   707     -15.701   0.249   8.323  1.00  0.00      PROA H
ATOM   3431  CB  GLN   707     -14.775   1.898   7.282  1.00  0.00      PROA C
ATOM   3432  HB1 GLN   707     -13.842   1.998   7.891  1.00  0.00      PROA H
ATOM   3433  HB2 GLN   707     -15.069   2.927   6.982  1.00  0.00      PROA H
ATOM   3434  CG  GLN   707     -14.391   1.079   6.024  1.00  0.00      PROA C
ATOM   3435  HG1 GLN   707     -13.733   1.700   5.381  1.00  0.00      PROA H
ATOM   3436  HG2 GLN   707     -15.292   0.794   5.448  1.00  0.00      PROA H
ATOM   3437  CD  GLN   707     -13.585  -0.227   6.360  1.00  0.00      PROA C
ATOM   3438  OE1 GLN   707     -13.416  -0.698   7.472  1.00  0.00      PROA O
ATOM   3439  NE2 GLN   707     -13.202  -1.009   5.285  1.00  0.00      PROA N
ATOM   3440 HE21 GLN   707     -13.539  -0.780   4.375  1.00  0.00      PROA H
ATOM   3441 HE22 GLN   707     -12.881  -1.921   5.520  1.00  0.00      PROA H
ATOM   3442  C   GLN   707     -15.857   1.959   9.554  1.00  0.00      PROA C
ATOM   3443  O   GLN   707     -15.400   1.300  10.459  1.00  0.00      PROA O
ATOM   3444  N   ALA   708     -16.623   3.114   9.690  1.00  0.00      PROA N
ATOM   3445  HN  ALA   708     -17.018   3.584   8.903  1.00  0.00      PROA H
ATOM   3446  CA  ALA   708     -16.804   3.749  11.015  1.00  0.00      PROA C
ATOM   3447  HA  ALA   708     -15.824   3.860  11.454  1.00  0.00      PROA H
ATOM   3448  CB  ALA   708     -17.464   5.110  10.958  1.00  0.00      PROA C
ATOM   3449  HB1 ALA   708     -18.464   5.048  10.482  1.00  0.00      PROA H
ATOM   3450  HB2 ALA   708     -16.844   5.811  10.359  1.00  0.00      PROA H
ATOM   3451  HB3 ALA   708     -17.582   5.537  11.977  1.00  0.00      PROA H
ATOM   3452  C   ALA   708     -17.540   2.788  11.901  1.00  0.00      PROA C
ATOM   3453  O   ALA   708     -17.203   2.482  13.075  1.00  0.00      PROA O
ATOM   3454  N   ALA   709     -18.551   2.085  11.338  1.00  0.00      PROA N
ATOM   3455  HN  ALA   709     -18.817   2.297  10.396  1.00  0.00      PROA H
ATOM   3456  CA  ALA   709     -19.342   1.055  12.003  1.00  0.00      PROA C
ATOM   3457  HA  ALA   709     -19.577   1.513  12.947  1.00  0.00      PROA H
ATOM   3458  CB  ALA   709     -20.759   0.913  11.363  1.00  0.00      PROA C
ATOM   3459  HB1 ALA   709     -20.673   0.459  10.353  1.00  0.00      PROA H
ATOM   3460  HB2 ALA   709     -21.236   1.911  11.265  1.00  0.00      PROA H
ATOM   3461  HB3 ALA   709     -21.385   0.269  11.998  1.00  0.00      PROA H
ATOM   3462  C   ALA   709     -18.702  -0.247  12.412  1.00  0.00      PROA C
ATOM   3463  O   ALA   709     -18.870  -0.690  13.528  1.00  0.00      PROA O
ATOM   3464  N   TYR   710     -17.875  -0.915  11.646  1.00  0.00      PROA N
ATOM   3465  HN  TYR   710     -17.757  -0.597  10.702  1.00  0.00      PROA H
ATOM   3466  CA  TYR   710     -17.003  -2.022  12.041  1.00  0.00      PROA C
ATOM   3467  HA  TYR   710     -17.634  -2.835  12.371  1.00  0.00      PROA H
ATOM   3468  CB  TYR   710     -16.060  -2.515  10.884  1.00  0.00      PROA C
ATOM   3469  HB1 TYR   710     -15.381  -3.309  11.255  1.00  0.00      PROA H
ATOM   3470  HB2 TYR   710     -15.443  -1.663  10.522  1.00  0.00      PROA H
ATOM   3471  CG  TYR   710     -16.822  -3.098   9.677  1.00  0.00      PROA C
ATOM   3472  CD1 TYR   710     -17.649  -4.281   9.874  1.00  0.00      PROA C
ATOM   3473  HD1 TYR   710     -17.805  -4.657  10.871  1.00  0.00      PROA H
ATOM   3474  CE1 TYR   710     -18.142  -5.001   8.774  1.00  0.00      PROA C
ATOM   3475  HE1 TYR   710     -18.754  -5.882   8.934  1.00  0.00      PROA H
ATOM   3476  CZ  TYR   710     -17.879  -4.592   7.537  1.00  0.00      PROA C
ATOM   3477  OH  TYR   710     -18.499  -5.264   6.479  1.00  0.00      PROA O
ATOM   3478  HH  TYR   710     -18.618  -6.219   6.707  1.00  0.00      PROA H
ATOM   3479  CD2 TYR   710     -16.637  -2.638   8.296  1.00  0.00      PROA C
ATOM   3480  HD2 TYR   710     -16.010  -1.791   8.087  1.00  0.00      PROA H
ATOM   3481  CE2 TYR   710     -17.133  -3.437   7.287  1.00  0.00      PROA C
ATOM   3482  HE2 TYR   710     -16.990  -3.141   6.257  1.00  0.00      PROA H
ATOM   3483  C   TYR   710     -16.138  -1.607  13.264  1.00  0.00      PROA C
ATOM   3484  O   TYR   710     -16.000  -2.407  14.184  1.00  0.00      PROA O
ATOM   3485  N   SER   711     -15.538  -0.439  13.369  1.00  0.00      PROA N
ATOM   3486  HN  SER   711     -15.520   0.209  12.605  1.00  0.00      PROA H
ATOM   3487  CA  SER   711     -14.826  -0.017  14.583  1.00  0.00      PROA C
ATOM   3488  HA  SER   711     -14.078  -0.763  14.819  1.00  0.00      PROA H
ATOM   3489  CB  SER   711     -14.126   1.309  14.379  1.00  0.00      PROA C
ATOM   3490  HB1 SER   711     -13.543   1.606  15.285  1.00  0.00      PROA H
ATOM   3491  HB2 SER   711     -14.859   2.118  14.157  1.00  0.00      PROA H
ATOM   3492  OG  SER   711     -13.233   1.195  13.271  1.00  0.00      PROA O
ATOM   3493  HG1 SER   711     -12.470   0.687  13.574  1.00  0.00      PROA H
ATOM   3494  C   SER   711     -15.701   0.150  15.838  1.00  0.00      PROA C
ATOM   3495  O   SER   711     -15.256  -0.285  16.912  1.00  0.00      PROA O
ATOM   3496  N   ILE   712     -16.894   0.773  15.872  1.00  0.00      PROA N
ATOM   3497  HN  ILE   712     -17.189   1.222  15.030  1.00  0.00      PROA H
ATOM   3498  CA  ILE   712     -17.869   0.761  16.933  1.00  0.00      PROA C
ATOM   3499  HA  ILE   712     -17.306   1.091  17.796  1.00  0.00      PROA H
ATOM   3500  CB  ILE   712     -19.045   1.781  16.790  1.00  0.00      PROA C
ATOM   3501  HB  ILE   712     -18.616   2.756  16.477  1.00  0.00      PROA H
ATOM   3502  CG2 ILE   712     -20.027   1.248  15.794  1.00  0.00      PROA C
ATOM   3503 HG21 ILE   712     -20.502   0.297  16.112  1.00  0.00      PROA H
ATOM   3504 HG22 ILE   712     -19.508   1.078  14.839  1.00  0.00      PROA H
ATOM   3505 HG23 ILE   712     -20.833   1.990  15.608  1.00  0.00      PROA H
ATOM   3506  CG1 ILE   712     -19.935   2.014  18.103  1.00  0.00      PROA C
ATOM   3507 HG11 ILE   712     -20.664   1.176  18.194  1.00  0.00      PROA H
ATOM   3508 HG12 ILE   712     -20.522   2.939  17.918  1.00  0.00      PROA H
ATOM   3509  CD  ILE   712     -19.176   2.117  19.365  1.00  0.00      PROA C
ATOM   3510  HD1 ILE   712     -18.211   2.648  19.223  1.00  0.00      PROA H
ATOM   3511  HD2 ILE   712     -18.946   1.104  19.760  1.00  0.00      PROA H
ATOM   3512  HD3 ILE   712     -19.761   2.652  20.143  1.00  0.00      PROA H
ATOM   3513  C   ILE   712     -18.344  -0.672  17.307  1.00  0.00      PROA C
ATOM   3514  O   ILE   712     -18.335  -1.094  18.451  1.00  0.00      PROA O
ATOM   3515  N   LEU   713     -18.564  -1.550  16.303  1.00  0.00      PROA N
ATOM   3516  HN  LEU   713     -18.536  -1.251  15.345  1.00  0.00      PROA H
ATOM   3517  CA  LEU   713     -18.839  -2.986  16.547  1.00  0.00      PROA C
ATOM   3518  HA  LEU   713     -19.626  -3.025  17.284  1.00  0.00      PROA H
ATOM   3519  CB  LEU   713     -19.308  -3.683  15.289  1.00  0.00      PROA C
ATOM   3520  HB1 LEU   713     -19.491  -4.765  15.486  1.00  0.00      PROA H
ATOM   3521  HB2 LEU   713     -18.555  -3.599  14.477  1.00  0.00      PROA H
ATOM   3522  CG  LEU   713     -20.687  -3.083  14.776  1.00  0.00      PROA C
ATOM   3523  HG  LEU   713     -20.526  -2.091  14.314  1.00  0.00      PROA H
ATOM   3524  CD1 LEU   713     -21.230  -4.041  13.681  1.00  0.00      PROA C
ATOM   3525 HD11 LEU   713     -21.432  -5.044  14.113  1.00  0.00      PROA H
ATOM   3526 HD12 LEU   713     -20.483  -4.156  12.870  1.00  0.00      PROA H
ATOM   3527 HD13 LEU   713     -22.171  -3.644  13.247  1.00  0.00      PROA H
ATOM   3528  CD2 LEU   713     -21.692  -2.919  15.885  1.00  0.00      PROA C
ATOM   3529 HD21 LEU   713     -21.402  -2.107  16.586  1.00  0.00      PROA H
ATOM   3530 HD22 LEU   713     -21.802  -3.866  16.457  1.00  0.00      PROA H
ATOM   3531 HD23 LEU   713     -22.688  -2.655  15.465  1.00  0.00      PROA H
ATOM   3532  C   LEU   713     -17.771  -3.776  17.196  1.00  0.00      PROA C
ATOM   3533  O   LEU   713     -17.995  -4.668  18.033  1.00  0.00      PROA O
ATOM   3534  N   SER   714     -16.453  -3.379  16.940  1.00  0.00      PROA N
ATOM   3535  HN  SER   714     -16.288  -2.712  16.213  1.00  0.00      PROA H
ATOM   3536  CA  SER   714     -15.298  -3.767  17.714  1.00  0.00      PROA C
ATOM   3537  HA  SER   714     -15.296  -4.845  17.758  1.00  0.00      PROA H
ATOM   3538  CB  SER   714     -13.938  -3.342  17.041  1.00  0.00      PROA C
ATOM   3539  HB1 SER   714     -13.108  -3.752  17.662  1.00  0.00      PROA H
ATOM   3540  HB2 SER   714     -13.849  -2.237  17.076  1.00  0.00      PROA H
ATOM   3541  OG  SER   714     -13.699  -3.761  15.698  1.00  0.00      PROA O
ATOM   3542  HG1 SER   714     -14.270  -3.222  15.130  1.00  0.00      PROA H
ATOM   3543  C   SER   714     -15.316  -3.271  19.142  1.00  0.00      PROA C
ATOM   3544  O   SER   714     -15.005  -4.008  20.030  1.00  0.00      PROA O
ATOM   3545  N   GLU   715     -15.717  -2.019  19.394  1.00  0.00      PROA N
ATOM   3546  HN  GLU   715     -15.884  -1.396  18.627  1.00  0.00      PROA H
ATOM   3547  CA  GLU   715     -15.875  -1.439  20.668  1.00  0.00      PROA C
ATOM   3548  HA  GLU   715     -14.927  -1.586  21.170  1.00  0.00      PROA H
ATOM   3549  CB  GLU   715     -16.136   0.122  20.731  1.00  0.00      PROA C
ATOM   3550  HB1 GLU   715     -16.334   0.430  21.786  1.00  0.00      PROA H
ATOM   3551  HB2 GLU   715     -17.045   0.344  20.136  1.00  0.00      PROA H
ATOM   3552  CG  GLU   715     -15.000   0.946  20.233  1.00  0.00      PROA C
ATOM   3553  HG1 GLU   715     -14.795   0.700  19.169  1.00  0.00      PROA H
ATOM   3554  HG2 GLU   715     -14.078   0.688  20.799  1.00  0.00      PROA H
ATOM   3555  CD  GLU   715     -15.091   2.511  20.315  1.00  0.00      PROA C
ATOM   3556  OE1 GLU   715     -15.170   3.272  21.306  1.00  0.00      PROA O
ATOM   3557  OE2 GLU   715     -14.991   3.080  19.178  1.00  0.00      PROA O
ATOM   3558  C   GLU   715     -16.871  -2.069  21.567  1.00  0.00      PROA C
ATOM   3559  O   GLU   715     -16.668  -2.172  22.787  1.00  0.00      PROA O
ATOM   3560  N   VAL   716     -18.045  -2.431  20.937  1.00  0.00      PROA N
ATOM   3561  HN  VAL   716     -18.158  -2.139  19.982  1.00  0.00      PROA H
ATOM   3562  CA  VAL   716     -19.131  -3.278  21.509  1.00  0.00      PROA C
ATOM   3563  HA  VAL   716     -19.443  -2.860  22.455  1.00  0.00      PROA H
ATOM   3564  CB  VAL   716     -20.347  -3.364  20.487  1.00  0.00      PROA C
ATOM   3565  HB  VAL   716     -20.049  -3.877  19.554  1.00  0.00      PROA H
ATOM   3566  CG1 VAL   716     -21.494  -4.099  21.218  1.00  0.00      PROA C
ATOM   3567 HG11 VAL   716     -21.817  -3.545  22.125  1.00  0.00      PROA H
ATOM   3568 HG12 VAL   716     -21.203  -5.125  21.522  1.00  0.00      PROA H
ATOM   3569 HG13 VAL   716     -22.355  -4.190  20.529  1.00  0.00      PROA H
ATOM   3570  CG2 VAL   716     -20.997  -1.948  20.138  1.00  0.00      PROA C
ATOM   3571 HG21 VAL   716     -20.231  -1.223  19.813  1.00  0.00      PROA H
ATOM   3572 HG22 VAL   716     -21.502  -1.538  21.035  1.00  0.00      PROA H
ATOM   3573 HG23 VAL   716     -21.745  -2.067  19.331  1.00  0.00      PROA H
ATOM   3574  C   VAL   716     -18.589  -4.688  21.754  1.00  0.00      PROA C
ATOM   3575  O   VAL   716     -18.743  -5.310  22.795  1.00  0.00      PROA O
ATOM   3576  N   GLN   717     -17.990  -5.354  20.750  1.00  0.00      PROA N
ATOM   3577  HN  GLN   717     -17.891  -4.879  19.871  1.00  0.00      PROA H
ATOM   3578  CA  GLN   717     -17.505  -6.760  20.683  1.00  0.00      PROA C
ATOM   3579  HA  GLN   717     -18.352  -7.411  20.842  1.00  0.00      PROA H
ATOM   3580  CB  GLN   717     -16.791  -7.101  19.302  1.00  0.00      PROA C
ATOM   3581  HB1 GLN   717     -15.980  -6.370  19.114  1.00  0.00      PROA H
ATOM   3582  HB2 GLN   717     -17.521  -7.057  18.470  1.00  0.00      PROA H
ATOM   3583  CG  GLN   717     -16.204  -8.512  19.471  1.00  0.00      PROA C
ATOM   3584  HG1 GLN   717     -15.422  -8.584  20.254  1.00  0.00      PROA H
ATOM   3585  HG2 GLN   717     -15.676  -8.768  18.523  1.00  0.00      PROA H
ATOM   3586  CD  GLN   717     -17.236  -9.604  19.716  1.00  0.00      PROA C
ATOM   3587  OE1 GLN   717     -17.175 -10.293  20.727  1.00  0.00      PROA O
ATOM   3588  NE2 GLN   717     -18.067  -9.893  18.689  1.00  0.00      PROA N
ATOM   3589 HE21 GLN   717     -17.933  -9.476  17.787  1.00  0.00      PROA H
ATOM   3590 HE22 GLN   717     -18.668 -10.676  18.803  1.00  0.00      PROA H
ATOM   3591  C   GLN   717     -16.505  -6.989  21.879  1.00  0.00      PROA C
ATOM   3592  O   GLN   717     -16.642  -7.986  22.556  1.00  0.00      PROA O
ATOM   3593  N   GLN   718     -15.471  -6.053  22.022  1.00  0.00      PROA N
ATOM   3594  HN  GLN   718     -15.367  -5.331  21.329  1.00  0.00      PROA H
ATOM   3595  CA  GLN   718     -14.502  -6.007  23.130  1.00  0.00      PROA C
ATOM   3596  HA  GLN   718     -14.176  -7.032  23.226  1.00  0.00      PROA H
ATOM   3597  CB  GLN   718     -13.186  -5.184  22.874  1.00  0.00      PROA C
ATOM   3598  HB1 GLN   718     -12.597  -5.205  23.810  1.00  0.00      PROA H
ATOM   3599  HB2 GLN   718     -13.455  -4.126  22.661  1.00  0.00      PROA H
ATOM   3600  CG  GLN   718     -12.208  -5.682  21.731  1.00  0.00      PROA C
ATOM   3601  HG1 GLN   718     -11.213  -5.205  21.804  1.00  0.00      PROA H
ATOM   3602  HG2 GLN   718     -12.648  -5.436  20.741  1.00  0.00      PROA H
ATOM   3603  CD  GLN   718     -12.098  -7.201  21.825  1.00  0.00      PROA C
ATOM   3604  OE1 GLN   718     -12.505  -7.899  20.907  1.00  0.00      PROA O
ATOM   3605  NE2 GLN   718     -11.487  -7.769  22.908  1.00  0.00      PROA N
ATOM   3606 HE21 GLN   718     -11.378  -8.759  22.887  1.00  0.00      PROA H
ATOM   3607 HE22 GLN   718     -11.226  -7.201  23.678  1.00  0.00      PROA H
ATOM   3608  C   GLN   718     -15.183  -5.788  24.459  1.00  0.00      PROA C
ATOM   3609  O   GLN   718     -14.919  -6.560  25.386  1.00  0.00      PROA O
ATOM   3610  N   ALA   719     -16.066  -4.770  24.528  1.00  0.00      PROA N
ATOM   3611  HN  ALA   719     -16.235  -4.173  23.743  1.00  0.00      PROA H
ATOM   3612  CA  ALA   719     -16.806  -4.442  25.752  1.00  0.00      PROA C
ATOM   3613  HA  ALA   719     -16.084  -4.362  26.554  1.00  0.00      PROA H
ATOM   3614  CB  ALA   719     -17.552  -3.132  25.674  1.00  0.00      PROA C
ATOM   3615  HB1 ALA   719     -18.198  -3.116  24.767  1.00  0.00      PROA H
ATOM   3616  HB2 ALA   719     -16.825  -2.295  25.567  1.00  0.00      PROA H
ATOM   3617  HB3 ALA   719     -18.190  -2.907  26.538  1.00  0.00      PROA H
ATOM   3618  C   ALA   719     -17.803  -5.508  26.199  1.00  0.00      PROA C
ATOM   3619  O   ALA   719     -17.862  -5.775  27.406  1.00  0.00      PROA O
ATOM   3620  N   VAL   720     -18.466  -6.229  25.349  1.00  0.00      PROA N
ATOM   3621  HN  VAL   720     -18.484  -6.016  24.365  1.00  0.00      PROA H
ATOM   3622  CA  VAL   720     -19.262  -7.359  25.827  1.00  0.00      PROA C
ATOM   3623  HA  VAL   720     -19.824  -7.018  26.688  1.00  0.00      PROA H
ATOM   3624  CB  VAL   720     -20.352  -7.820  24.807  1.00  0.00      PROA C
ATOM   3625  HB  VAL   720     -21.016  -8.572  25.285  1.00  0.00      PROA H
ATOM   3626  CG1 VAL   720     -21.172  -6.582  24.427  1.00  0.00      PROA C
ATOM   3627 HG11 VAL   720     -20.591  -5.766  23.977  1.00  0.00      PROA H
ATOM   3628 HG12 VAL   720     -21.678  -6.177  25.331  1.00  0.00      PROA H
ATOM   3629 HG13 VAL   720     -21.965  -6.865  23.701  1.00  0.00      PROA H
ATOM   3630  CG2 VAL   720     -19.797  -8.443  23.416  1.00  0.00      PROA C
ATOM   3631 HG21 VAL   720     -19.187  -9.346  23.613  1.00  0.00      PROA H
ATOM   3632 HG22 VAL   720     -19.177  -7.695  22.895  1.00  0.00      PROA H
ATOM   3633 HG23 VAL   720     -20.651  -8.715  22.767  1.00  0.00      PROA H
ATOM   3634  C   VAL   720     -18.442  -8.548  26.327  1.00  0.00      PROA C
ATOM   3635  O   VAL   720     -18.772  -9.246  27.330  1.00  0.00      PROA O
ATOM   3636  N   SER   721     -17.274  -8.785  25.675  1.00  0.00      PROA N
ATOM   3637  HN  SER   721     -17.044  -8.203  24.897  1.00  0.00      PROA H
ATOM   3638  CA  SER   721     -16.376  -9.907  25.909  1.00  0.00      PROA C
ATOM   3639  HA  SER   721     -16.957 -10.808  25.947  1.00  0.00      PROA H
ATOM   3640  CB  SER   721     -15.317  -9.992  24.746  1.00  0.00      PROA C
ATOM   3641  HB1 SER   721     -14.560 -10.779  24.947  1.00  0.00      PROA H
ATOM   3642  HB2 SER   721     -14.813  -9.020  24.570  1.00  0.00      PROA H
ATOM   3643  OG  SER   721     -16.153 -10.380  23.604  1.00  0.00      PROA O
ATOM   3644  HG1 SER   721     -16.418  -9.568  23.122  1.00  0.00      PROA H
ATOM   3645  C   SER   721     -15.718  -9.775  27.229  1.00  0.00      PROA C
ATOM   3646  O   SER   721     -15.639 -10.711  27.982  1.00  0.00      PROA O
ATOM   3647  N   GLN   722     -15.265  -8.517  27.527  1.00  0.00      PROA N
ATOM   3648  HN  GLN   722     -15.286  -7.790  26.837  1.00  0.00      PROA H
ATOM   3649  CA  GLN   722     -14.757  -8.160  28.855  1.00  0.00      PROA C
ATOM   3650  HA  GLN   722     -14.340  -9.049  29.309  1.00  0.00      PROA H
ATOM   3651  CB  GLN   722     -13.625  -7.107  28.756  1.00  0.00      PROA C
ATOM   3652  HB1 GLN   722     -13.295  -6.869  29.795  1.00  0.00      PROA H
ATOM   3653  HB2 GLN   722     -14.021  -6.169  28.308  1.00  0.00      PROA H
ATOM   3654  CG  GLN   722     -12.369  -7.562  27.968  1.00  0.00      PROA C
ATOM   3655  HG1 GLN   722     -11.510  -6.906  28.211  1.00  0.00      PROA H
ATOM   3656  HG2 GLN   722     -12.590  -7.433  26.883  1.00  0.00      PROA H
ATOM   3657  CD  GLN   722     -11.956  -9.015  28.135  1.00  0.00      PROA C
ATOM   3658  OE1 GLN   722     -12.163  -9.831  27.239  1.00  0.00      PROA O
ATOM   3659  NE2 GLN   722     -11.324  -9.338  29.290  1.00  0.00      PROA N
ATOM   3660 HE21 GLN   722     -11.079 -10.292  29.435  1.00  0.00      PROA H
ATOM   3661 HE22 GLN   722     -11.162  -8.641  29.989  1.00  0.00      PROA H
ATOM   3662  C   GLN   722     -15.881  -7.712  29.820  1.00  0.00      PROA C
ATOM   3663  O   GLN   722     -15.590  -7.336  30.933  1.00  0.00      PROA O
ATOM   3664  N   GLY   723     -17.138  -7.896  29.508  1.00  0.00      PROA N
ATOM   3665  HN  GLY   723     -17.381  -8.248  28.603  1.00  0.00      PROA H
ATOM   3666  CA  GLY   723     -18.219  -7.846  30.511  1.00  0.00      PROA C
ATOM   3667  HA1 GLY   723     -17.938  -8.427  31.375  1.00  0.00      PROA H
ATOM   3668  HA2 GLY   723     -19.121  -8.196  30.032  1.00  0.00      PROA H
ATOM   3669  C   GLY   723     -18.471  -6.440  30.952  1.00  0.00      PROA C
ATOM   3670  O   GLY   723     -18.832  -6.163  32.099  1.00  0.00      PROA O
ATOM   3671  N   SER   724     -18.282  -5.402  30.016  1.00  0.00      PROA N
ATOM   3672  HN  SER   724     -18.032  -5.628  29.068  1.00  0.00      PROA H
ATOM   3673  CA  SER   724     -18.545  -4.007  30.343  1.00  0.00      PROA C
ATOM   3674  HA  SER   724     -18.005  -3.811  31.260  1.00  0.00      PROA H
ATOM   3675  CB  SER   724     -17.988  -3.015  29.289  1.00  0.00      PROA C
ATOM   3676  HB1 SER   724     -18.614  -3.153  28.387  1.00  0.00      PROA H
ATOM   3677  HB2 SER   724     -16.931  -3.264  29.049  1.00  0.00      PROA H
ATOM   3678  OG  SER   724     -18.069  -1.704  29.713  1.00  0.00      PROA O
ATOM   3679  HG1 SER   724     -18.990  -1.436  29.642  1.00  0.00      PROA H
ATOM   3680  C   SER   724     -20.028  -3.827  30.684  1.00  0.00      PROA C
ATOM   3681  O   SER   724     -20.866  -4.579  30.189  1.00  0.00      PROA O
ATOM   3682  N   SER   725     -20.356  -2.934  31.628  1.00  0.00      PROA N
ATOM   3683  HN  SER   725     -19.585  -2.516  32.101  1.00  0.00      PROA H
ATOM   3684  CA  SER   725     -21.647  -2.542  32.125  1.00  0.00      PROA C
ATOM   3685  HA  SER   725     -22.067  -3.454  32.525  1.00  0.00      PROA H
ATOM   3686  CB  SER   725     -21.562  -1.509  33.352  1.00  0.00      PROA C
ATOM   3687  HB1 SER   725     -20.928  -1.977  34.138  1.00  0.00      PROA H
ATOM   3688  HB2 SER   725     -22.574  -1.349  33.781  1.00  0.00      PROA H
ATOM   3689  OG  SER   725     -20.992  -0.246  32.968  1.00  0.00      PROA O
ATOM   3690  HG1 SER   725     -20.039  -0.391  32.885  1.00  0.00      PROA H
ATOM   3691  C   SER   725     -22.668  -2.041  31.145  1.00  0.00      PROA C
ATOM   3692  O   SER   725     -22.246  -1.447  30.121  1.00  0.00      PROA O
ATOM   3693  N   ASP   726     -23.985  -2.332  31.418  1.00  0.00      PROA N
ATOM   3694  HN  ASP   726     -24.242  -2.903  32.192  1.00  0.00      PROA H
ATOM   3695  CA  ASP   726     -25.074  -2.110  30.453  1.00  0.00      PROA C
ATOM   3696  HA  ASP   726     -24.821  -2.706  29.585  1.00  0.00      PROA H
ATOM   3697  CB  ASP   726     -26.499  -2.524  30.885  1.00  0.00      PROA C
ATOM   3698  HB1 ASP   726     -27.177  -2.516  30.003  1.00  0.00      PROA H
ATOM   3699  HB2 ASP   726     -26.900  -1.801  31.633  1.00  0.00      PROA H
ATOM   3700  CG  ASP   726     -26.601  -3.889  31.491  1.00  0.00      PROA C
ATOM   3701  OD1 ASP   726     -25.945  -4.902  31.045  1.00  0.00      PROA O
ATOM   3702  OD2 ASP   726     -27.505  -4.024  32.357  1.00  0.00      PROA O
ATOM   3703  C   ASP   726     -25.204  -0.682  29.966  1.00  0.00      PROA C
ATOM   3704  O   ASP   726     -25.441  -0.457  28.750  1.00  0.00      PROA O
ATOM   3705  N   SER   727     -24.890   0.344  30.831  1.00  0.00      PROA N
ATOM   3706  HN  SER   727     -24.762   0.130  31.795  1.00  0.00      PROA H
ATOM   3707  CA  SER   727     -24.763   1.748  30.464  1.00  0.00      PROA C
ATOM   3708  HA  SER   727     -25.727   2.057  30.087  1.00  0.00      PROA H
ATOM   3709  CB  SER   727     -24.374   2.672  31.679  1.00  0.00      PROA C
ATOM   3710  HB1 SER   727     -24.270   3.718  31.349  1.00  0.00      PROA H
ATOM   3711  HB2 SER   727     -23.389   2.347  32.085  1.00  0.00      PROA H
ATOM   3712  OG  SER   727     -25.317   2.640  32.749  1.00  0.00      PROA O
ATOM   3713  HG1 SER   727     -26.195   2.642  32.337  1.00  0.00      PROA H
ATOM   3714  C   SER   727     -23.797   2.001  29.391  1.00  0.00      PROA C
ATOM   3715  O   SER   727     -24.156   2.632  28.415  1.00  0.00      PROA O
ATOM   3716  N   GLN   728     -22.527   1.471  29.470  1.00  0.00      PROA N
ATOM   3717  HN  GLN   728     -22.307   0.884  30.248  1.00  0.00      PROA H
ATOM   3718  CA  GLN   728     -21.509   1.491  28.460  1.00  0.00      PROA C
ATOM   3719  HA  GLN   728     -21.318   2.527  28.221  1.00  0.00      PROA H
ATOM   3720  CB  GLN   728     -20.179   0.766  28.980  1.00  0.00      PROA C
ATOM   3721  HB1 GLN   728     -20.375  -0.320  29.078  1.00  0.00      PROA H
ATOM   3722  HB2 GLN   728     -19.953   1.161  29.995  1.00  0.00      PROA H
ATOM   3723  CG  GLN   728     -18.981   0.995  28.077  1.00  0.00      PROA C
ATOM   3724  HG1 GLN   728     -19.170   0.598  27.056  1.00  0.00      PROA H
ATOM   3725  HG2 GLN   728     -18.121   0.403  28.471  1.00  0.00      PROA H
ATOM   3726  CD  GLN   728     -18.427   2.404  27.986  1.00  0.00      PROA C
ATOM   3727  OE1 GLN   728     -17.460   2.767  28.651  1.00  0.00      PROA O
ATOM   3728  NE2 GLN   728     -19.066   3.141  27.038  1.00  0.00      PROA N
ATOM   3729 HE21 GLN   728     -18.629   3.999  26.776  1.00  0.00      PROA H
ATOM   3730 HE22 GLN   728     -19.782   2.721  26.488  1.00  0.00      PROA H
ATOM   3731  C   GLN   728     -21.982   0.786  27.165  1.00  0.00      PROA C
ATOM   3732  O   GLN   728     -21.879   1.342  26.088  1.00  0.00      PROA O
ATOM   3733  N   ILE   729     -22.547  -0.437  27.235  1.00  0.00      PROA N
ATOM   3734  HN  ILE   729     -22.609  -0.926  28.108  1.00  0.00      PROA H
ATOM   3735  CA  ILE   729     -23.140  -1.065  26.068  1.00  0.00      PROA C
ATOM   3736  HA  ILE   729     -22.339  -1.117  25.344  1.00  0.00      PROA H
ATOM   3737  CB  ILE   729     -23.503  -2.513  26.313  1.00  0.00      PROA C
ATOM   3738  HB  ILE   729     -24.334  -2.521  27.061  1.00  0.00      PROA H
ATOM   3739  CG2 ILE   729     -24.037  -3.234  25.045  1.00  0.00      PROA C
ATOM   3740 HG21 ILE   729     -23.277  -3.221  24.235  1.00  0.00      PROA H
ATOM   3741 HG22 ILE   729     -24.965  -2.762  24.666  1.00  0.00      PROA H
ATOM   3742 HG23 ILE   729     -24.262  -4.294  25.285  1.00  0.00      PROA H
ATOM   3743  CG1 ILE   729     -22.339  -3.335  26.998  1.00  0.00      PROA C
ATOM   3744 HG11 ILE   729     -22.697  -4.378  27.156  1.00  0.00      PROA H
ATOM   3745 HG12 ILE   729     -22.104  -2.927  28.001  1.00  0.00      PROA H
ATOM   3746  CD  ILE   729     -21.063  -3.368  26.132  1.00  0.00      PROA C
ATOM   3747  HD1 ILE   729     -20.634  -2.353  26.013  1.00  0.00      PROA H
ATOM   3748  HD2 ILE   729     -21.270  -3.789  25.127  1.00  0.00      PROA H
ATOM   3749  HD3 ILE   729     -20.303  -4.013  26.624  1.00  0.00      PROA H
ATOM   3750  C   ILE   729     -24.232  -0.235  25.306  1.00  0.00      PROA C
ATOM   3751  O   ILE   729     -24.196  -0.166  24.136  1.00  0.00      PROA O
ATOM   3752  N   LEU   730     -25.194   0.366  25.977  1.00  0.00      PROA N
ATOM   3753  HN  LEU   730     -25.259   0.228  26.970  1.00  0.00      PROA H
ATOM   3754  CA  LEU   730     -26.105   1.269  25.371  1.00  0.00      PROA C
ATOM   3755  HA  LEU   730     -26.577   0.769  24.537  1.00  0.00      PROA H
ATOM   3756  CB  LEU   730     -27.216   1.695  26.420  1.00  0.00      PROA C
ATOM   3757  HB1 LEU   730     -26.679   2.028  27.338  1.00  0.00      PROA H
ATOM   3758  HB2 LEU   730     -27.783   0.781  26.697  1.00  0.00      PROA H
ATOM   3759  CG  LEU   730     -28.194   2.787  26.022  1.00  0.00      PROA C
ATOM   3760  HG  LEU   730     -27.616   3.681  25.689  1.00  0.00      PROA H
ATOM   3761  CD1 LEU   730     -29.021   2.259  24.792  1.00  0.00      PROA C
ATOM   3762 HD11 LEU   730     -29.572   1.336  25.066  1.00  0.00      PROA H
ATOM   3763 HD12 LEU   730     -28.352   2.034  23.936  1.00  0.00      PROA H
ATOM   3764 HD13 LEU   730     -29.754   3.021  24.461  1.00  0.00      PROA H
ATOM   3765  CD2 LEU   730     -29.105   3.242  27.115  1.00  0.00      PROA C
ATOM   3766 HD21 LEU   730     -28.528   3.643  27.977  1.00  0.00      PROA H
ATOM   3767 HD22 LEU   730     -29.717   2.392  27.489  1.00  0.00      PROA H
ATOM   3768 HD23 LEU   730     -29.803   4.032  26.764  1.00  0.00      PROA H
ATOM   3769  C   LEU   730     -25.433   2.508  24.817  1.00  0.00      PROA C
ATOM   3770  O   LEU   730     -25.688   2.848  23.654  1.00  0.00      PROA O
ATOM   3771  N   ASP   731     -24.444   3.168  25.556  1.00  0.00      PROA N
ATOM   3772  HN  ASP   731     -24.210   2.900  26.494  1.00  0.00      PROA H
ATOM   3773  CA  ASP   731     -23.689   4.272  24.984  1.00  0.00      PROA C
ATOM   3774  HA  ASP   731     -24.396   5.047  24.726  1.00  0.00      PROA H
ATOM   3775  CB  ASP   731     -22.725   4.778  26.080  1.00  0.00      PROA C
ATOM   3776  HB1 ASP   731     -21.769   4.218  26.081  1.00  0.00      PROA H
ATOM   3777  HB2 ASP   731     -23.204   4.573  27.064  1.00  0.00      PROA H
ATOM   3778  CG  ASP   731     -22.403   6.269  26.159  1.00  0.00      PROA C
ATOM   3779  OD1 ASP   731     -23.178   7.055  25.579  1.00  0.00      PROA O
ATOM   3780  OD2 ASP   731     -21.522   6.619  26.934  1.00  0.00      PROA O
ATOM   3781  C   ASP   731     -22.930   3.912  23.756  1.00  0.00      PROA C
ATOM   3782  O   ASP   731     -23.047   4.640  22.779  1.00  0.00      PROA O
ATOM   3783  N   LEU   732     -22.302   2.751  23.594  1.00  0.00      PROA N
ATOM   3784  HN  LEU   732     -22.217   2.162  24.403  1.00  0.00      PROA H
ATOM   3785  CA  LEU   732     -21.709   2.216  22.401  1.00  0.00      PROA C
ATOM   3786  HA  LEU   732     -21.063   2.964  21.976  1.00  0.00      PROA H
ATOM   3787  CB  LEU   732     -20.916   0.928  22.781  1.00  0.00      PROA C
ATOM   3788  HB1 LEU   732     -20.571   0.427  21.848  1.00  0.00      PROA H
ATOM   3789  HB2 LEU   732     -21.581   0.225  23.328  1.00  0.00      PROA H
ATOM   3790  CG  LEU   732     -19.675   1.232  23.613  1.00  0.00      PROA C
ATOM   3791  HG  LEU   732     -19.963   1.734  24.562  1.00  0.00      PROA H
ATOM   3792  CD1 LEU   732     -19.019  -0.107  23.960  1.00  0.00      PROA C
ATOM   3793 HD11 LEU   732     -18.742  -0.643  23.030  1.00  0.00      PROA H
ATOM   3794 HD12 LEU   732     -19.710  -0.748  24.545  1.00  0.00      PROA H
ATOM   3795 HD13 LEU   732     -18.093   0.053  24.553  1.00  0.00      PROA H
ATOM   3796  CD2 LEU   732     -18.697   2.215  22.849  1.00  0.00      PROA C
ATOM   3797 HD21 LEU   732     -19.163   3.198  22.660  1.00  0.00      PROA H
ATOM   3798 HD22 LEU   732     -18.369   1.761  21.895  1.00  0.00      PROA H
ATOM   3799 HD23 LEU   732     -17.788   2.381  23.466  1.00  0.00      PROA H
ATOM   3800  C   LEU   732     -22.762   1.926  21.315  1.00  0.00      PROA C
ATOM   3801  O   LEU   732     -22.507   2.146  20.124  1.00  0.00      PROA O
ATOM   3802  N   SER   733     -23.976   1.325  21.655  1.00  0.00      PROA N
ATOM   3803  HN  SER   733     -24.173   1.110  22.614  1.00  0.00      PROA H
ATOM   3804  CA  SER   733     -24.870   0.823  20.618  1.00  0.00      PROA C
ATOM   3805  HA  SER   733     -24.285   0.388  19.818  1.00  0.00      PROA H
ATOM   3806  CB  SER   733     -25.947  -0.211  21.063  1.00  0.00      PROA C
ATOM   3807  HB1 SER   733     -26.546  -0.553  20.190  1.00  0.00      PROA H
ATOM   3808  HB2 SER   733     -26.628   0.218  21.831  1.00  0.00      PROA H
ATOM   3809  OG  SER   733     -25.241  -1.329  21.612  1.00  0.00      PROA O
ATOM   3810  HG1 SER   733     -24.746  -1.005  22.385  1.00  0.00      PROA H
ATOM   3811  C   SER   733     -25.648   2.022  20.043  1.00  0.00      PROA C
ATOM   3812  O   SER   733     -26.006   2.071  18.906  1.00  0.00      PROA O
ATOM   3813  N   ASN   734     -25.896   3.031  20.876  1.00  0.00      PROA N
ATOM   3814  HN  ASN   734     -25.669   2.925  21.850  1.00  0.00      PROA H
ATOM   3815  CA  ASN   734     -26.367   4.354  20.487  1.00  0.00      PROA C
ATOM   3816  HA  ASN   734     -27.294   4.193  19.952  1.00  0.00      PROA H
ATOM   3817  CB  ASN   734     -26.620   5.409  21.631  1.00  0.00      PROA C
ATOM   3818  HB1 ASN   734     -26.699   6.441  21.235  1.00  0.00      PROA H
ATOM   3819  HB2 ASN   734     -25.786   5.341  22.355  1.00  0.00      PROA H
ATOM   3820  CG  ASN   734     -27.960   5.073  22.313  1.00  0.00      PROA C
ATOM   3821  OD1 ASN   734     -28.826   4.446  21.761  1.00  0.00      PROA O
ATOM   3822  ND2 ASN   734     -28.043   5.362  23.621  1.00  0.00      PROA N
ATOM   3823 HD21 ASN   734     -28.829   4.991  24.102  1.00  0.00      PROA H
ATOM   3824 HD22 ASN   734     -27.249   5.765  24.073  1.00  0.00      PROA H
ATOM   3825  C   ASN   734     -25.449   5.000  19.413  1.00  0.00      PROA C
ATOM   3826  O   ASN   734     -25.984   5.564  18.441  1.00  0.00      PROA O
ATOM   3827  N   ARG   735     -24.106   4.923  19.518  1.00  0.00      PROA N
ATOM   3828  HN  ARG   735     -23.672   4.500  20.313  1.00  0.00      PROA H
ATOM   3829  CA  ARG   735     -23.236   5.369  18.443  1.00  0.00      PROA C
ATOM   3830  HA  ARG   735     -23.444   6.408  18.227  1.00  0.00      PROA H
ATOM   3831  CB  ARG   735     -21.781   5.240  19.004  1.00  0.00      PROA C
ATOM   3832  HB1 ARG   735     -21.068   5.420  18.168  1.00  0.00      PROA H
ATOM   3833  HB2 ARG   735     -21.617   4.208  19.367  1.00  0.00      PROA H
ATOM   3834  CG  ARG   735     -21.408   6.225  20.165  1.00  0.00      PROA C
ATOM   3835  HG1 ARG   735     -22.222   6.237  20.923  1.00  0.00      PROA H
ATOM   3836  HG2 ARG   735     -21.347   7.252  19.736  1.00  0.00      PROA H
ATOM   3837  CD  ARG   735     -20.123   5.909  20.885  1.00  0.00      PROA C
ATOM   3838  HD1 ARG   735     -20.219   4.978  21.489  1.00  0.00      PROA H
ATOM   3839  HD2 ARG   735     -19.866   6.757  21.552  1.00  0.00      PROA H
ATOM   3840  NE  ARG   735     -19.031   5.738  19.858  1.00  0.00      PROA N
ATOM   3841  HE  ARG   735     -19.208   5.912  18.899  1.00  0.00      PROA H
ATOM   3842  CZ  ARG   735     -17.794   5.264  20.122  1.00  0.00      PROA C
ATOM   3843  NH1 ARG   735     -17.371   5.027  21.306  1.00  0.00      PROA N
ATOM   3844 HH11 ARG   735     -16.495   4.507  21.382  1.00  0.00      PROA H
ATOM   3845 HH12 ARG   735     -17.850   5.389  22.090  1.00  0.00      PROA H
ATOM   3846  NH2 ARG   735     -17.045   4.972  19.053  1.00  0.00      PROA N
ATOM   3847 HH21 ARG   735     -17.193   5.444  18.187  1.00  0.00      PROA H
ATOM   3848 HH22 ARG   735     -16.208   4.393  19.179  1.00  0.00      PROA H
ATOM   3849  C   ARG   735     -23.383   4.594  17.146  1.00  0.00      PROA C
ATOM   3850  O   ARG   735     -23.462   5.240  16.135  1.00  0.00      PROA O
ATOM   3851  N   PHE   736     -23.543   3.251  17.209  1.00  0.00      PROA N
ATOM   3852  HN  PHE   736     -23.465   2.772  18.084  1.00  0.00      PROA H
ATOM   3853  CA  PHE   736     -23.830   2.440  16.004  1.00  0.00      PROA C
ATOM   3854  HA  PHE   736     -23.088   2.702  15.263  1.00  0.00      PROA H
ATOM   3855  CB  PHE   736     -23.656   0.893  16.306  1.00  0.00      PROA C
ATOM   3856  HB1 PHE   736     -24.291   0.638  17.182  1.00  0.00      PROA H
ATOM   3857  HB2 PHE   736     -22.608   0.676  16.586  1.00  0.00      PROA H
ATOM   3858  CG  PHE   736     -24.041  -0.010  15.168  1.00  0.00      PROA C
ATOM   3859  CD1 PHE   736     -23.323  -0.077  13.968  1.00  0.00      PROA C
ATOM   3860  HD1 PHE   736     -22.407   0.502  13.936  1.00  0.00      PROA H
ATOM   3861  CE1 PHE   736     -23.594  -0.885  12.894  1.00  0.00      PROA C
ATOM   3862  HE1 PHE   736     -22.959  -0.991  12.033  1.00  0.00      PROA H
ATOM   3863  CZ  PHE   736     -24.795  -1.581  12.987  1.00  0.00      PROA C
ATOM   3864  HZ  PHE   736     -25.059  -2.249  12.182  1.00  0.00      PROA H
ATOM   3865  CD2 PHE   736     -25.264  -0.698  15.174  1.00  0.00      PROA C
ATOM   3866  HD2 PHE   736     -25.898  -0.627  16.043  1.00  0.00      PROA H
ATOM   3867  CE2 PHE   736     -25.677  -1.434  14.063  1.00  0.00      PROA C
ATOM   3868  HE2 PHE   736     -26.618  -1.966  14.074  1.00  0.00      PROA H
ATOM   3869  C   PHE   736     -25.168   2.737  15.345  1.00  0.00      PROA C
ATOM   3870  O   PHE   736     -25.152   2.774  14.116  1.00  0.00      PROA O
ATOM   3871  N   TYR   737     -26.197   3.083  16.139  1.00  0.00      PROA N
ATOM   3872  HN  TYR   737     -26.141   2.953  17.133  1.00  0.00      PROA H
ATOM   3873  CA  TYR   737     -27.464   3.548  15.588  1.00  0.00      PROA C
ATOM   3874  HA  TYR   737     -27.714   2.943  14.727  1.00  0.00      PROA H
ATOM   3875  CB  TYR   737     -28.630   3.527  16.642  1.00  0.00      PROA C
ATOM   3876  HB1 TYR   737     -29.604   3.773  16.174  1.00  0.00      PROA H
ATOM   3877  HB2 TYR   737     -28.398   4.228  17.475  1.00  0.00      PROA H
ATOM   3878  CG  TYR   737     -28.680   2.134  17.141  1.00  0.00      PROA C
ATOM   3879  CD1 TYR   737     -28.347   0.981  16.378  1.00  0.00      PROA C
ATOM   3880  HD1 TYR   737     -28.063   1.043  15.341  1.00  0.00      PROA H
ATOM   3881  CE1 TYR   737     -28.432  -0.312  16.953  1.00  0.00      PROA C
ATOM   3882  HE1 TYR   737     -28.189  -1.192  16.378  1.00  0.00      PROA H
ATOM   3883  CZ  TYR   737     -28.761  -0.400  18.287  1.00  0.00      PROA C
ATOM   3884  OH  TYR   737     -28.756  -1.682  18.913  1.00  0.00      PROA O
ATOM   3885  HH  TYR   737     -29.205  -1.623  19.778  1.00  0.00      PROA H
ATOM   3886  CD2 TYR   737     -29.090   1.973  18.428  1.00  0.00      PROA C
ATOM   3887  HD2 TYR   737     -29.336   2.839  19.032  1.00  0.00      PROA H
ATOM   3888  CE2 TYR   737     -29.037   0.732  19.049  1.00  0.00      PROA C
ATOM   3889  HE2 TYR   737     -29.292   0.634  20.095  1.00  0.00      PROA H
ATOM   3890  C   TYR   737     -27.401   4.964  15.036  1.00  0.00      PROA C
ATOM   3891  O   TYR   737     -28.206   5.328  14.236  1.00  0.00      PROA O
ATOM   3892  N   THR   738     -26.369   5.747  15.450  1.00  0.00      PROA N
ATOM   3893  HN  THR   738     -25.742   5.376  16.136  1.00  0.00      PROA H
ATOM   3894  CA  THR   738     -26.123   7.099  15.002  1.00  0.00      PROA C
ATOM   3895  HA  THR   738     -27.073   7.588  14.849  1.00  0.00      PROA H
ATOM   3896  CB  THR   738     -25.317   7.953  15.986  1.00  0.00      PROA C
ATOM   3897  HB  THR   738     -24.517   7.342  16.452  1.00  0.00      PROA H
ATOM   3898  OG1 THR   738     -26.156   8.411  17.012  1.00  0.00      PROA O
ATOM   3899  HG1 THR   738     -26.432   7.614  17.488  1.00  0.00      PROA H
ATOM   3900  CG2 THR   738     -24.639   9.133  15.279  1.00  0.00      PROA C
ATOM   3901 HG21 THR   738     -25.403   9.742  14.756  1.00  0.00      PROA H
ATOM   3902 HG22 THR   738     -23.864   8.816  14.552  1.00  0.00      PROA H
ATOM   3903 HG23 THR   738     -24.132   9.780  16.023  1.00  0.00      PROA H
ATOM   3904  C   THR   738     -25.463   7.091  13.628  1.00  0.00      PROA C
ATOM   3905  O   THR   738     -25.746   7.873  12.741  1.00  0.00      PROA O
ATOM   3906  N   LEU   739     -24.630   6.075  13.442  1.00  0.00      PROA N
ATOM   3907  HN  LEU   739     -24.441   5.449  14.197  1.00  0.00      PROA H
ATOM   3908  CA  LEU   739     -23.874   5.843  12.185  1.00  0.00      PROA C
ATOM   3909  HA  LEU   739     -23.583   6.796  11.765  1.00  0.00      PROA H
ATOM   3910  CB  LEU   739     -22.622   4.992  12.433  1.00  0.00      PROA C
ATOM   3911  HB1 LEU   739     -22.163   4.625  11.485  1.00  0.00      PROA H
ATOM   3912  HB2 LEU   739     -22.914   4.099  13.032  1.00  0.00      PROA H
ATOM   3913  CG  LEU   739     -21.469   5.727  13.192  1.00  0.00      PROA C
ATOM   3914  HG  LEU   739     -21.962   6.329  13.998  1.00  0.00      PROA H
ATOM   3915  CD1 LEU   739     -20.551   4.771  13.877  1.00  0.00      PROA C
ATOM   3916 HD11 LEU   739     -20.054   4.103  13.137  1.00  0.00      PROA H
ATOM   3917 HD12 LEU   739     -21.109   4.132  14.596  1.00  0.00      PROA H
ATOM   3918 HD13 LEU   739     -19.754   5.302  14.443  1.00  0.00      PROA H
ATOM   3919  CD2 LEU   739     -20.537   6.708  12.414  1.00  0.00      PROA C
ATOM   3920 HD21 LEU   739     -21.148   7.488  11.919  1.00  0.00      PROA H
ATOM   3921 HD22 LEU   739     -19.975   6.157  11.634  1.00  0.00      PROA H
ATOM   3922 HD23 LEU   739     -19.826   7.201  13.102  1.00  0.00      PROA H
ATOM   3923  C   LEU   739     -24.634   5.098  11.093  1.00  0.00      PROA C
ATOM   3924  O   LEU   739     -24.535   5.462   9.870  1.00  0.00      PROA O
ATOM   3925  N   ILE   740     -25.343   4.020  11.415  1.00  0.00      PROA N
ATOM   3926  HN  ILE   740     -25.371   3.678  12.358  1.00  0.00      PROA H
ATOM   3927  CA  ILE   740     -26.235   3.358  10.441  1.00  0.00      PROA C
ATOM   3928  HA  ILE   740     -25.971   3.691   9.456  1.00  0.00      PROA H
ATOM   3929  CB  ILE   740     -26.117   1.923  10.364  1.00  0.00      PROA C
ATOM   3930  HB  ILE   740     -26.354   1.456  11.349  1.00  0.00      PROA H
ATOM   3931  CG2 ILE   740     -27.103   1.366   9.291  1.00  0.00      PROA C
ATOM   3932 HG21 ILE   740     -26.974   1.887   8.321  1.00  0.00      PROA H
ATOM   3933 HG22 ILE   740     -28.160   1.463   9.616  1.00  0.00      PROA H
ATOM   3934 HG23 ILE   740     -26.902   0.287   9.127  1.00  0.00      PROA H
ATOM   3935  CG1 ILE   740     -24.609   1.539  10.032  1.00  0.00      PROA C
ATOM   3936 HG11 ILE   740     -24.567   0.434   9.926  1.00  0.00      PROA H
ATOM   3937 HG12 ILE   740     -23.965   1.811  10.894  1.00  0.00      PROA H
ATOM   3938  CD  ILE   740     -24.020   2.195   8.725  1.00  0.00      PROA C
ATOM   3939  HD1 ILE   740     -23.968   3.295   8.821  1.00  0.00      PROA H
ATOM   3940  HD2 ILE   740     -24.632   1.922   7.841  1.00  0.00      PROA H
ATOM   3941  HD3 ILE   740     -22.986   1.823   8.560  1.00  0.00      PROA H
ATOM   3942  C   ILE   740     -27.660   3.879  10.730  1.00  0.00      PROA C
ATOM   3943  O   ILE   740     -28.022   3.873  11.887  1.00  0.00      PROA O
ATOM   3944  N   PRO   741     -28.429   4.319   9.769  1.00  0.00      PROA N
ATOM   3945  CD  PRO   741     -27.894   5.028   8.607  1.00  0.00      PROA C
ATOM   3946  HD1 PRO   741     -27.558   4.282   7.855  1.00  0.00      PROA H
ATOM   3947  HD2 PRO   741     -27.057   5.708   8.882  1.00  0.00      PROA H
ATOM   3948  CA  PRO   741     -29.880   4.607   9.837  1.00  0.00      PROA C
ATOM   3949  HA  PRO   741     -29.991   5.459  10.491  1.00  0.00      PROA H
ATOM   3950  CB  PRO   741     -30.331   4.961   8.390  1.00  0.00      PROA C
ATOM   3951  HB1 PRO   741     -31.296   5.492   8.346  1.00  0.00      PROA H
ATOM   3952  HB2 PRO   741     -30.358   4.054   7.749  1.00  0.00      PROA H
ATOM   3953  CG  PRO   741     -29.105   5.853   8.020  1.00  0.00      PROA C
ATOM   3954  HG1 PRO   741     -29.011   6.015   6.931  1.00  0.00      PROA H
ATOM   3955  HG2 PRO   741     -29.174   6.830   8.542  1.00  0.00      PROA H
ATOM   3956  C   PRO   741     -30.659   3.513  10.453  1.00  0.00      PROA C
ATOM   3957  O   PRO   741     -30.862   2.441   9.871  1.00  0.00      PROA O
ATOM   3958  N   HSD   742     -31.332   3.737  11.540  1.00  0.00      PROA N
ATOM   3959  HN  HSD   742     -31.168   4.579  12.039  1.00  0.00      PROA H
ATOM   3960  CA  HSD   742     -32.194   2.800  12.218  1.00  0.00      PROA C
ATOM   3961  HA  HSD   742     -32.572   2.058  11.525  1.00  0.00      PROA H
ATOM   3962  CB  HSD   742     -31.389   2.051  13.411  1.00  0.00      PROA C
ATOM   3963  HB1 HSD   742     -32.137   1.514  14.033  1.00  0.00      PROA H
ATOM   3964  HB2 HSD   742     -30.895   2.815  14.043  1.00  0.00      PROA H
ATOM   3965  ND1 HSD   742     -29.138   1.297  12.545  1.00  0.00      PROA N
ATOM   3966  HD1 HSD   742     -28.741   2.205  12.354  1.00  0.00      PROA H
ATOM   3967  CG  HSD   742     -30.414   1.076  12.980  1.00  0.00      PROA C
ATOM   3968  CE1 HSD   742     -28.481   0.120  12.475  1.00  0.00      PROA C
ATOM   3969  HE1 HSD   742     -27.439   0.004  12.177  1.00  0.00      PROA H
ATOM   3970  NE2 HSD   742     -29.316  -0.869  12.800  1.00  0.00      PROA N
ATOM   3971  CD2 HSD   742     -30.504  -0.241  13.097  1.00  0.00      PROA C
ATOM   3972  HD2 HSD   742     -31.343  -0.827  13.418  1.00  0.00      PROA H
ATOM   3973  C   HSD   742     -33.448   3.578  12.786  1.00  0.00      PROA C
ATOM   3974  O   HSD   742     -33.224   4.710  13.140  1.00  0.00      PROA O
ATOM   3975  N   ASP   743     -34.694   2.979  12.847  1.00  0.00      PROA N
ATOM   3976  HN  ASP   743     -34.851   2.058  12.483  1.00  0.00      PROA H
ATOM   3977  CA  ASP   743     -35.876   3.600  13.427  1.00  0.00      PROA C
ATOM   3978  HA  ASP   743     -35.514   4.227  14.230  1.00  0.00      PROA H
ATOM   3979  CB  ASP   743     -36.683   4.558  12.483  1.00  0.00      PROA C
ATOM   3980  HB1 ASP   743     -37.127   3.974  11.651  1.00  0.00      PROA H
ATOM   3981  HB2 ASP   743     -36.001   5.312  12.050  1.00  0.00      PROA H
ATOM   3982  CG  ASP   743     -37.797   5.301  13.201  1.00  0.00      PROA C
ATOM   3983  OD1 ASP   743     -37.728   5.528  14.431  1.00  0.00      PROA O
ATOM   3984  OD2 ASP   743     -38.804   5.740  12.590  1.00  0.00      PROA O
ATOM   3985  C   ASP   743     -36.700   2.538  14.117  1.00  0.00      PROA C
ATOM   3986  O   ASP   743     -37.301   1.682  13.547  1.00  0.00      PROA O
ATOM   3987  N   PHE   744     -36.765   2.657  15.500  1.00  0.00      PROA N
ATOM   3988  HN  PHE   744     -36.281   3.372  15.989  1.00  0.00      PROA H
ATOM   3989  CA  PHE   744     -37.550   1.791  16.282  1.00  0.00      PROA C
ATOM   3990  HA  PHE   744     -37.637   0.805  15.843  1.00  0.00      PROA H
ATOM   3991  CB  PHE   744     -36.881   1.765  17.737  1.00  0.00      PROA C
ATOM   3992  HB1 PHE   744     -37.366   1.002  18.380  1.00  0.00      PROA H
ATOM   3993  HB2 PHE   744     -36.940   2.757  18.232  1.00  0.00      PROA H
ATOM   3994  CG  PHE   744     -35.421   1.363  17.570  1.00  0.00      PROA C
ATOM   3995  CD1 PHE   744     -34.400   2.207  18.093  1.00  0.00      PROA C
ATOM   3996  HD1 PHE   744     -34.718   3.059  18.681  1.00  0.00      PROA H
ATOM   3997  CE1 PHE   744     -33.051   2.018  17.883  1.00  0.00      PROA C
ATOM   3998  HE1 PHE   744     -32.313   2.679  18.309  1.00  0.00      PROA H
ATOM   3999  CZ  PHE   744     -32.660   0.895  17.101  1.00  0.00      PROA C
ATOM   4000  HZ  PHE   744     -31.612   0.693  16.942  1.00  0.00      PROA H
ATOM   4001  CD2 PHE   744     -34.968   0.255  16.792  1.00  0.00      PROA C
ATOM   4002  HD2 PHE   744     -35.706  -0.413  16.368  1.00  0.00      PROA H
ATOM   4003  CE2 PHE   744     -33.626  -0.014  16.606  1.00  0.00      PROA C
ATOM   4004  HE2 PHE   744     -33.315  -0.889  16.065  1.00  0.00      PROA H
ATOM   4005  C   PHE   744     -38.929   2.349  16.568  1.00  0.00      PROA C
ATOM   4006  O   PHE   744     -39.724   1.784  17.336  1.00  0.00      PROA O
ATOM   4007  N   GLY   745     -39.241   3.506  15.975  1.00  0.00      PROA N
ATOM   4008  HN  GLY   745     -38.617   3.912  15.300  1.00  0.00      PROA H
ATOM   4009  CA  GLY   745     -40.278   4.453  16.563  1.00  0.00      PROA C
ATOM   4010  HA1 GLY   745     -41.186   3.888  16.724  1.00  0.00      PROA H
ATOM   4011  HA2 GLY   745     -40.399   5.257  15.853  1.00  0.00      PROA H
ATOM   4012  C   GLY   745     -39.866   5.058  17.846  1.00  0.00      PROA C
ATOM   4013  O   GLY   745     -38.643   5.316  17.998  1.00  0.00      PROA O
ATOM   4014  N   MET   746     -40.848   5.385  18.673  1.00  0.00      PROA N
ATOM   4015  HN  MET   746     -41.792   5.278  18.378  1.00  0.00      PROA H
ATOM   4016  CA  MET   746     -40.671   5.674  20.044  1.00  0.00      PROA C
ATOM   4017  HA  MET   746     -40.071   6.573  20.086  1.00  0.00      PROA H
ATOM   4018  CB  MET   746     -41.999   5.997  20.660  1.00  0.00      PROA C
ATOM   4019  HB1 MET   746     -41.925   6.150  21.763  1.00  0.00      PROA H
ATOM   4020  HB2 MET   746     -42.746   5.199  20.476  1.00  0.00      PROA H
ATOM   4021  CG  MET   746     -42.547   7.399  20.077  1.00  0.00      PROA C
ATOM   4022  HG1 MET   746     -42.739   7.275  18.992  1.00  0.00      PROA H
ATOM   4023  HG2 MET   746     -41.705   8.118  20.177  1.00  0.00      PROA H
ATOM   4024  SD  MET   746     -43.968   8.144  20.842  1.00  0.00      PROA S
ATOM   4025  CE  MET   746     -45.182   6.988  20.315  1.00  0.00      PROA C
ATOM   4026  HE1 MET   746     -44.954   5.972  20.702  1.00  0.00      PROA H
ATOM   4027  HE2 MET   746     -45.229   6.932  19.206  1.00  0.00      PROA H
ATOM   4028  HE3 MET   746     -46.191   7.268  20.687  1.00  0.00      PROA H
ATOM   4029  C   MET   746     -39.956   4.732  20.960  1.00  0.00      PROA C
ATOM   4030  O   MET   746     -39.256   5.210  21.847  1.00  0.00      PROA O
ATOM   4031  N   LYS   747     -40.210   3.427  20.865  1.00  0.00      PROA N
ATOM   4032  HN  LYS   747     -40.733   3.099  20.088  1.00  0.00      PROA H
ATOM   4033  CA  LYS   747     -39.701   2.381  21.747  1.00  0.00      PROA C
ATOM   4034  HA  LYS   747     -40.312   2.469  22.633  1.00  0.00      PROA H
ATOM   4035  CB  LYS   747     -40.057   1.028  21.150  1.00  0.00      PROA C
ATOM   4036  HB1 LYS   747     -39.565   0.982  20.147  1.00  0.00      PROA H
ATOM   4037  HB2 LYS   747     -41.151   0.969  20.978  1.00  0.00      PROA H
ATOM   4038  CG  LYS   747     -39.566  -0.190  21.967  1.00  0.00      PROA C
ATOM   4039  HG1 LYS   747     -39.902  -0.103  23.023  1.00  0.00      PROA H
ATOM   4040  HG2 LYS   747     -38.452  -0.236  21.950  1.00  0.00      PROA H
ATOM   4041  CD  LYS   747     -40.112  -1.494  21.370  1.00  0.00      PROA C
ATOM   4042  HD1 LYS   747     -41.222  -1.410  21.484  1.00  0.00      PROA H
ATOM   4043  HD2 LYS   747     -39.800  -2.356  21.997  1.00  0.00      PROA H
ATOM   4044  CE  LYS   747     -39.849  -1.804  19.890  1.00  0.00      PROA C
ATOM   4045  HE1 LYS   747     -38.785  -1.985  19.695  1.00  0.00      PROA H
ATOM   4046  HE2 LYS   747     -40.191  -0.974  19.235  1.00  0.00      PROA H
ATOM   4047  NZ  LYS   747     -40.574  -3.043  19.453  1.00  0.00      PROA N
ATOM   4048  HZ1 LYS   747     -41.602  -2.952  19.463  1.00  0.00      PROA H
ATOM   4049  HZ2 LYS   747     -40.243  -3.847  20.023  1.00  0.00      PROA H
ATOM   4050  HZ3 LYS   747     -40.279  -3.238  18.469  1.00  0.00      PROA H
ATOM   4051  C   LYS   747     -38.258   2.437  22.313  1.00  0.00      PROA C
ATOM   4052  O   LYS   747     -37.345   2.950  21.678  1.00  0.00      PROA O
ATOM   4053  N   LYS   748     -37.962   1.969  23.576  1.00  0.00      PROA N
ATOM   4054  HN  LYS   748     -38.687   1.606  24.143  1.00  0.00      PROA H
ATOM   4055  CA  LYS   748     -36.610   1.765  24.089  1.00  0.00      PROA C
ATOM   4056  HA  LYS   748     -36.253   2.746  24.353  1.00  0.00      PROA H
ATOM   4057  CB  LYS   748     -36.744   0.987  25.419  1.00  0.00      PROA C
ATOM   4058  HB1 LYS   748     -37.159   1.723  26.147  1.00  0.00      PROA H
ATOM   4059  HB2 LYS   748     -35.715   0.749  25.788  1.00  0.00      PROA H
ATOM   4060  CG  LYS   748     -37.583  -0.245  25.506  1.00  0.00      PROA C
ATOM   4061  HG1 LYS   748     -37.225  -1.002  24.770  1.00  0.00      PROA H
ATOM   4062  HG2 LYS   748     -38.645  -0.014  25.263  1.00  0.00      PROA H
ATOM   4063  CD  LYS   748     -37.510  -0.828  26.926  1.00  0.00      PROA C
ATOM   4064  HD1 LYS   748     -37.581   0.030  27.637  1.00  0.00      PROA H
ATOM   4065  HD2 LYS   748     -36.482  -1.251  27.045  1.00  0.00      PROA H
ATOM   4066  CE  LYS   748     -38.527  -1.894  27.414  1.00  0.00      PROA C
ATOM   4067  HE1 LYS   748     -38.507  -2.784  26.749  1.00  0.00      PROA H
ATOM   4068  HE2 LYS   748     -39.523  -1.414  27.361  1.00  0.00      PROA H
ATOM   4069  NZ  LYS   748     -38.274  -2.340  28.804  1.00  0.00      PROA N
ATOM   4070  HZ1 LYS   748     -38.147  -1.525  29.436  1.00  0.00      PROA H
ATOM   4071  HZ2 LYS   748     -37.400  -2.909  28.863  1.00  0.00      PROA H
ATOM   4072  HZ3 LYS   748     -39.073  -2.904  29.161  1.00  0.00      PROA H
ATOM   4073  C   LYS   748     -35.590   1.079  23.157  1.00  0.00      PROA C
ATOM   4074  O   LYS   748     -35.931   0.032  22.564  1.00  0.00      PROA O
ATOM   4075  N   PRO   749     -34.430   1.644  22.838  1.00  0.00      PROA N
ATOM   4076  CD  PRO   749     -34.175   3.090  23.048  1.00  0.00      PROA C
ATOM   4077  HD1 PRO   749     -33.900   3.249  24.104  1.00  0.00      PROA H
ATOM   4078  HD2 PRO   749     -35.087   3.693  22.816  1.00  0.00      PROA H
ATOM   4079  CA  PRO   749     -33.459   1.044  21.977  1.00  0.00      PROA C
ATOM   4080  HA  PRO   749     -33.988   0.933  21.044  1.00  0.00      PROA H
ATOM   4081  CB  PRO   749     -32.299   2.130  21.852  1.00  0.00      PROA C
ATOM   4082  HB1 PRO   749     -31.800   2.090  20.868  1.00  0.00      PROA H
ATOM   4083  HB2 PRO   749     -31.559   1.991  22.667  1.00  0.00      PROA H
ATOM   4084  CG  PRO   749     -33.085   3.457  22.094  1.00  0.00      PROA C
ATOM   4085  HG1 PRO   749     -32.431   4.271  22.463  1.00  0.00      PROA H
ATOM   4086  HG2 PRO   749     -33.541   3.769  21.126  1.00  0.00      PROA H
ATOM   4087  C   PRO   749     -32.836  -0.334  22.364  1.00  0.00      PROA C
ATOM   4088  O   PRO   749     -32.694  -0.578  23.607  1.00  0.00      PROA O
ATOM   4089  N   PRO   750     -32.571  -1.234  21.431  1.00  0.00      PROA N
ATOM   4090  CD  PRO   750     -33.128  -1.213  20.091  1.00  0.00      PROA C
ATOM   4091  HD1 PRO   750     -32.937  -0.247  19.577  1.00  0.00      PROA H
ATOM   4092  HD2 PRO   750     -34.210  -1.422  20.140  1.00  0.00      PROA H
ATOM   4093  CA  PRO   750     -32.183  -2.545  21.847  1.00  0.00      PROA C
ATOM   4094  HA  PRO   750     -32.686  -2.890  22.739  1.00  0.00      PROA H
ATOM   4095  CB  PRO   750     -32.482  -3.384  20.561  1.00  0.00      PROA C
ATOM   4096  HB1 PRO   750     -33.533  -3.746  20.616  1.00  0.00      PROA H
ATOM   4097  HB2 PRO   750     -31.815  -4.258  20.423  1.00  0.00      PROA H
ATOM   4098  CG  PRO   750     -32.350  -2.331  19.453  1.00  0.00      PROA C
ATOM   4099  HG1 PRO   750     -31.310  -2.045  19.219  1.00  0.00      PROA H
ATOM   4100  HG2 PRO   750     -32.854  -2.641  18.518  1.00  0.00      PROA H
ATOM   4101  C   PRO   750     -30.673  -2.575  22.012  1.00  0.00      PROA C
ATOM   4102  O   PRO   750     -30.023  -1.940  21.176  1.00  0.00      PROA O
ATOM   4103  N   LEU   751     -30.171  -3.230  23.016  1.00  0.00      PROA N
ATOM   4104  HN  LEU   751     -30.765  -3.690  23.675  1.00  0.00      PROA H
ATOM   4105  CA  LEU   751     -28.727  -3.197  23.311  1.00  0.00      PROA C
ATOM   4106  HA  LEU   751     -28.292  -2.289  22.912  1.00  0.00      PROA H
ATOM   4107  CB  LEU   751     -28.325  -3.305  24.784  1.00  0.00      PROA C
ATOM   4108  HB1 LEU   751     -27.251  -3.613  24.827  1.00  0.00      PROA H
ATOM   4109  HB2 LEU   751     -28.910  -4.128  25.256  1.00  0.00      PROA H
ATOM   4110  CG  LEU   751     -28.423  -2.070  25.674  1.00  0.00      PROA C
ATOM   4111  HG  LEU   751     -27.932  -1.241  25.094  1.00  0.00      PROA H
ATOM   4112  CD1 LEU   751     -29.837  -1.627  25.894  1.00  0.00      PROA C
ATOM   4113 HD11 LEU   751     -30.415  -2.428  26.407  1.00  0.00      PROA H
ATOM   4114 HD12 LEU   751     -30.349  -1.386  24.938  1.00  0.00      PROA H
ATOM   4115 HD13 LEU   751     -29.863  -0.723  26.539  1.00  0.00      PROA H
ATOM   4116  CD2 LEU   751     -27.578  -2.216  26.927  1.00  0.00      PROA C
ATOM   4117 HD21 LEU   751     -26.514  -2.400  26.671  1.00  0.00      PROA H
ATOM   4118 HD22 LEU   751     -27.940  -3.072  27.539  1.00  0.00      PROA H
ATOM   4119 HD23 LEU   751     -27.629  -1.300  27.552  1.00  0.00      PROA H
ATOM   4120  C   LEU   751     -28.110  -4.408  22.489  1.00  0.00      PROA C
ATOM   4121  O   LEU   751     -28.772  -5.443  22.342  1.00  0.00      PROA O
ATOM   4122  N   LEU   752     -26.902  -4.242  21.958  1.00  0.00      PROA N
ATOM   4123  HN  LEU   752     -26.470  -3.339  21.962  1.00  0.00      PROA H
ATOM   4124  CA  LEU   752     -26.044  -5.299  21.440  1.00  0.00      PROA C
ATOM   4125  HA  LEU   752     -26.681  -6.072  21.033  1.00  0.00      PROA H
ATOM   4126  CB  LEU   752     -25.133  -4.807  20.309  1.00  0.00      PROA C
ATOM   4127  HB1 LEU   752     -24.596  -5.676  19.867  1.00  0.00      PROA H
ATOM   4128  HB2 LEU   752     -24.374  -4.134  20.779  1.00  0.00      PROA H
ATOM   4129  CG  LEU   752     -25.650  -3.949  19.158  1.00  0.00      PROA C
ATOM   4130  HG  LEU   752     -26.080  -3.006  19.570  1.00  0.00      PROA H
ATOM   4131  CD1 LEU   752     -24.517  -3.560  18.161  1.00  0.00      PROA C
ATOM   4132 HD11 LEU   752     -24.062  -4.470  17.718  1.00  0.00      PROA H
ATOM   4133 HD12 LEU   752     -23.726  -2.989  18.691  1.00  0.00      PROA H
ATOM   4134 HD13 LEU   752     -24.920  -2.927  17.344  1.00  0.00      PROA H
ATOM   4135  CD2 LEU   752     -26.783  -4.687  18.369  1.00  0.00      PROA C
ATOM   4136 HD21 LEU   752     -27.625  -4.871  19.069  1.00  0.00      PROA H
ATOM   4137 HD22 LEU   752     -26.397  -5.642  17.956  1.00  0.00      PROA H
ATOM   4138 HD23 LEU   752     -27.142  -4.038  17.543  1.00  0.00      PROA H
ATOM   4139  C   LEU   752     -25.146  -5.966  22.505  1.00  0.00      PROA C
ATOM   4140  O   LEU   752     -23.958  -5.686  22.554  1.00  0.00      PROA O
ATOM   4141  N   ASN   753     -25.758  -6.676  23.442  1.00  0.00      PROA N
ATOM   4142  HN  ASN   753     -26.744  -6.805  23.350  1.00  0.00      PROA H
ATOM   4143  CA  ASN   753     -25.217  -7.191  24.701  1.00  0.00      PROA C
ATOM   4144  HA  ASN   753     -24.457  -6.506  25.054  1.00  0.00      PROA H
ATOM   4145  CB  ASN   753     -26.394  -7.207  25.715  1.00  0.00      PROA C
ATOM   4146  HB1 ASN   753     -26.775  -6.166  25.807  1.00  0.00      PROA H
ATOM   4147  HB2 ASN   753     -25.988  -7.499  26.708  1.00  0.00      PROA H
ATOM   4148  CG  ASN   753     -27.562  -8.114  25.373  1.00  0.00      PROA C
ATOM   4149  OD1 ASN   753     -27.769  -8.778  24.299  1.00  0.00      PROA O
ATOM   4150  ND2 ASN   753     -28.571  -8.065  26.272  1.00  0.00      PROA N
ATOM   4151 HD21 ASN   753     -29.437  -8.464  25.989  1.00  0.00      PROA H
ATOM   4152 HD22 ASN   753     -28.409  -7.676  27.186  1.00  0.00      PROA H
ATOM   4153  C   ASN   753     -24.524  -8.571  24.591  1.00  0.00      PROA C
ATOM   4154  O   ASN   753     -23.911  -9.096  25.501  1.00  0.00      PROA O
ATOM   4155  N   ASN   754     -24.576  -9.194  23.359  1.00  0.00      PROA N
ATOM   4156  HN  ASN   754     -24.961  -8.733  22.569  1.00  0.00      PROA H
ATOM   4157  CA  ASN   754     -24.176 -10.581  23.215  1.00  0.00      PROA C
ATOM   4158  HA  ASN   754     -23.434 -10.824  23.963  1.00  0.00      PROA H
ATOM   4159  CB  ASN   754     -25.360 -11.651  23.331  1.00  0.00      PROA C
ATOM   4160  HB1 ASN   754     -26.211 -11.255  22.739  1.00  0.00      PROA H
ATOM   4161  HB2 ASN   754     -25.673 -11.697  24.397  1.00  0.00      PROA H
ATOM   4162  CG  ASN   754     -25.021 -13.006  22.835  1.00  0.00      PROA C
ATOM   4163  OD1 ASN   754     -23.914 -13.364  22.425  1.00  0.00      PROA O
ATOM   4164  ND2 ASN   754     -26.076 -13.869  22.799  1.00  0.00      PROA N
ATOM   4165 HD21 ASN   754     -25.869 -14.802  22.505  1.00  0.00      PROA H
ATOM   4166 HD22 ASN   754     -26.970 -13.589  23.138  1.00  0.00      PROA H
ATOM   4167  C   ASN   754     -23.419 -10.653  21.868  1.00  0.00      PROA C
ATOM   4168  O   ASN   754     -23.839 -10.104  20.865  1.00  0.00      PROA O
ATOM   4169  N   ALA   755     -22.174 -11.215  21.777  1.00  0.00      PROA N
ATOM   4170  HN  ALA   755     -21.791 -11.635  22.594  1.00  0.00      PROA H
ATOM   4171  CA  ALA   755     -21.349 -11.406  20.630  1.00  0.00      PROA C
ATOM   4172  HA  ALA   755     -20.922 -10.453  20.359  1.00  0.00      PROA H
ATOM   4173  CB  ALA   755     -20.239 -12.379  21.009  1.00  0.00      PROA C
ATOM   4174  HB1 ALA   755     -20.648 -13.363  21.327  1.00  0.00      PROA H
ATOM   4175  HB2 ALA   755     -19.633 -11.968  21.846  1.00  0.00      PROA H
ATOM   4176  HB3 ALA   755     -19.545 -12.554  20.158  1.00  0.00      PROA H
ATOM   4177  C   ALA   755     -22.097 -11.957  19.425  1.00  0.00      PROA C
ATOM   4178  O   ALA   755     -21.837 -11.548  18.295  1.00  0.00      PROA O
ATOM   4179  N   ASP   756     -22.984 -12.901  19.558  1.00  0.00      PROA N
ATOM   4180  HN  ASP   756     -23.122 -13.348  20.445  1.00  0.00      PROA H
ATOM   4181  CA  ASP   756     -23.761 -13.436  18.456  1.00  0.00      PROA C
ATOM   4182  HA  ASP   756     -23.093 -13.851  17.711  1.00  0.00      PROA H
ATOM   4183  CB  ASP   756     -24.663 -14.543  19.083  1.00  0.00      PROA C
ATOM   4184  HB1 ASP   756     -25.411 -14.911  18.347  1.00  0.00      PROA H
ATOM   4185  HB2 ASP   756     -25.195 -14.149  19.973  1.00  0.00      PROA H
ATOM   4186  CG  ASP   756     -23.859 -15.726  19.498  1.00  0.00      PROA C
ATOM   4187  OD1 ASP   756     -22.702 -15.884  19.119  1.00  0.00      PROA O
ATOM   4188  OD2 ASP   756     -24.320 -16.581  20.298  1.00  0.00      PROA O
ATOM   4189  C   ASP   756     -24.655 -12.439  17.757  1.00  0.00      PROA C
ATOM   4190  O   ASP   756     -24.889 -12.462  16.505  1.00  0.00      PROA O
ATOM   4191  N   SER   757     -25.259 -11.478  18.535  1.00  0.00      PROA N
ATOM   4192  HN  SER   757     -25.020 -11.459  19.505  1.00  0.00      PROA H
ATOM   4193  CA  SER   757     -26.081 -10.397  18.034  1.00  0.00      PROA C
ATOM   4194  HA  SER   757     -26.513 -10.743  17.104  1.00  0.00      PROA H
ATOM   4195  CB  SER   757     -27.287 -10.007  18.861  1.00  0.00      PROA C
ATOM   4196  HB1 SER   757     -27.829  -9.148  18.409  1.00  0.00      PROA H
ATOM   4197  HB2 SER   757     -26.928  -9.717  19.867  1.00  0.00      PROA H
ATOM   4198  OG  SER   757     -28.188 -11.107  18.920  1.00  0.00      PROA O
ATOM   4199  HG1 SER   757     -27.700 -11.854  19.280  1.00  0.00      PROA H
ATOM   4200  C   SER   757     -25.206  -9.149  17.589  1.00  0.00      PROA C
ATOM   4201  O   SER   757     -25.491  -8.513  16.557  1.00  0.00      PROA O
ATOM   4202  N   VAL   758     -24.012  -8.947  18.202  1.00  0.00      PROA N
ATOM   4203  HN  VAL   758     -23.782  -9.439  19.045  1.00  0.00      PROA H
ATOM   4204  CA  VAL   758     -22.886  -8.161  17.579  1.00  0.00      PROA C
ATOM   4205  HA  VAL   758     -23.252  -7.154  17.439  1.00  0.00      PROA H
ATOM   4206  CB  VAL   758     -21.687  -8.100  18.596  1.00  0.00      PROA C
ATOM   4207  HB  VAL   758     -21.274  -9.110  18.780  1.00  0.00      PROA H
ATOM   4208  CG1 VAL   758     -20.596  -7.171  18.046  1.00  0.00      PROA C
ATOM   4209 HG11 VAL   758     -21.019  -6.189  17.746  1.00  0.00      PROA H
ATOM   4210 HG12 VAL   758     -20.079  -7.616  17.169  1.00  0.00      PROA H
ATOM   4211 HG13 VAL   758     -19.827  -6.984  18.827  1.00  0.00      PROA H
ATOM   4212  CG2 VAL   758     -22.251  -7.497  19.846  1.00  0.00      PROA C
ATOM   4213 HG21 VAL   758     -23.092  -8.035  20.307  1.00  0.00      PROA H
ATOM   4214 HG22 VAL   758     -22.590  -6.457  19.647  1.00  0.00      PROA H
ATOM   4215 HG23 VAL   758     -21.454  -7.426  20.621  1.00  0.00      PROA H
ATOM   4216  C   VAL   758     -22.385  -8.602  16.220  1.00  0.00      PROA C
ATOM   4217  O   VAL   758     -22.313  -7.843  15.288  1.00  0.00      PROA O
ATOM   4218  N   GLN   759     -22.105  -9.877  16.003  1.00  0.00      PROA N
ATOM   4219  HN  GLN   759     -22.121 -10.511  16.782  1.00  0.00      PROA H
ATOM   4220  CA  GLN   759     -21.621 -10.455  14.739  1.00  0.00      PROA C
ATOM   4221  HA  GLN   759     -20.868  -9.806  14.316  1.00  0.00      PROA H
ATOM   4222  CB  GLN   759     -21.047 -11.798  15.160  1.00  0.00      PROA C
ATOM   4223  HB1 GLN   759     -20.969 -12.461  14.289  1.00  0.00      PROA H
ATOM   4224  HB2 GLN   759     -21.751 -12.317  15.852  1.00  0.00      PROA H
ATOM   4225  CG  GLN   759     -19.641 -11.738  15.836  1.00  0.00      PROA C
ATOM   4226  HG1 GLN   759     -19.190 -12.748  15.892  1.00  0.00      PROA H
ATOM   4227  HG2 GLN   759     -19.740 -11.341  16.865  1.00  0.00      PROA H
ATOM   4228  CD  GLN   759     -18.638 -10.792  15.097  1.00  0.00      PROA C
ATOM   4229  OE1 GLN   759     -18.112  -9.904  15.799  1.00  0.00      PROA O
ATOM   4230  NE2 GLN   759     -18.405 -10.976  13.794  1.00  0.00      PROA N
ATOM   4231 HE21 GLN   759     -18.655 -11.851  13.371  1.00  0.00      PROA H
ATOM   4232 HE22 GLN   759     -17.773 -10.359  13.331  1.00  0.00      PROA H
ATOM   4233  C   GLN   759     -22.682 -10.626  13.677  1.00  0.00      PROA C
ATOM   4234  O   GLN   759     -22.347 -10.461  12.502  1.00  0.00      PROA O
ATOM   4235  N   ALA   760     -23.949 -10.808  14.094  1.00  0.00      PROA N
ATOM   4236  HN  ALA   760     -24.151 -11.027  15.048  1.00  0.00      PROA H
ATOM   4237  CA  ALA   760     -25.099 -10.562  13.216  1.00  0.00      PROA C
ATOM   4238  HA  ALA   760     -25.033 -11.282  12.411  1.00  0.00      PROA H
ATOM   4239  CB  ALA   760     -26.362 -10.856  14.021  1.00  0.00      PROA C
ATOM   4240  HB1 ALA   760     -26.476 -10.131  14.855  1.00  0.00      PROA H
ATOM   4241  HB2 ALA   760     -26.316 -11.874  14.458  1.00  0.00      PROA H
ATOM   4242  HB3 ALA   760     -27.270 -10.795  13.385  1.00  0.00      PROA H
ATOM   4243  C   ALA   760     -25.294  -9.151  12.509  1.00  0.00      PROA C
ATOM   4244  O   ALA   760     -25.617  -9.059  11.315  1.00  0.00      PROA O
ATOM   4245  N   LYS   761     -24.925  -8.146  13.211  1.00  0.00      PROA N
ATOM   4246  HN  LYS   761     -24.708  -8.292  14.175  1.00  0.00      PROA H
ATOM   4247  CA  LYS   761     -24.642  -6.778  12.720  1.00  0.00      PROA C
ATOM   4248  HA  LYS   761     -25.443  -6.500  12.054  1.00  0.00      PROA H
ATOM   4249  CB  LYS   761     -24.655  -5.733  13.927  1.00  0.00      PROA C
ATOM   4250  HB1 LYS   761     -24.559  -4.725  13.462  1.00  0.00      PROA H
ATOM   4251  HB2 LYS   761     -23.737  -5.897  14.534  1.00  0.00      PROA H
ATOM   4252  CG  LYS   761     -25.856  -5.712  14.869  1.00  0.00      PROA C
ATOM   4253  HG1 LYS   761     -25.820  -4.773  15.463  1.00  0.00      PROA H
ATOM   4254  HG2 LYS   761     -25.811  -6.545  15.579  1.00  0.00      PROA H
ATOM   4255  CD  LYS   761     -27.269  -5.780  14.108  1.00  0.00      PROA C
ATOM   4256  HD1 LYS   761     -27.328  -6.753  13.577  1.00  0.00      PROA H
ATOM   4257  HD2 LYS   761     -27.260  -4.967  13.350  1.00  0.00      PROA H
ATOM   4258  CE  LYS   761     -28.527  -5.613  15.021  1.00  0.00      PROA C
ATOM   4259  HE1 LYS   761     -28.464  -4.680  15.617  1.00  0.00      PROA H
ATOM   4260  HE2 LYS   761     -28.574  -6.492  15.697  1.00  0.00      PROA H
ATOM   4261  NZ  LYS   761     -29.745  -5.598  14.224  1.00  0.00      PROA N
ATOM   4262  HZ1 LYS   761     -29.862  -6.447  13.640  1.00  0.00      PROA H
ATOM   4263  HZ2 LYS   761     -29.810  -4.745  13.630  1.00  0.00      PROA H
ATOM   4264  HZ3 LYS   761     -30.592  -5.590  14.841  1.00  0.00      PROA H
ATOM   4265  C   LYS   761     -23.301  -6.724  11.851  1.00  0.00      PROA C
ATOM   4266  O   LYS   761     -23.261  -5.953  10.909  1.00  0.00      PROA O
ATOM   4267  N   VAL   762     -22.224  -7.500  12.042  1.00  0.00      PROA N
ATOM   4268  HN  VAL   762     -22.195  -8.145  12.801  1.00  0.00      PROA H
ATOM   4269  CA  VAL   762     -21.011  -7.412  11.215  1.00  0.00      PROA C
ATOM   4270  HA  VAL   762     -20.746  -6.374  11.067  1.00  0.00      PROA H
ATOM   4271  CB  VAL   762     -19.833  -8.152  11.854  1.00  0.00      PROA C
ATOM   4272  HB  VAL   762     -20.143  -9.189  12.112  1.00  0.00      PROA H
ATOM   4273  CG1 VAL   762     -18.609  -8.274  10.848  1.00  0.00      PROA C
ATOM   4274 HG11 VAL   762     -18.262  -7.270  10.540  1.00  0.00      PROA H
ATOM   4275 HG12 VAL   762     -18.865  -8.859   9.940  1.00  0.00      PROA H
ATOM   4276 HG13 VAL   762     -17.764  -8.792  11.348  1.00  0.00      PROA H
ATOM   4277  CG2 VAL   762     -19.423  -7.418  13.149  1.00  0.00      PROA C
ATOM   4278 HG21 VAL   762     -20.258  -7.381  13.878  1.00  0.00      PROA H
ATOM   4279 HG22 VAL   762     -19.107  -6.379  12.920  1.00  0.00      PROA H
ATOM   4280 HG23 VAL   762     -18.570  -7.943  13.629  1.00  0.00      PROA H
ATOM   4281  C   VAL   762     -21.319  -8.007   9.820  1.00  0.00      PROA C
ATOM   4282  O   VAL   762     -20.939  -7.468   8.735  1.00  0.00      PROA O
ATOM   4283  N   GLU   763     -22.244  -9.089   9.797  1.00  0.00      PROA N
ATOM   4284  HN  GLU   763     -22.483  -9.525  10.663  1.00  0.00      PROA H
ATOM   4285  CA  GLU   763     -22.837  -9.609   8.681  1.00  0.00      PROA C
ATOM   4286  HA  GLU   763     -22.045  -9.866   7.989  1.00  0.00      PROA H
ATOM   4287  CB  GLU   763     -23.513 -10.854   9.145  1.00  0.00      PROA C
ATOM   4288  HB1 GLU   763     -24.414 -10.661   9.765  1.00  0.00      PROA H
ATOM   4289  HB2 GLU   763     -22.784 -11.396   9.800  1.00  0.00      PROA H
ATOM   4290  CG  GLU   763     -23.862 -11.792   7.969  1.00  0.00      PROA C
ATOM   4291  HG1 GLU   763     -23.096 -11.696   7.171  1.00  0.00      PROA H
ATOM   4292  HG2 GLU   763     -24.847 -11.519   7.539  1.00  0.00      PROA H
ATOM   4293  CD  GLU   763     -23.899 -13.236   8.390  1.00  0.00      PROA C
ATOM   4294  OE1 GLU   763     -24.569 -13.478   9.404  1.00  0.00      PROA O
ATOM   4295  OE2 GLU   763     -23.265 -14.087   7.724  1.00  0.00      PROA O
ATOM   4296  C   GLU   763     -23.792  -8.656   7.948  1.00  0.00      PROA C
ATOM   4297  O   GLU   763     -23.905  -8.482   6.733  1.00  0.00      PROA O
ATOM   4298  N   MET   764     -24.537  -7.885   8.776  1.00  0.00      PROA N
ATOM   4299  HN  MET   764     -24.548  -8.003   9.766  1.00  0.00      PROA H
ATOM   4300  CA  MET   764     -25.364  -6.843   8.116  1.00  0.00      PROA C
ATOM   4301  HA  MET   764     -25.961  -7.324   7.351  1.00  0.00      PROA H
ATOM   4302  CB  MET   764     -26.377  -6.294   9.213  1.00  0.00      PROA C
ATOM   4303  HB1 MET   764     -26.233  -6.843  10.159  1.00  0.00      PROA H
ATOM   4304  HB2 MET   764     -27.398  -6.537   8.846  1.00  0.00      PROA H
ATOM   4305  CG  MET   764     -26.292  -4.745   9.459  1.00  0.00      PROA C
ATOM   4306  HG1 MET   764     -26.327  -4.212   8.485  1.00  0.00      PROA H
ATOM   4307  HG2 MET   764     -25.322  -4.511   9.949  1.00  0.00      PROA H
ATOM   4308  SD  MET   764     -27.656  -4.168  10.441  1.00  0.00      PROA S
ATOM   4309  CE  MET   764     -27.121  -2.422  10.469  1.00  0.00      PROA C
ATOM   4310  HE1 MET   764     -27.687  -1.834   9.718  1.00  0.00      PROA H
ATOM   4311  HE2 MET   764     -26.040  -2.316  10.238  1.00  0.00      PROA H
ATOM   4312  HE3 MET   764     -27.315  -1.975  11.464  1.00  0.00      PROA H
ATOM   4313  C   MET   764     -24.559  -5.804   7.414  1.00  0.00      PROA C
ATOM   4314  O   MET   764     -24.852  -5.438   6.319  1.00  0.00      PROA O
ATOM   4315  N   LEU   765     -23.396  -5.330   7.954  1.00  0.00      PROA N
ATOM   4316  HN  LEU   765     -23.112  -5.633   8.865  1.00  0.00      PROA H
ATOM   4317  CA  LEU   765     -22.467  -4.471   7.241  1.00  0.00      PROA C
ATOM   4318  HA  LEU   765     -23.043  -3.641   6.861  1.00  0.00      PROA H
ATOM   4319  CB  LEU   765     -21.436  -3.871   8.232  1.00  0.00      PROA C
ATOM   4320  HB1 LEU   765     -20.697  -3.262   7.671  1.00  0.00      PROA H
ATOM   4321  HB2 LEU   765     -20.879  -4.733   8.664  1.00  0.00      PROA H
ATOM   4322  CG  LEU   765     -21.922  -2.999   9.474  1.00  0.00      PROA C
ATOM   4323  HG  LEU   765     -22.672  -3.572  10.056  1.00  0.00      PROA H
ATOM   4324  CD1 LEU   765     -20.675  -2.708  10.386  1.00  0.00      PROA C
ATOM   4325 HD11 LEU   765     -19.909  -2.146   9.812  1.00  0.00      PROA H
ATOM   4326 HD12 LEU   765     -20.230  -3.666  10.722  1.00  0.00      PROA H
ATOM   4327 HD13 LEU   765     -20.970  -2.118  11.275  1.00  0.00      PROA H
ATOM   4328  CD2 LEU   765     -22.528  -1.681   8.967  1.00  0.00      PROA C
ATOM   4329 HD21 LEU   765     -23.402  -1.881   8.314  1.00  0.00      PROA H
ATOM   4330 HD22 LEU   765     -21.772  -1.112   8.385  1.00  0.00      PROA H
ATOM   4331 HD23 LEU   765     -22.855  -1.053   9.819  1.00  0.00      PROA H
ATOM   4332  C   LEU   765     -21.833  -5.078   6.031  1.00  0.00      PROA C
ATOM   4333  O   LEU   765     -21.750  -4.343   5.020  1.00  0.00      PROA O
ATOM   4334  N   ASP   766     -21.374  -6.355   6.076  1.00  0.00      PROA N
ATOM   4335  HN  ASP   766     -21.312  -6.819   6.965  1.00  0.00      PROA H
ATOM   4336  CA  ASP   766     -20.858  -7.131   4.985  1.00  0.00      PROA C
ATOM   4337  HA  ASP   766     -19.898  -6.717   4.706  1.00  0.00      PROA H
ATOM   4338  CB  ASP   766     -20.731  -8.694   5.366  1.00  0.00      PROA C
ATOM   4339  HB1 ASP   766     -20.449  -9.301   4.487  1.00  0.00      PROA H
ATOM   4340  HB2 ASP   766     -21.655  -9.068   5.831  1.00  0.00      PROA H
ATOM   4341  CG  ASP   766     -19.582  -8.793   6.387  1.00  0.00      PROA C
ATOM   4342  OD1 ASP   766     -18.805  -7.814   6.629  1.00  0.00      PROA O
ATOM   4343  OD2 ASP   766     -19.327  -9.975   6.772  1.00  0.00      PROA O
ATOM   4344  C   ASP   766     -21.713  -7.128   3.702  1.00  0.00      PROA C
ATOM   4345  O   ASP   766     -21.265  -6.833   2.617  1.00  0.00      PROA O
ATOM   4346  N   ASN   767     -23.045  -7.439   3.845  1.00  0.00      PROA N
ATOM   4347  HN  ASN   767     -23.409  -7.671   4.746  1.00  0.00      PROA H
ATOM   4348  CA  ASN   767     -23.926  -7.255   2.674  1.00  0.00      PROA C
ATOM   4349  HA  ASN   767     -23.514  -7.813   1.841  1.00  0.00      PROA H
ATOM   4350  CB  ASN   767     -25.344  -7.750   3.034  1.00  0.00      PROA C
ATOM   4351  HB1 ASN   767     -26.087  -7.420   2.268  1.00  0.00      PROA H
ATOM   4352  HB2 ASN   767     -25.666  -7.313   4.006  1.00  0.00      PROA H
ATOM   4353  CG  ASN   767     -25.485  -9.251   3.065  1.00  0.00      PROA C
ATOM   4354  OD1 ASN   767     -25.965  -9.894   2.138  1.00  0.00      PROA O
ATOM   4355  ND2 ASN   767     -25.186  -9.796   4.250  1.00  0.00      PROA N
ATOM   4356 HD21 ASN   767     -24.846  -9.233   5.005  1.00  0.00      PROA H
ATOM   4357 HD22 ASN   767     -25.270 -10.783   4.354  1.00  0.00      PROA H
ATOM   4358  C   ASN   767     -24.094  -5.897   2.218  1.00  0.00      PROA C
ATOM   4359  O   ASN   767     -24.037  -5.635   1.013  1.00  0.00      PROA O
ATOM   4360  N   LEU   768     -24.193  -4.911   3.166  1.00  0.00      PROA N
ATOM   4361  HN  LEU   768     -24.120  -5.133   4.139  1.00  0.00      PROA H
ATOM   4362  CA  LEU   768     -24.396  -3.556   2.842  1.00  0.00      PROA C
ATOM   4363  HA  LEU   768     -25.213  -3.498   2.148  1.00  0.00      PROA H
ATOM   4364  CB  LEU   768     -24.835  -2.863   4.166  1.00  0.00      PROA C
ATOM   4365  HB1 LEU   768     -23.953  -2.892   4.849  1.00  0.00      PROA H
ATOM   4366  HB2 LEU   768     -25.624  -3.489   4.644  1.00  0.00      PROA H
ATOM   4367  CG  LEU   768     -25.324  -1.473   4.064  1.00  0.00      PROA C
ATOM   4368  HG  LEU   768     -24.641  -0.879   3.407  1.00  0.00      PROA H
ATOM   4369  CD1 LEU   768     -26.769  -1.350   3.499  1.00  0.00      PROA C
ATOM   4370 HD11 LEU   768     -27.478  -1.918   4.133  1.00  0.00      PROA H
ATOM   4371 HD12 LEU   768     -26.809  -1.759   2.468  1.00  0.00      PROA H
ATOM   4372 HD13 LEU   768     -27.082  -0.286   3.469  1.00  0.00      PROA H
ATOM   4373  CD2 LEU   768     -25.341  -0.812   5.431  1.00  0.00      PROA C
ATOM   4374 HD21 LEU   768     -24.316  -0.789   5.862  1.00  0.00      PROA H
ATOM   4375 HD22 LEU   768     -25.995  -1.376   6.130  1.00  0.00      PROA H
ATOM   4376 HD23 LEU   768     -25.712   0.233   5.361  1.00  0.00      PROA H
ATOM   4377  C   LEU   768     -23.229  -2.906   2.133  1.00  0.00      PROA C
ATOM   4378  O   LEU   768     -23.388  -2.111   1.272  1.00  0.00      PROA O
ATOM   4379  N   LEU   769     -21.934  -3.253   2.418  1.00  0.00      PROA N
ATOM   4380  HN  LEU   769     -21.771  -3.871   3.195  1.00  0.00      PROA H
ATOM   4381  CA  LEU   769     -20.737  -2.822   1.725  1.00  0.00      PROA C
ATOM   4382  HA  LEU   769     -20.736  -1.743   1.689  1.00  0.00      PROA H
ATOM   4383  CB  LEU   769     -19.472  -3.376   2.514  1.00  0.00      PROA C
ATOM   4384  HB1 LEU   769     -19.462  -4.481   2.468  1.00  0.00      PROA H
ATOM   4385  HB2 LEU   769     -19.582  -3.093   3.581  1.00  0.00      PROA H
ATOM   4386  CG  LEU   769     -18.088  -2.802   2.004  1.00  0.00      PROA C
ATOM   4387  HG  LEU   769     -17.947  -3.047   0.926  1.00  0.00      PROA H
ATOM   4388  CD1 LEU   769     -18.081  -1.259   2.198  1.00  0.00      PROA C
ATOM   4389 HD11 LEU   769     -18.335  -0.993   3.243  1.00  0.00      PROA H
ATOM   4390 HD12 LEU   769     -18.804  -0.780   1.505  1.00  0.00      PROA H
ATOM   4391 HD13 LEU   769     -17.070  -0.869   1.954  1.00  0.00      PROA H
ATOM   4392  CD2 LEU   769     -16.904  -3.280   2.765  1.00  0.00      PROA C
ATOM   4393 HD21 LEU   769     -16.837  -4.386   2.727  1.00  0.00      PROA H
ATOM   4394 HD22 LEU   769     -16.966  -2.980   3.833  1.00  0.00      PROA H
ATOM   4395 HD23 LEU   769     -15.965  -2.869   2.327  1.00  0.00      PROA H
ATOM   4396  C   LEU   769     -20.648  -3.341   0.297  1.00  0.00      PROA C
ATOM   4397  O   LEU   769     -19.925  -2.828  -0.636  1.00  0.00      PROA O
ATOM   4398  N   ASP   770     -21.380  -4.447  -0.085  1.00  0.00      PROA N
ATOM   4399  HN  ASP   770     -21.822  -5.003   0.616  1.00  0.00      PROA H
ATOM   4400  CA  ASP   770     -21.617  -4.912  -1.452  1.00  0.00      PROA C
ATOM   4401  HA  ASP   770     -20.730  -4.714  -2.041  1.00  0.00      PROA H
ATOM   4402  CB  ASP   770     -21.961  -6.448  -1.560  1.00  0.00      PROA C
ATOM   4403  HB1 ASP   770     -22.168  -6.701  -2.621  1.00  0.00      PROA H
ATOM   4404  HB2 ASP   770     -22.863  -6.663  -0.955  1.00  0.00      PROA H
ATOM   4405  CG  ASP   770     -20.872  -7.389  -1.111  1.00  0.00      PROA C
ATOM   4406  OD1 ASP   770     -21.266  -8.567  -0.878  1.00  0.00      PROA O
ATOM   4407  OD2 ASP   770     -19.692  -7.002  -1.119  1.00  0.00      PROA O
ATOM   4408  C   ASP   770     -22.762  -4.125  -2.074  1.00  0.00      PROA C
ATOM   4409  O   ASP   770     -22.803  -3.892  -3.292  1.00  0.00      PROA O
ATOM   4410  N   ILE   771     -23.818  -3.721  -1.297  1.00  0.00      PROA N
ATOM   4411  HN  ILE   771     -23.835  -4.047  -0.352  1.00  0.00      PROA H
ATOM   4412  CA  ILE   771     -24.927  -2.859  -1.727  1.00  0.00      PROA C
ATOM   4413  HA  ILE   771     -25.273  -3.242  -2.677  1.00  0.00      PROA H
ATOM   4414  CB  ILE   771     -26.132  -2.879  -0.741  1.00  0.00      PROA C
ATOM   4415  HB  ILE   771     -25.812  -2.481   0.244  1.00  0.00      PROA H
ATOM   4416  CG2 ILE   771     -27.251  -1.987  -1.361  1.00  0.00      PROA C
ATOM   4417 HG21 ILE   771     -27.541  -2.383  -2.356  1.00  0.00      PROA H
ATOM   4418 HG22 ILE   771     -26.917  -0.936  -1.479  1.00  0.00      PROA H
ATOM   4419 HG23 ILE   771     -28.137  -1.986  -0.697  1.00  0.00      PROA H
ATOM   4420  CG1 ILE   771     -26.672  -4.321  -0.588  1.00  0.00      PROA C
ATOM   4421 HG11 ILE   771     -25.847  -5.053  -0.490  1.00  0.00      PROA H
ATOM   4422 HG12 ILE   771     -27.261  -4.608  -1.483  1.00  0.00      PROA H
ATOM   4423  CD  ILE   771     -27.557  -4.413   0.704  1.00  0.00      PROA C
ATOM   4424  HD1 ILE   771     -28.426  -3.727   0.635  1.00  0.00      PROA H
ATOM   4425  HD2 ILE   771     -26.982  -4.172   1.614  1.00  0.00      PROA H
ATOM   4426  HD3 ILE   771     -27.944  -5.449   0.806  1.00  0.00      PROA H
ATOM   4427  C   ILE   771     -24.386  -1.476  -2.000  1.00  0.00      PROA C
ATOM   4428  O   ILE   771     -24.647  -0.913  -3.028  1.00  0.00      PROA O
ATOM   4429  N   GLU   772     -23.532  -0.930  -1.135  1.00  0.00      PROA N
ATOM   4430  HN  GLU   772     -23.310  -1.428  -0.289  1.00  0.00      PROA H
ATOM   4431  CA  GLU   772     -22.877   0.331  -1.323  1.00  0.00      PROA C
ATOM   4432  HA  GLU   772     -23.643   1.086  -1.221  1.00  0.00      PROA H
ATOM   4433  CB  GLU   772     -21.862   0.557  -0.193  1.00  0.00      PROA C
ATOM   4434  HB1 GLU   772     -21.132  -0.284  -0.159  1.00  0.00      PROA H
ATOM   4435  HB2 GLU   772     -22.438   0.495   0.761  1.00  0.00      PROA H
ATOM   4436  CG  GLU   772     -21.176   1.922  -0.245  1.00  0.00      PROA C
ATOM   4437  HG1 GLU   772     -20.978   2.256   0.801  1.00  0.00      PROA H
ATOM   4438  HG2 GLU   772     -21.837   2.681  -0.717  1.00  0.00      PROA H
ATOM   4439  CD  GLU   772     -19.882   1.907  -0.923  1.00  0.00      PROA C
ATOM   4440  OE1 GLU   772     -19.303   3.035  -1.141  1.00  0.00      PROA O
ATOM   4441  OE2 GLU   772     -19.340   0.875  -1.265  1.00  0.00      PROA O
ATOM   4442  C   GLU   772     -22.204   0.631  -2.691  1.00  0.00      PROA C
ATOM   4443  O   GLU   772     -22.557   1.673  -3.337  1.00  0.00      PROA O
ATOM   4444  N   VAL   773     -21.298  -0.243  -3.219  1.00  0.00      PROA N
ATOM   4445  HN  VAL   773     -20.917  -0.958  -2.634  1.00  0.00      PROA H
ATOM   4446  CA  VAL   773     -20.820  -0.186  -4.563  1.00  0.00      PROA C
ATOM   4447  HA  VAL   773     -20.442   0.815  -4.700  1.00  0.00      PROA H
ATOM   4448  CB  VAL   773     -19.613  -1.091  -4.713  1.00  0.00      PROA C
ATOM   4449  HB  VAL   773     -18.812  -0.731  -4.029  1.00  0.00      PROA H
ATOM   4450  CG1 VAL   773     -19.944  -2.549  -4.367  1.00  0.00      PROA C
ATOM   4451 HG11 VAL   773     -20.737  -2.958  -5.026  1.00  0.00      PROA H
ATOM   4452 HG12 VAL   773     -20.277  -2.654  -3.312  1.00  0.00      PROA H
ATOM   4453 HG13 VAL   773     -19.039  -3.184  -4.480  1.00  0.00      PROA H
ATOM   4454  CG2 VAL   773     -19.054  -1.133  -6.207  1.00  0.00      PROA C
ATOM   4455 HG21 VAL   773     -18.770  -0.113  -6.530  1.00  0.00      PROA H
ATOM   4456 HG22 VAL   773     -19.812  -1.543  -6.903  1.00  0.00      PROA H
ATOM   4457 HG23 VAL   773     -18.156  -1.783  -6.248  1.00  0.00      PROA H
ATOM   4458  C   VAL   773     -21.880  -0.345  -5.667  1.00  0.00      PROA C
ATOM   4459  O   VAL   773     -21.912   0.440  -6.651  1.00  0.00      PROA O
ATOM   4460  N   ALA   774     -22.846  -1.221  -5.544  1.00  0.00      PROA N
ATOM   4461  HN  ALA   774     -22.844  -1.853  -4.768  1.00  0.00      PROA H
ATOM   4462  CA  ALA   774     -24.056  -1.255  -6.400  1.00  0.00      PROA C
ATOM   4463  HA  ALA   774     -23.703  -1.404  -7.411  1.00  0.00      PROA H
ATOM   4464  CB  ALA   774     -24.897  -2.459  -6.024  1.00  0.00      PROA C
ATOM   4465  HB1 ALA   774     -25.492  -2.269  -5.104  1.00  0.00      PROA H
ATOM   4466  HB2 ALA   774     -24.246  -3.325  -5.788  1.00  0.00      PROA H
ATOM   4467  HB3 ALA   774     -25.594  -2.745  -6.841  1.00  0.00      PROA H
ATOM   4468  C   ALA   774     -24.967  -0.015  -6.449  1.00  0.00      PROA C
ATOM   4469  O   ALA   774     -25.346   0.413  -7.512  1.00  0.00      PROA O
ATOM   4470  N   TYR   775     -25.173   0.577  -5.288  1.00  0.00      PROA N
ATOM   4471  HN  TYR   775     -24.846   0.143  -4.440  1.00  0.00      PROA H
ATOM   4472  CA  TYR   775     -25.864   1.864  -5.190  1.00  0.00      PROA C
ATOM   4473  HA  TYR   775     -26.776   1.748  -5.758  1.00  0.00      PROA H
ATOM   4474  CB  TYR   775     -26.239   2.198  -3.714  1.00  0.00      PROA C
ATOM   4475  HB1 TYR   775     -25.310   2.502  -3.178  1.00  0.00      PROA H
ATOM   4476  HB2 TYR   775     -26.588   1.250  -3.247  1.00  0.00      PROA H
ATOM   4477  CG  TYR   775     -27.295   3.174  -3.456  1.00  0.00      PROA C
ATOM   4478  CD1 TYR   775     -27.244   3.934  -2.301  1.00  0.00      PROA C
ATOM   4479  HD1 TYR   775     -26.376   3.865  -1.660  1.00  0.00      PROA H
ATOM   4480  CE1 TYR   775     -28.294   4.822  -1.929  1.00  0.00      PROA C
ATOM   4481  HE1 TYR   775     -28.202   5.423  -1.040  1.00  0.00      PROA H
ATOM   4482  CZ  TYR   775     -29.407   4.977  -2.782  1.00  0.00      PROA C
ATOM   4483  OH  TYR   775     -30.453   5.908  -2.481  1.00  0.00      PROA O
ATOM   4484  HH  TYR   775     -30.972   5.977  -3.287  1.00  0.00      PROA H
ATOM   4485  CD2 TYR   775     -28.479   3.188  -4.205  1.00  0.00      PROA C
ATOM   4486  HD2 TYR   775     -28.601   2.539  -5.056  1.00  0.00      PROA H
ATOM   4487  CE2 TYR   775     -29.522   4.103  -3.867  1.00  0.00      PROA C
ATOM   4488  HE2 TYR   775     -30.392   4.144  -4.502  1.00  0.00      PROA H
ATOM   4489  C   TYR   775     -25.087   3.004  -5.889  1.00  0.00      PROA C
ATOM   4490  O   TYR   775     -25.598   3.946  -6.429  1.00  0.00      PROA O
ATOM   4491  N   SER   776     -23.770   3.043  -5.751  1.00  0.00      PROA N
ATOM   4492  HN  SER   776     -23.349   2.345  -5.167  1.00  0.00      PROA H
ATOM   4493  CA  SER   776     -22.874   4.008  -6.375  1.00  0.00      PROA C
ATOM   4494  HA  SER   776     -23.278   4.990  -6.174  1.00  0.00      PROA H
ATOM   4495  CB  SER   776     -21.537   3.906  -5.662  1.00  0.00      PROA C
ATOM   4496  HB1 SER   776     -21.145   2.868  -5.777  1.00  0.00      PROA H
ATOM   4497  HB2 SER   776     -21.703   4.064  -4.569  1.00  0.00      PROA H
ATOM   4498  OG  SER   776     -20.544   4.813  -6.116  1.00  0.00      PROA O
ATOM   4499  HG1 SER   776     -20.813   5.701  -5.840  1.00  0.00      PROA H
ATOM   4500  C   SER   776     -22.637   3.973  -7.850  1.00  0.00      PROA C
ATOM   4501  O   SER   776     -22.802   4.946  -8.595  1.00  0.00      PROA O
ATOM   4502  N   LEU   777     -22.345   2.795  -8.373  1.00  0.00      PROA N
ATOM   4503  HN  LEU   777     -22.265   1.981  -7.789  1.00  0.00      PROA H
ATOM   4504  CA  LEU   777     -22.022   2.612  -9.789  1.00  0.00      PROA C
ATOM   4505  HA  LEU   777     -21.537   3.510 -10.145  1.00  0.00      PROA H
ATOM   4506  CB  LEU   777     -20.975   1.417  -9.949  1.00  0.00      PROA C
ATOM   4507  HB1 LEU   777     -20.658   1.359 -11.009  1.00  0.00      PROA H
ATOM   4508  HB2 LEU   777     -21.468   0.462  -9.677  1.00  0.00      PROA H
ATOM   4509  CG  LEU   777     -19.636   1.547  -9.037  1.00  0.00      PROA C
ATOM   4510  HG  LEU   777     -19.932   1.395  -7.976  1.00  0.00      PROA H
ATOM   4511  CD1 LEU   777     -18.669   0.399  -9.448  1.00  0.00      PROA C
ATOM   4512 HD11 LEU   777     -18.411   0.472 -10.523  1.00  0.00      PROA H
ATOM   4513 HD12 LEU   777     -19.164  -0.581  -9.275  1.00  0.00      PROA H
ATOM   4514 HD13 LEU   777     -17.741   0.431  -8.841  1.00  0.00      PROA H
ATOM   4515  CD2 LEU   777     -19.036   2.930  -9.184  1.00  0.00      PROA C
ATOM   4516 HD21 LEU   777     -19.737   3.713  -8.820  1.00  0.00      PROA H
ATOM   4517 HD22 LEU   777     -18.789   3.145 -10.242  1.00  0.00      PROA H
ATOM   4518 HD23 LEU   777     -18.119   2.996  -8.565  1.00  0.00      PROA H
ATOM   4519  C   LEU   777     -23.222   2.423 -10.710  1.00  0.00      PROA C
ATOM   4520  O   LEU   777     -23.135   2.111 -11.943  1.00  0.00      PROA O
ATOM   4521  N   LEU   778     -24.425   2.560 -10.103  1.00  0.00      PROA N
ATOM   4522  HN  LEU   778     -24.409   2.749  -9.125  1.00  0.00      PROA H
ATOM   4523  CA  LEU   778     -25.732   2.552 -10.664  1.00  0.00      PROA C
ATOM   4524  HA  LEU   778     -25.939   1.551 -11.015  1.00  0.00      PROA H
ATOM   4525  CB  LEU   778     -26.622   2.904  -9.462  1.00  0.00      PROA C
ATOM   4526  HB1 LEU   778     -26.224   3.854  -9.027  1.00  0.00      PROA H
ATOM   4527  HB2 LEU   778     -26.506   2.131  -8.675  1.00  0.00      PROA H
ATOM   4528  CG  LEU   778     -28.137   3.146  -9.673  1.00  0.00      PROA C
ATOM   4529  HG  LEU   778     -28.306   3.829 -10.532  1.00  0.00      PROA H
ATOM   4530  CD1 LEU   778     -28.729   1.725  -9.996  1.00  0.00      PROA C
ATOM   4531 HD11 LEU   778     -28.544   1.034  -9.146  1.00  0.00      PROA H
ATOM   4532 HD12 LEU   778     -28.259   1.304 -10.906  1.00  0.00      PROA H
ATOM   4533 HD13 LEU   778     -29.822   1.801 -10.156  1.00  0.00      PROA H
ATOM   4534  CD2 LEU   778     -28.888   3.766  -8.432  1.00  0.00      PROA C
ATOM   4535 HD21 LEU   778     -28.446   4.754  -8.201  1.00  0.00      PROA H
ATOM   4536 HD22 LEU   778     -28.768   3.107  -7.549  1.00  0.00      PROA H
ATOM   4537 HD23 LEU   778     -29.965   3.896  -8.656  1.00  0.00      PROA H
ATOM   4538  C   LEU   778     -25.983   3.530 -11.813  1.00  0.00      PROA C
ATOM   4539  O   LEU   778     -25.536   4.676 -11.799  1.00  0.00      PROA O
ATOM   4540  N   ARG   779     -26.610   3.050 -12.894  1.00  0.00      PROA N
ATOM   4541  HN  ARG   779     -26.842   2.083 -12.927  1.00  0.00      PROA H
ATOM   4542  CA  ARG   779     -27.104   3.915 -14.051  1.00  0.00      PROA C
ATOM   4543  HA  ARG   779     -26.235   4.057 -14.678  1.00  0.00      PROA H
ATOM   4544  CB  ARG   779     -28.148   3.101 -14.912  1.00  0.00      PROA C
ATOM   4545  HB1 ARG   779     -27.593   2.362 -15.522  1.00  0.00      PROA H
ATOM   4546  HB2 ARG   779     -28.605   3.811 -15.638  1.00  0.00      PROA H
ATOM   4547  CG  ARG   779     -29.271   2.341 -14.181  1.00  0.00      PROA C
ATOM   4548  HG1 ARG   779     -29.697   2.962 -13.367  1.00  0.00      PROA H
ATOM   4549  HG2 ARG   779     -28.850   1.414 -13.738  1.00  0.00      PROA H
ATOM   4550  CD  ARG   779     -30.471   1.961 -15.204  1.00  0.00      PROA C
ATOM   4551  HD1 ARG   779     -30.021   1.568 -16.141  1.00  0.00      PROA H
ATOM   4552  HD2 ARG   779     -31.042   2.892 -15.413  1.00  0.00      PROA H
ATOM   4553  NE  ARG   779     -31.281   0.888 -14.583  1.00  0.00      PROA N
ATOM   4554  HE  ARG   779     -30.837   0.132 -14.108  1.00  0.00      PROA H
ATOM   4555  CZ  ARG   779     -32.600   0.871 -14.741  1.00  0.00      PROA C
ATOM   4556  NH1 ARG   779     -33.344   1.744 -15.334  1.00  0.00      PROA N
ATOM   4557 HH11 ARG   779     -32.954   2.654 -15.385  1.00  0.00      PROA H
ATOM   4558 HH12 ARG   779     -34.325   1.669 -15.210  1.00  0.00      PROA H
ATOM   4559  NH2 ARG   779     -33.212  -0.255 -14.381  1.00  0.00      PROA N
ATOM   4560 HH21 ARG   779     -32.701  -0.916 -13.839  1.00  0.00      PROA H
ATOM   4561 HH22 ARG   779     -34.202  -0.300 -14.349  1.00  0.00      PROA H
ATOM   4562  C   ARG   779     -27.593   5.346 -13.710  1.00  0.00      PROA C
ATOM   4563  O   ARG   779     -28.524   5.653 -12.994  1.00  0.00      PROA O
ATOM   4564  N   GLY   780     -26.909   6.319 -14.358  1.00  0.00      PROA N
ATOM   4565  HN  GLY   780     -26.168   6.060 -14.969  1.00  0.00      PROA H
ATOM   4566  CA  GLY   780     -27.019   7.713 -14.015  1.00  0.00      PROA C
ATOM   4567  HA1 GLY   780     -26.043   8.051 -13.700  1.00  0.00      PROA H
ATOM   4568  HA2 GLY   780     -27.778   7.881 -13.261  1.00  0.00      PROA H
ATOM   4569  C   GLY   780     -27.433   8.461 -15.212  1.00  0.00      PROA C
ATOM   4570  O   GLY   780     -28.669   8.724 -15.390  1.00  0.00      PROA O
ATOM   4571  N   GLY   781     -26.439   8.897 -15.910  1.00  0.00      PROA N
ATOM   4572  HN  GLY   781     -25.501   8.662 -15.659  1.00  0.00      PROA H
ATOM   4573  CA  GLY   781     -26.637   9.677 -17.144  1.00  0.00      PROA C
ATOM   4574  HA1 GLY   781     -26.073  10.589 -17.055  1.00  0.00      PROA H
ATOM   4575  HA2 GLY   781     -27.686   9.855 -17.327  1.00  0.00      PROA H
ATOM   4576  C   GLY   781     -26.126   8.884 -18.322  1.00  0.00      PROA C
ATOM   4577  O   GLY   781     -25.450   7.852 -18.111  1.00  0.00      PROA O
ATOM   4578  N   SER   782     -26.308   9.369 -19.525  1.00  0.00      PROA N
ATOM   4579  HN  SER   782     -26.798  10.221 -19.671  1.00  0.00      PROA H
ATOM   4580  CA  SER   782     -25.683   8.855 -20.714  1.00  0.00      PROA C
ATOM   4581  HA  SER   782     -25.626   7.778 -20.614  1.00  0.00      PROA H
ATOM   4582  CB  SER   782     -26.431   9.107 -21.938  1.00  0.00      PROA C
ATOM   4583  HB1 SER   782     -27.330   8.439 -21.902  1.00  0.00      PROA H
ATOM   4584  HB2 SER   782     -25.927   8.831 -22.894  1.00  0.00      PROA H
ATOM   4585  OG  SER   782     -26.953  10.438 -22.040  1.00  0.00      PROA O
ATOM   4586  HG1 SER   782     -26.419  10.856 -22.759  1.00  0.00      PROA H
ATOM   4587  C   SER   782     -24.274   9.293 -20.860  1.00  0.00      PROA C
ATOM   4588  O   SER   782     -23.613   9.937 -20.087  1.00  0.00      PROA O
ATOM   4589  N   ASP   783     -23.629   8.709 -21.928  1.00  0.00      PROA N
ATOM   4590  HN  ASP   783     -24.057   8.077 -22.568  1.00  0.00      PROA H
ATOM   4591  CA  ASP   783     -22.255   8.991 -22.149  1.00  0.00      PROA C
ATOM   4592  HA  ASP   783     -22.022   9.988 -21.791  1.00  0.00      PROA H
ATOM   4593  CB  ASP   783     -21.304   8.039 -21.469  1.00  0.00      PROA C
ATOM   4594  HB1 ASP   783     -21.449   7.011 -21.869  1.00  0.00      PROA H
ATOM   4595  HB2 ASP   783     -21.586   8.000 -20.391  1.00  0.00      PROA H
ATOM   4596  CG  ASP   783     -19.824   8.298 -21.469  1.00  0.00      PROA C
ATOM   4597  OD1 ASP   783     -19.445   9.505 -21.479  1.00  0.00      PROA O
ATOM   4598  OD2 ASP   783     -18.992   7.369 -21.406  1.00  0.00      PROA O
ATOM   4599  C   ASP   783     -21.984   9.056 -23.653  1.00  0.00      PROA C
ATOM   4600  O   ASP   783     -22.711   8.580 -24.489  1.00  0.00      PROA O
ATOM   4601  N   ASP   784     -20.845   9.629 -24.013  1.00  0.00      PROA N
ATOM   4602  HN  ASP   784     -20.172   9.835 -23.287  1.00  0.00      PROA H
ATOM   4603  CA  ASP   784     -20.495  10.035 -25.347  1.00  0.00      PROA C
ATOM   4604  HA  ASP   784     -21.144  10.856 -25.616  1.00  0.00      PROA H
ATOM   4605  CB  ASP   784     -18.951  10.603 -25.190  1.00  0.00      PROA C
ATOM   4606  HB1 ASP   784     -18.269   9.757 -25.000  1.00  0.00      PROA H
ATOM   4607  HB2 ASP   784     -18.913  11.285 -24.332  1.00  0.00      PROA H
ATOM   4608  CG  ASP   784     -18.433  11.366 -26.450  1.00  0.00      PROA C
ATOM   4609  OD1 ASP   784     -17.224  11.227 -26.865  1.00  0.00      PROA O
ATOM   4610  OD2 ASP   784     -19.221  12.160 -27.044  1.00  0.00      PROA O
ATOM   4611  C   ASP   784     -20.577   8.972 -26.440  1.00  0.00      PROA C
ATOM   4612  O   ASP   784     -20.227   7.810 -26.308  1.00  0.00      PROA O
ATOM   4613  N   SER   785     -21.140   9.429 -27.572  1.00  0.00      PROA N
ATOM   4614  HN  SER   785     -21.154  10.420 -27.685  1.00  0.00      PROA H
ATOM   4615  CA  SER   785     -21.306   8.587 -28.741  1.00  0.00      PROA C
ATOM   4616  HA  SER   785     -20.500   7.863 -28.737  1.00  0.00      PROA H
ATOM   4617  CB  SER   785     -21.159   9.342 -30.126  1.00  0.00      PROA C
ATOM   4618  HB1 SER   785     -20.244   9.975 -30.052  1.00  0.00      PROA H
ATOM   4619  HB2 SER   785     -22.024  10.004 -30.327  1.00  0.00      PROA H
ATOM   4620  OG  SER   785     -20.957   8.418 -31.216  1.00  0.00      PROA O
ATOM   4621  HG1 SER   785     -21.762   7.906 -31.338  1.00  0.00      PROA H
ATOM   4622  C   SER   785     -22.614   7.773 -28.679  1.00  0.00      PROA C
ATOM   4623  O   SER   785     -22.753   6.754 -29.376  1.00  0.00      PROA O
ATOM   4624  N   SER   786     -23.651   8.179 -27.946  1.00  0.00      PROA N
ATOM   4625  HN  SER   786     -23.539   8.945 -27.317  1.00  0.00      PROA H
ATOM   4626  CA  SER   786     -24.922   7.445 -27.899  1.00  0.00      PROA C
ATOM   4627  HA  SER   786     -25.112   7.079 -28.901  1.00  0.00      PROA H
ATOM   4628  CB  SER   786     -26.131   8.338 -27.593  1.00  0.00      PROA C
ATOM   4629  HB1 SER   786     -27.078   7.767 -27.687  1.00  0.00      PROA H
ATOM   4630  HB2 SER   786     -26.161   9.167 -28.335  1.00  0.00      PROA H
ATOM   4631  OG  SER   786     -25.987   8.857 -26.302  1.00  0.00      PROA O
ATOM   4632  HG1 SER   786     -25.697   8.152 -25.705  1.00  0.00      PROA H
ATOM   4633  C   SER   786     -24.877   6.185 -27.046  1.00  0.00      PROA C
ATOM   4634  O   SER   786     -25.615   5.185 -27.282  1.00  0.00      PROA O
ATOM   4635  N   LYS   787     -24.031   6.155 -26.003  1.00  0.00      PROA N
ATOM   4636  HN  LYS   787     -23.370   6.890 -25.832  1.00  0.00      PROA H
ATOM   4637  CA  LYS   787     -24.096   5.105 -24.943  1.00  0.00      PROA C
ATOM   4638  HA  LYS   787     -24.126   4.144 -25.437  1.00  0.00      PROA H
ATOM   4639  CB  LYS   787     -22.773   5.123 -24.057  1.00  0.00      PROA C
ATOM   4640  HB1 LYS   787     -22.916   4.390 -23.233  1.00  0.00      PROA H
ATOM   4641  HB2 LYS   787     -22.660   6.127 -23.600  1.00  0.00      PROA H
ATOM   4642  CG  LYS   787     -21.449   4.739 -24.777  1.00  0.00      PROA C
ATOM   4643  HG1 LYS   787     -21.208   5.489 -25.564  1.00  0.00      PROA H
ATOM   4644  HG2 LYS   787     -21.610   3.758 -25.279  1.00  0.00      PROA H
ATOM   4645  CD  LYS   787     -20.284   4.609 -23.808  1.00  0.00      PROA C
ATOM   4646  HD1 LYS   787     -20.572   4.076 -22.878  1.00  0.00      PROA H
ATOM   4647  HD2 LYS   787     -19.914   5.619 -23.537  1.00  0.00      PROA H
ATOM   4648  CE  LYS   787     -19.125   3.728 -24.535  1.00  0.00      PROA C
ATOM   4649  HE1 LYS   787     -18.977   4.090 -25.569  1.00  0.00      PROA H
ATOM   4650  HE2 LYS   787     -19.353   2.648 -24.513  1.00  0.00      PROA H
ATOM   4651  NZ  LYS   787     -17.860   3.993 -23.759  1.00  0.00      PROA N
ATOM   4652  HZ1 LYS   787     -17.879   3.403 -22.869  1.00  0.00      PROA H
ATOM   4653  HZ2 LYS   787     -17.807   5.007 -23.500  1.00  0.00      PROA H
ATOM   4654  HZ3 LYS   787     -17.014   3.722 -24.280  1.00  0.00      PROA H
ATOM   4655  C   LYS   787     -25.373   5.214 -24.177  1.00  0.00      PROA C
ATOM   4656  O   LYS   787     -25.753   6.218 -23.548  1.00  0.00      PROA O
ATOM   4657  N   ASP   788     -26.281   4.213 -24.142  1.00  0.00      PROA N
ATOM   4658  HN  ASP   788     -26.127   3.378 -24.670  1.00  0.00      PROA H
ATOM   4659  CA  ASP   788     -27.404   4.128 -23.255  1.00  0.00      PROA C
ATOM   4660  HA  ASP   788     -28.012   4.992 -23.473  1.00  0.00      PROA H
ATOM   4661  CB  ASP   788     -28.120   2.846 -23.660  1.00  0.00      PROA C
ATOM   4662  HB1 ASP   788     -27.653   1.938 -23.227  1.00  0.00      PROA H
ATOM   4663  HB2 ASP   788     -28.094   2.725 -24.768  1.00  0.00      PROA H
ATOM   4664  CG  ASP   788     -29.568   2.916 -23.280  1.00  0.00      PROA C
ATOM   4665  OD1 ASP   788     -30.341   3.714 -23.935  1.00  0.00      PROA O
ATOM   4666  OD2 ASP   788     -29.941   2.219 -22.282  1.00  0.00      PROA O
ATOM   4667  C   ASP   788     -26.949   4.114 -21.816  1.00  0.00      PROA C
ATOM   4668  O   ASP   788     -25.897   3.596 -21.444  1.00  0.00      PROA O
ATOM   4669  N   PRO   789     -27.720   4.766 -20.858  1.00  0.00      PROA N
ATOM   4670  CD  PRO   789     -28.871   5.562 -21.153  1.00  0.00      PROA C
ATOM   4671  HD1 PRO   789     -29.706   4.890 -21.444  1.00  0.00      PROA H
ATOM   4672  HD2 PRO   789     -28.669   6.307 -21.953  1.00  0.00      PROA H
ATOM   4673  CA  PRO   789     -27.502   4.595 -19.460  1.00  0.00      PROA C
ATOM   4674  HA  PRO   789     -26.579   5.101 -19.213  1.00  0.00      PROA H
ATOM   4675  CB  PRO   789     -28.761   5.164 -18.763  1.00  0.00      PROA C
ATOM   4676  HB1 PRO   789     -28.537   5.591 -17.766  1.00  0.00      PROA H
ATOM   4677  HB2 PRO   789     -29.568   4.408 -18.691  1.00  0.00      PROA H
ATOM   4678  CG  PRO   789     -29.160   6.243 -19.813  1.00  0.00      PROA C
ATOM   4679  HG1 PRO   789     -30.215   6.561 -19.706  1.00  0.00      PROA H
ATOM   4680  HG2 PRO   789     -28.488   7.120 -19.695  1.00  0.00      PROA H
ATOM   4681  C   PRO   789     -27.331   3.089 -19.014  1.00  0.00      PROA C
ATOM   4682  O   PRO   789     -26.624   2.879 -18.027  1.00  0.00      PROA O
ATOM   4683  N   ILE   790     -27.925   2.120 -19.689  1.00  0.00      PROA N
ATOM   4684  HN  ILE   790     -28.535   2.307 -20.464  1.00  0.00      PROA H
ATOM   4685  CA  ILE   790     -27.660   0.670 -19.371  1.00  0.00      PROA C
ATOM   4686  HA  ILE   790     -27.558   0.548 -18.302  1.00  0.00      PROA H
ATOM   4687  CB  ILE   790     -28.828  -0.175 -19.841  1.00  0.00      PROA C
ATOM   4688  HB  ILE   790     -29.138   0.131 -20.865  1.00  0.00      PROA H
ATOM   4689  CG2 ILE   790     -28.439  -1.673 -19.829  1.00  0.00      PROA C
ATOM   4690 HG21 ILE   790     -28.003  -1.967 -18.851  1.00  0.00      PROA H
ATOM   4691 HG22 ILE   790     -27.705  -1.911 -20.630  1.00  0.00      PROA H
ATOM   4692 HG23 ILE   790     -29.326  -2.311 -20.020  1.00  0.00      PROA H
ATOM   4693  CG1 ILE   790     -29.944   0.091 -18.825  1.00  0.00      PROA C
ATOM   4694 HG11 ILE   790     -29.984   1.165 -18.542  1.00  0.00      PROA H
ATOM   4695 HG12 ILE   790     -29.762  -0.504 -17.901  1.00  0.00      PROA H
ATOM   4696  CD  ILE   790     -31.273  -0.277 -19.457  1.00  0.00      PROA C
ATOM   4697  HD1 ILE   790     -31.290  -1.348 -19.751  1.00  0.00      PROA H
ATOM   4698  HD2 ILE   790     -31.428   0.333 -20.373  1.00  0.00      PROA H
ATOM   4699  HD3 ILE   790     -32.111  -0.080 -18.756  1.00  0.00      PROA H
ATOM   4700  C   ILE   790     -26.321   0.200 -19.975  1.00  0.00      PROA C
ATOM   4701  O   ILE   790     -25.590  -0.582 -19.401  1.00  0.00      PROA O
ATOM   4702  N   ASP   791     -25.934   0.694 -21.167  1.00  0.00      PROA N
ATOM   4703  HN  ASP   791     -26.528   1.283 -21.701  1.00  0.00      PROA H
ATOM   4704  CA  ASP   791     -24.608   0.495 -21.701  1.00  0.00      PROA C
ATOM   4705  HA  ASP   791     -24.440  -0.577 -21.698  1.00  0.00      PROA H
ATOM   4706  CB  ASP   791     -24.415   0.942 -23.169  1.00  0.00      PROA C
ATOM   4707  HB1 ASP   791     -23.385   0.680 -23.501  1.00  0.00      PROA H
ATOM   4708  HB2 ASP   791     -24.535   2.043 -23.233  1.00  0.00      PROA H
ATOM   4709  CG  ASP   791     -25.362   0.313 -24.180  1.00  0.00      PROA C
ATOM   4710  OD1 ASP   791     -25.412   0.865 -25.302  1.00  0.00      PROA O
ATOM   4711  OD2 ASP   791     -25.792  -0.834 -23.847  1.00  0.00      PROA O
ATOM   4712  C   ASP   791     -23.511   1.056 -20.840  1.00  0.00      PROA C
ATOM   4713  O   ASP   791     -22.439   0.459 -20.813  1.00  0.00      PROA O
ATOM   4714  N   VAL   792     -23.673   2.204 -20.207  1.00  0.00      PROA N
ATOM   4715  HN  VAL   792     -24.501   2.732 -20.404  1.00  0.00      PROA H
ATOM   4716  CA  VAL   792     -22.705   2.799 -19.270  1.00  0.00      PROA C
ATOM   4717  HA  VAL   792     -21.715   2.735 -19.705  1.00  0.00      PROA H
ATOM   4718  CB  VAL   792     -23.054   4.273 -19.018  1.00  0.00      PROA C
ATOM   4719  HB  VAL   792     -24.092   4.341 -18.616  1.00  0.00      PROA H
ATOM   4720  CG1 VAL   792     -22.083   4.891 -17.995  1.00  0.00      PROA C
ATOM   4721 HG11 VAL   792     -21.038   4.809 -18.368  1.00  0.00      PROA H
ATOM   4722 HG12 VAL   792     -22.150   4.390 -17.007  1.00  0.00      PROA H
ATOM   4723 HG13 VAL   792     -22.322   5.967 -17.856  1.00  0.00      PROA H
ATOM   4724  CG2 VAL   792     -23.002   5.054 -20.356  1.00  0.00      PROA C
ATOM   4725 HG21 VAL   792     -23.730   4.666 -21.093  1.00  0.00      PROA H
ATOM   4726 HG22 VAL   792     -21.982   4.985 -20.794  1.00  0.00      PROA H
ATOM   4727 HG23 VAL   792     -23.231   6.125 -20.176  1.00  0.00      PROA H
ATOM   4728  C   VAL   792     -22.688   1.965 -17.981  1.00  0.00      PROA C
ATOM   4729  O   VAL   792     -21.627   1.659 -17.490  1.00  0.00      PROA O
ATOM   4730  N   ASN   793     -23.824   1.398 -17.486  1.00  0.00      PROA N
ATOM   4731  HN  ASN   793     -24.682   1.598 -17.954  1.00  0.00      PROA H
ATOM   4732  CA  ASN   793     -23.929   0.556 -16.294  1.00  0.00      PROA C
ATOM   4733  HA  ASN   793     -23.401   1.084 -15.511  1.00  0.00      PROA H
ATOM   4734  CB  ASN   793     -25.409   0.328 -15.865  1.00  0.00      PROA C
ATOM   4735  HB1 ASN   793     -25.939  -0.326 -16.585  1.00  0.00      PROA H
ATOM   4736  HB2 ASN   793     -25.897   1.318 -15.860  1.00  0.00      PROA H
ATOM   4737  CG  ASN   793     -25.575  -0.271 -14.450  1.00  0.00      PROA C
ATOM   4738  OD1 ASN   793     -26.672  -0.702 -14.035  1.00  0.00      PROA O
ATOM   4739  ND2 ASN   793     -24.493  -0.404 -13.667  1.00  0.00      PROA N
ATOM   4740 HD21 ASN   793     -24.624  -0.881 -12.798  1.00  0.00      PROA H
ATOM   4741 HD22 ASN   793     -23.576  -0.229 -14.016  1.00  0.00      PROA H
ATOM   4742  C   ASN   793     -23.171  -0.715 -16.542  1.00  0.00      PROA C
ATOM   4743  O   ASN   793     -22.462  -1.250 -15.681  1.00  0.00      PROA O
ATOM   4744  N   TYR   794     -23.393  -1.311 -17.697  1.00  0.00      PROA N
ATOM   4745  HN  TYR   794     -24.054  -0.943 -18.357  1.00  0.00      PROA H
ATOM   4746  CA  TYR   794     -22.638  -2.524 -18.137  1.00  0.00      PROA C
ATOM   4747  HA  TYR   794     -22.751  -3.273 -17.366  1.00  0.00      PROA H
ATOM   4748  CB  TYR   794     -23.242  -3.077 -19.417  1.00  0.00      PROA C
ATOM   4749  HB1 TYR   794     -23.255  -2.275 -20.191  1.00  0.00      PROA H
ATOM   4750  HB2 TYR   794     -24.305  -3.352 -19.232  1.00  0.00      PROA H
ATOM   4751  CG  TYR   794     -22.544  -4.247 -20.014  1.00  0.00      PROA C
ATOM   4752  CD1 TYR   794     -22.841  -5.503 -19.461  1.00  0.00      PROA C
ATOM   4753  HD1 TYR   794     -23.477  -5.553 -18.588  1.00  0.00      PROA H
ATOM   4754  CE1 TYR   794     -22.341  -6.609 -19.978  1.00  0.00      PROA C
ATOM   4755  HE1 TYR   794     -22.569  -7.561 -19.508  1.00  0.00      PROA H
ATOM   4756  CZ  TYR   794     -21.594  -6.636 -21.126  1.00  0.00      PROA C
ATOM   4757  OH  TYR   794     -21.108  -7.857 -21.608  1.00  0.00      PROA O
ATOM   4758  HH  TYR   794     -20.601  -7.668 -22.405  1.00  0.00      PROA H
ATOM   4759  CD2 TYR   794     -21.697  -4.210 -21.120  1.00  0.00      PROA C
ATOM   4760  HD2 TYR   794     -21.455  -3.256 -21.569  1.00  0.00      PROA H
ATOM   4761  CE2 TYR   794     -21.198  -5.382 -21.709  1.00  0.00      PROA C
ATOM   4762  HE2 TYR   794     -20.591  -5.353 -22.589  1.00  0.00      PROA H
ATOM   4763  C   TYR   794     -21.119  -2.296 -18.282  1.00  0.00      PROA C
ATOM   4764  O   TYR   794     -20.374  -3.147 -17.800  1.00  0.00      PROA O
ATOM   4765  N   GLU   795     -20.683  -1.138 -18.888  1.00  0.00      PROA N
ATOM   4766  HN  GLU   795     -21.297  -0.505 -19.364  1.00  0.00      PROA H
ATOM   4767  CA  GLU   795     -19.267  -0.801 -18.817  1.00  0.00      PROA C
ATOM   4768  HA  GLU   795     -18.724  -1.627 -19.258  1.00  0.00      PROA H
ATOM   4769  CB  GLU   795     -18.963   0.459 -19.747  1.00  0.00      PROA C
ATOM   4770  HB1 GLU   795     -19.636   1.276 -19.398  1.00  0.00      PROA H
ATOM   4771  HB2 GLU   795     -19.298   0.181 -20.774  1.00  0.00      PROA H
ATOM   4772  CG  GLU   795     -17.550   0.960 -19.786  1.00  0.00      PROA C
ATOM   4773  HG1 GLU   795     -16.848   0.198 -20.163  1.00  0.00      PROA H
ATOM   4774  HG2 GLU   795     -17.209   1.272 -18.775  1.00  0.00      PROA H
ATOM   4775  CD  GLU   795     -17.466   2.192 -20.689  1.00  0.00      PROA C
ATOM   4776  OE1 GLU   795     -17.802   2.109 -21.886  1.00  0.00      PROA O
ATOM   4777  OE2 GLU   795     -17.061   3.306 -20.242  1.00  0.00      PROA O
ATOM   4778  C   GLU   795     -18.706  -0.682 -17.380  1.00  0.00      PROA C
ATOM   4779  O   GLU   795     -17.547  -1.024 -17.164  1.00  0.00      PROA O
ATOM   4780  N   LYS   796     -19.439  -0.165 -16.390  1.00  0.00      PROA N
ATOM   4781  HN  LYS   796     -20.352   0.191 -16.601  1.00  0.00      PROA H
ATOM   4782  CA  LYS   796     -18.907   0.084 -15.062  1.00  0.00      PROA C
ATOM   4783  HA  LYS   796     -17.840   0.254 -15.113  1.00  0.00      PROA H
ATOM   4784  CB  LYS   796     -19.612   1.382 -14.408  1.00  0.00      PROA C
ATOM   4785  HB1 LYS   796     -19.326   1.376 -13.329  1.00  0.00      PROA H
ATOM   4786  HB2 LYS   796     -20.713   1.214 -14.450  1.00  0.00      PROA H
ATOM   4787  CG  LYS   796     -19.286   2.730 -14.944  1.00  0.00      PROA C
ATOM   4788  HG1 LYS   796     -19.716   2.823 -15.973  1.00  0.00      PROA H
ATOM   4789  HG2 LYS   796     -18.179   2.806 -15.051  1.00  0.00      PROA H
ATOM   4790  CD  LYS   796     -19.798   3.851 -14.061  1.00  0.00      PROA C
ATOM   4791  HD1 LYS   796     -19.381   3.795 -13.036  1.00  0.00      PROA H
ATOM   4792  HD2 LYS   796     -20.901   3.698 -13.948  1.00  0.00      PROA H
ATOM   4793  CE  LYS   796     -19.607   5.247 -14.667  1.00  0.00      PROA C
ATOM   4794  HE1 LYS   796     -20.139   5.987 -14.038  1.00  0.00      PROA H
ATOM   4795  HE2 LYS   796     -20.002   5.288 -15.704  1.00  0.00      PROA H
ATOM   4796  NZ  LYS   796     -18.180   5.648 -14.687  1.00  0.00      PROA N
ATOM   4797  HZ1 LYS   796     -17.608   4.926 -15.186  1.00  0.00      PROA H
ATOM   4798  HZ2 LYS   796     -17.807   5.685 -13.720  1.00  0.00      PROA H
ATOM   4799  HZ3 LYS   796     -18.013   6.558 -15.160  1.00  0.00      PROA H
ATOM   4800  C   LYS   796     -19.123  -1.151 -14.235  1.00  0.00      PROA C
ATOM   4801  O   LYS   796     -18.874  -1.252 -13.065  1.00  0.00      PROA O
ATOM   4802  N   LEU   797     -19.516  -2.230 -14.937  1.00  0.00      PROA N
ATOM   4803  HN  LEU   797     -19.813  -2.122 -15.886  1.00  0.00      PROA H
ATOM   4804  CA  LEU   797     -19.503  -3.586 -14.443  1.00  0.00      PROA C
ATOM   4805  HA  LEU   797     -19.275  -3.597 -13.391  1.00  0.00      PROA H
ATOM   4806  CB  LEU   797     -20.899  -4.240 -14.636  1.00  0.00      PROA C
ATOM   4807  HB1 LEU   797     -21.331  -3.782 -15.554  1.00  0.00      PROA H
ATOM   4808  HB2 LEU   797     -21.599  -3.925 -13.842  1.00  0.00      PROA H
ATOM   4809  CG  LEU   797     -21.007  -5.781 -14.798  1.00  0.00      PROA C
ATOM   4810  HG  LEU   797     -20.097  -6.271 -14.374  1.00  0.00      PROA H
ATOM   4811  CD1 LEU   797     -22.197  -6.336 -13.946  1.00  0.00      PROA C
ATOM   4812 HD11 LEU   797     -23.148  -5.872 -14.274  1.00  0.00      PROA H
ATOM   4813 HD12 LEU   797     -22.038  -6.122 -12.869  1.00  0.00      PROA H
ATOM   4814 HD13 LEU   797     -22.271  -7.436 -14.081  1.00  0.00      PROA H
ATOM   4815  CD2 LEU   797     -21.011  -5.959 -16.268  1.00  0.00      PROA C
ATOM   4816 HD21 LEU   797     -20.138  -5.475 -16.756  1.00  0.00      PROA H
ATOM   4817 HD22 LEU   797     -21.934  -5.541 -16.725  1.00  0.00      PROA H
ATOM   4818 HD23 LEU   797     -20.971  -7.040 -16.534  1.00  0.00      PROA H
ATOM   4819  C   LEU   797     -18.285  -4.359 -14.977  1.00  0.00      PROA C
ATOM   4820  O   LEU   797     -17.825  -5.301 -14.374  1.00  0.00      PROA O
ATOM   4821  N   LYS   798     -17.601  -3.706 -15.997  1.00  0.00      PROA N
ATOM   4822  HN  LYS   798     -17.926  -2.821 -16.323  1.00  0.00      PROA H
ATOM   4823  CA  LYS   798     -16.438  -4.177 -16.703  1.00  0.00      PROA C
ATOM   4824  HA  LYS   798     -16.640  -3.924 -17.734  1.00  0.00      PROA H
ATOM   4825  CB  LYS   798     -15.102  -3.399 -16.378  1.00  0.00      PROA C
ATOM   4826  HB1 LYS   798     -15.254  -2.370 -16.779  1.00  0.00      PROA H
ATOM   4827  HB2 LYS   798     -14.269  -3.839 -16.972  1.00  0.00      PROA H
ATOM   4828  CG  LYS   798     -14.628  -3.215 -14.916  1.00  0.00      PROA C
ATOM   4829  HG1 LYS   798     -13.629  -2.724 -14.982  1.00  0.00      PROA H
ATOM   4830  HG2 LYS   798     -14.456  -4.224 -14.473  1.00  0.00      PROA H
ATOM   4831  CD  LYS   798     -15.502  -2.399 -13.935  1.00  0.00      PROA C
ATOM   4832  HD1 LYS   798     -16.185  -3.106 -13.414  1.00  0.00      PROA H
ATOM   4833  HD2 LYS   798     -16.113  -1.675 -14.514  1.00  0.00      PROA H
ATOM   4834  CE  LYS   798     -14.622  -1.618 -12.906  1.00  0.00      PROA C
ATOM   4835  HE1 LYS   798     -14.076  -0.783 -13.387  1.00  0.00      PROA H
ATOM   4836  HE2 LYS   798     -13.897  -2.318 -12.437  1.00  0.00      PROA H
ATOM   4837  NZ  LYS   798     -15.487  -1.075 -11.820  1.00  0.00      PROA N
ATOM   4838  HZ1 LYS   798     -16.133  -1.835 -11.491  1.00  0.00      PROA H
ATOM   4839  HZ2 LYS   798     -16.031  -0.254 -12.119  1.00  0.00      PROA H
ATOM   4840  HZ3 LYS   798     -14.859  -0.841 -11.012  1.00  0.00      PROA H
ATOM   4841  C   LYS   798     -16.219  -5.635 -16.753  1.00  0.00      PROA C
ATOM   4842  O   LYS   798     -15.220  -6.173 -16.290  1.00  0.00      PROA O
ATOM   4843  N   THR   799     -17.192  -6.392 -17.343  1.00  0.00      PROA N
ATOM   4844  HN  THR   799     -18.041  -6.008 -17.701  1.00  0.00      PROA H
ATOM   4845  CA  THR   799     -17.060  -7.803 -17.449  1.00  0.00      PROA C
ATOM   4846  HA  THR   799     -16.024  -8.077 -17.600  1.00  0.00      PROA H
ATOM   4847  CB  THR   799     -17.664  -8.634 -16.370  1.00  0.00      PROA C
ATOM   4848  HB  THR   799     -18.770  -8.504 -16.300  1.00  0.00      PROA H
ATOM   4849  OG1 THR   799     -17.088  -8.189 -15.143  1.00  0.00      PROA O
ATOM   4850  HG1 THR   799     -17.060  -7.221 -15.144  1.00  0.00      PROA H
ATOM   4851  CG2 THR   799     -17.299 -10.149 -16.427  1.00  0.00      PROA C
ATOM   4852 HG21 THR   799     -16.199 -10.273 -16.492  1.00  0.00      PROA H
ATOM   4853 HG22 THR   799     -17.766 -10.634 -17.306  1.00  0.00      PROA H
ATOM   4854 HG23 THR   799     -17.660 -10.658 -15.510  1.00  0.00      PROA H
ATOM   4855  C   THR   799     -17.828  -8.089 -18.727  1.00  0.00      PROA C
ATOM   4856  O   THR   799     -18.879  -7.476 -18.878  1.00  0.00      PROA O
ATOM   4857  N   ASP   800     -17.343  -8.978 -19.544  1.00  0.00      PROA N
ATOM   4858  HN  ASP   800     -16.483  -9.436 -19.325  1.00  0.00      PROA H
ATOM   4859  CA  ASP   800     -18.030  -9.624 -20.698  1.00  0.00      PROA C
ATOM   4860  HA  ASP   800     -18.559  -8.833 -21.212  1.00  0.00      PROA H
ATOM   4861  CB  ASP   800     -17.031 -10.321 -21.826  1.00  0.00      PROA C
ATOM   4862  HB1 ASP   800     -16.448 -11.102 -21.307  1.00  0.00      PROA H
ATOM   4863  HB2 ASP   800     -16.330  -9.523 -22.141  1.00  0.00      PROA H
ATOM   4864  CG  ASP   800     -17.629 -10.932 -23.064  1.00  0.00      PROA C
ATOM   4865  OD1 ASP   800     -18.746 -11.492 -23.130  1.00  0.00      PROA O
ATOM   4866  OD2 ASP   800     -16.852 -11.090 -24.023  1.00  0.00      PROA O
ATOM   4867  C   ASP   800     -19.109 -10.575 -20.171  1.00  0.00      PROA C
ATOM   4868  O   ASP   800     -18.826 -11.485 -19.417  1.00  0.00      PROA O
ATOM   4869  N   ILE   801     -20.356 -10.433 -20.624  1.00  0.00      PROA N
ATOM   4870  HN  ILE   801     -20.576  -9.669 -21.230  1.00  0.00      PROA H
ATOM   4871  CA  ILE   801     -21.471 -11.293 -20.298  1.00  0.00      PROA C
ATOM   4872  HA  ILE   801     -21.043 -12.195 -19.883  1.00  0.00      PROA H
ATOM   4873  CB  ILE   801     -22.373 -10.750 -19.233  1.00  0.00      PROA C
ATOM   4874  HB  ILE   801     -22.980  -9.894 -19.605  1.00  0.00      PROA H
ATOM   4875  CG2 ILE   801     -23.288 -11.866 -18.690  1.00  0.00      PROA C
ATOM   4876 HG21 ILE   801     -22.676 -12.700 -18.285  1.00  0.00      PROA H
ATOM   4877 HG22 ILE   801     -23.976 -12.272 -19.458  1.00  0.00      PROA H
ATOM   4878 HG23 ILE   801     -23.940 -11.484 -17.878  1.00  0.00      PROA H
ATOM   4879  CG1 ILE   801     -21.448 -10.238 -18.087  1.00  0.00      PROA C
ATOM   4880 HG11 ILE   801     -20.928  -9.308 -18.400  1.00  0.00      PROA H
ATOM   4881 HG12 ILE   801     -20.688 -11.009 -17.843  1.00  0.00      PROA H
ATOM   4882  CD  ILE   801     -22.230  -9.910 -16.718  1.00  0.00      PROA C
ATOM   4883  HD1 ILE   801     -22.592 -10.842 -16.244  1.00  0.00      PROA H
ATOM   4884  HD2 ILE   801     -23.083  -9.236 -16.928  1.00  0.00      PROA H
ATOM   4885  HD3 ILE   801     -21.534  -9.405 -16.017  1.00  0.00      PROA H
ATOM   4886  C   ILE   801     -22.418 -11.792 -21.397  1.00  0.00      PROA C
ATOM   4887  O   ILE   801     -22.807 -11.035 -22.239  1.00  0.00      PROA O
ATOM   4888  N   LYS   802     -22.459 -13.163 -21.571  1.00  0.00      PROA N
ATOM   4889  HN  LYS   802     -21.971 -13.749 -20.920  1.00  0.00      PROA H
ATOM   4890  CA  LYS   802     -23.183 -13.776 -22.627  1.00  0.00      PROA C
ATOM   4891  HA  LYS   802     -23.673 -13.023 -23.230  1.00  0.00      PROA H
ATOM   4892  CB  LYS   802     -22.269 -14.634 -23.559  1.00  0.00      PROA C
ATOM   4893  HB1 LYS   802     -22.848 -15.381 -24.145  1.00  0.00      PROA H
ATOM   4894  HB2 LYS   802     -21.543 -15.180 -22.922  1.00  0.00      PROA H
ATOM   4895  CG  LYS   802     -21.493 -13.746 -24.615  1.00  0.00      PROA C
ATOM   4896  HG1 LYS   802     -20.986 -12.917 -24.066  1.00  0.00      PROA H
ATOM   4897  HG2 LYS   802     -22.250 -13.262 -25.274  1.00  0.00      PROA H
ATOM   4898  CD  LYS   802     -20.488 -14.478 -25.480  1.00  0.00      PROA C
ATOM   4899  HD1 LYS   802     -20.147 -13.820 -26.314  1.00  0.00      PROA H
ATOM   4900  HD2 LYS   802     -21.002 -15.343 -25.961  1.00  0.00      PROA H
ATOM   4901  CE  LYS   802     -19.266 -15.033 -24.724  1.00  0.00      PROA C
ATOM   4902  HE1 LYS   802     -18.692 -15.717 -25.387  1.00  0.00      PROA H
ATOM   4903  HE2 LYS   802     -19.540 -15.567 -23.794  1.00  0.00      PROA H
ATOM   4904  NZ  LYS   802     -18.371 -13.893 -24.380  1.00  0.00      PROA N
ATOM   4905  HZ1 LYS   802     -18.765 -13.168 -23.723  1.00  0.00      PROA H
ATOM   4906  HZ2 LYS   802     -18.138 -13.354 -25.234  1.00  0.00      PROA H
ATOM   4907  HZ3 LYS   802     -17.439 -14.201 -23.983  1.00  0.00      PROA H
ATOM   4908  C   LYS   802     -24.247 -14.634 -22.110  1.00  0.00      PROA C
ATOM   4909  O   LYS   802     -24.226 -15.070 -20.948  1.00  0.00      PROA O
ATOM   4910  N   VAL   803     -25.333 -14.972 -22.885  1.00  0.00      PROA N
ATOM   4911  HN  VAL   803     -25.425 -14.653 -23.821  1.00  0.00      PROA H
ATOM   4912  CA  VAL   803     -26.433 -15.853 -22.429  1.00  0.00      PROA C
ATOM   4913  HA  VAL   803     -26.362 -16.018 -21.364  1.00  0.00      PROA H
ATOM   4914  CB  VAL   803     -27.800 -15.247 -22.732  1.00  0.00      PROA C
ATOM   4915  HB  VAL   803     -27.869 -14.295 -22.150  1.00  0.00      PROA H
ATOM   4916  CG1 VAL   803     -28.088 -14.940 -24.171  1.00  0.00      PROA C
ATOM   4917 HG11 VAL   803     -27.998 -15.846 -24.811  1.00  0.00      PROA H
ATOM   4918 HG12 VAL   803     -27.401 -14.163 -24.566  1.00  0.00      PROA H
ATOM   4919 HG13 VAL   803     -29.127 -14.561 -24.284  1.00  0.00      PROA H
ATOM   4920  CG2 VAL   803     -28.917 -16.207 -22.181  1.00  0.00      PROA C
ATOM   4921 HG21 VAL   803     -28.709 -16.490 -21.128  1.00  0.00      PROA H
ATOM   4922 HG22 VAL   803     -28.995 -17.130 -22.793  1.00  0.00      PROA H
ATOM   4923 HG23 VAL   803     -29.902 -15.697 -22.213  1.00  0.00      PROA H
ATOM   4924  C   VAL   803     -26.320 -17.161 -23.082  1.00  0.00      PROA C
ATOM   4925  O   VAL   803     -25.962 -17.278 -24.210  1.00  0.00      PROA O
ATOM   4926  N   VAL   804     -26.559 -18.268 -22.359  1.00  0.00      PROA N
ATOM   4927  HN  VAL   804     -26.870 -18.240 -21.403  1.00  0.00      PROA H
ATOM   4928  CA  VAL   804     -26.261 -19.585 -22.883  1.00  0.00      PROA C
ATOM   4929  HA  VAL   804     -25.503 -19.507 -23.650  1.00  0.00      PROA H
ATOM   4930  CB  VAL   804     -25.680 -20.494 -21.810  1.00  0.00      PROA C
ATOM   4931  HB  VAL   804     -26.492 -20.705 -21.069  1.00  0.00      PROA H
ATOM   4932  CG1 VAL   804     -25.211 -21.812 -22.370  1.00  0.00      PROA C
ATOM   4933 HG11 VAL   804     -24.509 -21.663 -23.219  1.00  0.00      PROA H
ATOM   4934 HG12 VAL   804     -26.061 -22.431 -22.733  1.00  0.00      PROA H
ATOM   4935 HG13 VAL   804     -24.684 -22.405 -21.591  1.00  0.00      PROA H
ATOM   4936  CG2 VAL   804     -24.571 -19.776 -21.037  1.00  0.00      PROA C
ATOM   4937 HG21 VAL   804     -24.892 -18.837 -20.554  1.00  0.00      PROA H
ATOM   4938 HG22 VAL   804     -23.741 -19.528 -21.732  1.00  0.00      PROA H
ATOM   4939 HG23 VAL   804     -24.171 -20.441 -20.241  1.00  0.00      PROA H
ATOM   4940  C   VAL   804     -27.499 -20.243 -23.539  1.00  0.00      PROA C
ATOM   4941  O   VAL   804     -28.604 -20.141 -22.984  1.00  0.00      PROA O
ATOM   4942  N   ASP   805     -27.353 -20.844 -24.660  1.00  0.00      PROA N
ATOM   4943  HN  ASP   805     -26.446 -20.942 -25.081  1.00  0.00      PROA H
ATOM   4944  CA  ASP   805     -28.439 -21.425 -25.354  1.00  0.00      PROA C
ATOM   4945  HA  ASP   805     -29.285 -20.752 -25.280  1.00  0.00      PROA H
ATOM   4946  CB  ASP   805     -28.115 -21.501 -26.894  1.00  0.00      PROA C
ATOM   4947  HB1 ASP   805     -27.198 -22.099 -27.058  1.00  0.00      PROA H
ATOM   4948  HB2 ASP   805     -27.975 -20.472 -27.276  1.00  0.00      PROA H
ATOM   4949  CG  ASP   805     -29.239 -22.177 -27.639  1.00  0.00      PROA C
ATOM   4950  OD1 ASP   805     -29.100 -22.172 -28.892  1.00  0.00      PROA O
ATOM   4951  OD2 ASP   805     -30.212 -22.704 -27.047  1.00  0.00      PROA O
ATOM   4952  C   ASP   805     -28.873 -22.734 -24.582  1.00  0.00      PROA C
ATOM   4953  O   ASP   805     -28.052 -23.621 -24.334  1.00  0.00      PROA O
ATOM   4954  N   ARG   806     -30.147 -22.796 -24.193  1.00  0.00      PROA N
ATOM   4955  HN  ARG   806     -30.786 -22.127 -24.556  1.00  0.00      PROA H
ATOM   4956  CA  ARG   806     -30.650 -23.805 -23.404  1.00  0.00      PROA C
ATOM   4957  HA  ARG   806     -30.123 -23.775 -22.460  1.00  0.00      PROA H
ATOM   4958  CB  ARG   806     -32.162 -23.533 -23.131  1.00  0.00      PROA C
ATOM   4959  HB1 ARG   806     -32.180 -22.721 -22.369  1.00  0.00      PROA H
ATOM   4960  HB2 ARG   806     -32.637 -24.421 -22.668  1.00  0.00      PROA H
ATOM   4961  CG  ARG   806     -32.841 -22.961 -24.349  1.00  0.00      PROA C
ATOM   4962  HG1 ARG   806     -32.431 -23.361 -25.308  1.00  0.00      PROA H
ATOM   4963  HG2 ARG   806     -32.722 -21.854 -24.386  1.00  0.00      PROA H
ATOM   4964  CD  ARG   806     -34.322 -23.290 -24.269  1.00  0.00      PROA C
ATOM   4965  HD1 ARG   806     -34.900 -22.819 -25.096  1.00  0.00      PROA H
ATOM   4966  HD2 ARG   806     -34.747 -23.011 -23.279  1.00  0.00      PROA H
ATOM   4967  NE  ARG   806     -34.315 -24.766 -24.454  1.00  0.00      PROA N
ATOM   4968  HE  ARG   806     -33.746 -25.135 -25.218  1.00  0.00      PROA H
ATOM   4969  CZ  ARG   806     -35.092 -25.721 -23.898  1.00  0.00      PROA C
ATOM   4970  NH1 ARG   806     -36.173 -25.448 -23.294  1.00  0.00      PROA N
ATOM   4971 HH11 ARG   806     -36.833 -26.170 -23.149  1.00  0.00      PROA H
ATOM   4972 HH12 ARG   806     -36.368 -24.483 -23.140  1.00  0.00      PROA H
ATOM   4973  NH2 ARG   806     -34.836 -26.917 -24.252  1.00  0.00      PROA N
ATOM   4974 HH21 ARG   806     -34.184 -26.986 -25.024  1.00  0.00      PROA H
ATOM   4975 HH22 ARG   806     -35.419 -27.676 -24.008  1.00  0.00      PROA H
ATOM   4976  C   ARG   806     -30.450 -25.274 -23.949  1.00  0.00      PROA C
ATOM   4977  O   ARG   806     -30.145 -26.242 -23.235  1.00  0.00      PROA O
ATOM   4978  N   ASP   807     -30.551 -25.341 -25.300  1.00  0.00      PROA N
ATOM   4979  HN  ASP   807     -30.705 -24.497 -25.826  1.00  0.00      PROA H
ATOM   4980  CA  ASP   807     -30.403 -26.507 -26.155  1.00  0.00      PROA C
ATOM   4981  HA  ASP   807     -30.955 -27.287 -25.646  1.00  0.00      PROA H
ATOM   4982  CB  ASP   807     -31.061 -26.452 -27.577  1.00  0.00      PROA C
ATOM   4983  HB1 ASP   807     -30.963 -27.434 -28.083  1.00  0.00      PROA H
ATOM   4984  HB2 ASP   807     -30.502 -25.695 -28.176  1.00  0.00      PROA H
ATOM   4985  CG  ASP   807     -32.507 -26.077 -27.634  1.00  0.00      PROA C
ATOM   4986  OD1 ASP   807     -32.938 -25.565 -28.688  1.00  0.00      PROA O
ATOM   4987  OD2 ASP   807     -33.244 -26.158 -26.605  1.00  0.00      PROA O
ATOM   4988  C   ASP   807     -28.992 -27.077 -26.239  1.00  0.00      PROA C
ATOM   4989  O   ASP   807     -28.843 -28.173 -26.698  1.00  0.00      PROA O
ATOM   4990  N   SER   808     -27.963 -26.289 -25.811  1.00  0.00      PROA N
ATOM   4991  HN  SER   808     -28.203 -25.406 -25.408  1.00  0.00      PROA H
ATOM   4992  CA  SER   808     -26.612 -26.571 -25.889  1.00  0.00      PROA C
ATOM   4993  HA  SER   808     -26.426 -26.906 -26.900  1.00  0.00      PROA H
ATOM   4994  CB  SER   808     -25.638 -25.392 -25.595  1.00  0.00      PROA C
ATOM   4995  HB1 SER   808     -25.962 -24.535 -26.229  1.00  0.00      PROA H
ATOM   4996  HB2 SER   808     -24.614 -25.674 -25.935  1.00  0.00      PROA H
ATOM   4997  OG  SER   808     -25.534 -24.927 -24.217  1.00  0.00      PROA O
ATOM   4998  HG1 SER   808     -26.384 -24.484 -24.041  1.00  0.00      PROA H
ATOM   4999  C   SER   808     -26.177 -27.668 -24.977  1.00  0.00      PROA C
ATOM   5000  O   SER   808     -26.821 -27.834 -23.942  1.00  0.00      PROA O
ATOM   5001  N   GLU   809     -25.103 -28.492 -25.350  1.00  0.00      PROA N
ATOM   5002  HN  GLU   809     -24.672 -28.372 -26.240  1.00  0.00      PROA H
ATOM   5003  CA  GLU   809     -24.553 -29.566 -24.574  1.00  0.00      PROA C
ATOM   5004  HA  GLU   809     -25.337 -30.307 -24.493  1.00  0.00      PROA H
ATOM   5005  CB  GLU   809     -23.383 -30.231 -25.328  1.00  0.00      PROA C
ATOM   5006  HB1 GLU   809     -22.906 -31.044 -24.737  1.00  0.00      PROA H
ATOM   5007  HB2 GLU   809     -22.607 -29.456 -25.528  1.00  0.00      PROA H
ATOM   5008  CG  GLU   809     -23.914 -30.827 -26.664  1.00  0.00      PROA C
ATOM   5009  HG1 GLU   809     -24.792 -30.287 -27.070  1.00  0.00      PROA H
ATOM   5010  HG2 GLU   809     -24.225 -31.876 -26.480  1.00  0.00      PROA H
ATOM   5011  CD  GLU   809     -22.870 -30.862 -27.693  1.00  0.00      PROA C
ATOM   5012  OE1 GLU   809     -22.845 -29.994 -28.550  1.00  0.00      PROA O
ATOM   5013  OE2 GLU   809     -21.989 -31.733 -27.590  1.00  0.00      PROA O
ATOM   5014  C   GLU   809     -24.125 -29.293 -23.108  1.00  0.00      PROA C
ATOM   5015  O   GLU   809     -24.347 -30.155 -22.233  1.00  0.00      PROA O
ATOM   5016  N   GLU   810     -23.570 -28.124 -22.845  1.00  0.00      PROA N
ATOM   5017  HN  GLU   810     -23.420 -27.478 -23.588  1.00  0.00      PROA H
ATOM   5018  CA  GLU   810     -23.085 -27.685 -21.503  1.00  0.00      PROA C
ATOM   5019  HA  GLU   810     -22.554 -28.528 -21.080  1.00  0.00      PROA H
ATOM   5020  CB  GLU   810     -22.012 -26.566 -21.721  1.00  0.00      PROA C
ATOM   5021  HB1 GLU   810     -21.210 -27.005 -22.360  1.00  0.00      PROA H
ATOM   5022  HB2 GLU   810     -21.548 -26.300 -20.746  1.00  0.00      PROA H
ATOM   5023  CG  GLU   810     -22.549 -25.288 -22.412  1.00  0.00      PROA C
ATOM   5024  HG1 GLU   810     -23.213 -24.718 -21.731  1.00  0.00      PROA H
ATOM   5025  HG2 GLU   810     -23.128 -25.548 -23.323  1.00  0.00      PROA H
ATOM   5026  CD  GLU   810     -21.417 -24.401 -22.859  1.00  0.00      PROA C
ATOM   5027  OE1 GLU   810     -20.914 -23.581 -22.042  1.00  0.00      PROA O
ATOM   5028  OE2 GLU   810     -20.902 -24.514 -24.045  1.00  0.00      PROA O
ATOM   5029  C   GLU   810     -24.209 -27.398 -20.492  1.00  0.00      PROA C
ATOM   5030  O   GLU   810     -24.072 -27.645 -19.310  1.00  0.00      PROA O
ATOM   5031  N   ALA   811     -25.338 -26.829 -20.977  1.00  0.00      PROA N
ATOM   5032  HN  ALA   811     -25.422 -26.673 -21.962  1.00  0.00      PROA H
ATOM   5033  CA  ALA   811     -26.461 -26.314 -20.113  1.00  0.00      PROA C
ATOM   5034  HA  ALA   811     -26.042 -25.586 -19.432  1.00  0.00      PROA H
ATOM   5035  CB  ALA   811     -27.500 -25.628 -21.034  1.00  0.00      PROA C
ATOM   5036  HB1 ALA   811     -27.898 -26.346 -21.784  1.00  0.00      PROA H
ATOM   5037  HB2 ALA   811     -27.016 -24.797 -21.591  1.00  0.00      PROA H
ATOM   5038  HB3 ALA   811     -28.345 -25.209 -20.449  1.00  0.00      PROA H
ATOM   5039  C   ALA   811     -27.078 -27.381 -19.274  1.00  0.00      PROA C
ATOM   5040  O   ALA   811     -27.231 -27.283 -18.035  1.00  0.00      PROA O
ATOM   5041  N   GLU   812     -27.290 -28.572 -19.959  1.00  0.00      PROA N
ATOM   5042  HN  GLU   812     -27.035 -28.619 -20.925  1.00  0.00      PROA H
ATOM   5043  CA  GLU   812     -27.894 -29.742 -19.419  1.00  0.00      PROA C
ATOM   5044  HA  GLU   812     -28.892 -29.517 -19.088  1.00  0.00      PROA H
ATOM   5045  CB  GLU   812     -27.896 -30.848 -20.517  1.00  0.00      PROA C
ATOM   5046  HB1 GLU   812     -26.899 -30.812 -21.024  1.00  0.00      PROA H
ATOM   5047  HB2 GLU   812     -28.621 -30.523 -21.298  1.00  0.00      PROA H
ATOM   5048  CG  GLU   812     -28.157 -32.311 -20.202  1.00  0.00      PROA C
ATOM   5049  HG1 GLU   812     -29.067 -32.386 -19.564  1.00  0.00      PROA H
ATOM   5050  HG2 GLU   812     -27.305 -32.729 -19.621  1.00  0.00      PROA H
ATOM   5051  CD  GLU   812     -28.400 -33.253 -21.369  1.00  0.00      PROA C
ATOM   5052  OE1 GLU   812     -28.260 -34.454 -21.145  1.00  0.00      PROA O
ATOM   5053  OE2 GLU   812     -28.858 -32.771 -22.412  1.00  0.00      PROA O
ATOM   5054  C   GLU   812     -27.205 -30.317 -18.284  1.00  0.00      PROA C
ATOM   5055  O   GLU   812     -27.833 -30.759 -17.319  1.00  0.00      PROA O
ATOM   5056  N   ILE   813     -25.900 -30.328 -18.285  1.00  0.00      PROA N
ATOM   5057  HN  ILE   813     -25.405 -29.989 -19.083  1.00  0.00      PROA H
ATOM   5058  CA  ILE   813     -25.059 -30.798 -17.115  1.00  0.00      PROA C
ATOM   5059  HA  ILE   813     -25.412 -31.783 -16.844  1.00  0.00      PROA H
ATOM   5060  CB  ILE   813     -23.551 -30.936 -17.471  1.00  0.00      PROA C
ATOM   5061  HB  ILE   813     -23.141 -29.928 -17.710  1.00  0.00      PROA H
ATOM   5062  CG2 ILE   813     -22.765 -31.523 -16.223  1.00  0.00      PROA C
ATOM   5063 HG21 ILE   813     -23.143 -32.540 -15.994  1.00  0.00      PROA H
[truncated: 15,830,195 more chars]
