# Supplementary material for: Identifying potential binding sites for complex formation between Tyrosyl-DNA phosphodiesterase 1 and poly [ADP-ribose] polymerase 1
Source: Phys Chem Chem Phys. 2026 May 19;28(23):14017–27. doi: 10.1039/d6cp00941g (PMC13203358; doi:10.1039/d6cp00941g)
Supplement: CP-028-D6CP00941G-s001 [file CP-028-D6CP00941G-s001.zip › Sample_configuration_restrain_coordinate_structure_files/TDP1_PARP1.psf]

PSF EXT CMAP XPLOR

         2 !NTITLE
* GENERATED BY CHARMM-GUI FF-Converter
* DATE:   11/03/23   09:11:16

    205445 !NATOM
         1 PROA     495      PRO      N        NP      -0.700000E-01   14.0070           0
         2 PROA     495      PRO      HN1      HC       0.240000       1.00800           0
         3 PROA     495      PRO      HN2      HC       0.240000       1.00800           0
         4 PROA     495      PRO      CD       CP3      0.160000       12.0110           0
         5 PROA     495      PRO      HD1      HA2      0.900000E-01   1.00800           0
         6 PROA     495      PRO      HD2      HA2      0.900000E-01   1.00800           0
         7 PROA     495      PRO      CA       CP1      0.160000       12.0110           0
         8 PROA     495      PRO      HA       HB1      0.900000E-01   1.00800           0
         9 PROA     495      PRO      CB       CP2     -0.180000       12.0110           0
        10 PROA     495      PRO      HB1      HA2      0.900000E-01   1.00800           0
        11 PROA     495      PRO      HB2      HA2      0.900000E-01   1.00800           0
        12 PROA     495      PRO      CG       CP2     -0.180000       12.0110           0
        13 PROA     495      PRO      HG1      HA2      0.900000E-01   1.00800           0
        14 PROA     495      PRO      HG2      HA2      0.900000E-01   1.00800           0
        15 PROA     495      PRO      C        C        0.510000       12.0110           0
        16 PROA     495      PRO      O        O       -0.510000       15.9994           0
        17 PROA     496      ARG      N        NH1     -0.470000       14.0070           0
        18 PROA     496      ARG      HN       H        0.310000       1.00800           0
        19 PROA     496      ARG      CA       CT1      0.700000E-01   12.0110           0
        20 PROA     496      ARG      HA       HB1      0.900000E-01   1.00800           0
        21 PROA     496      ARG      CB       CT2     -0.180000       12.0110           0
        22 PROA     496      ARG      HB1      HA2      0.900000E-01   1.00800           0
        23 PROA     496      ARG      HB2      HA2      0.900000E-01   1.00800           0
        24 PROA     496      ARG      CG       CT2     -0.180000       12.0110           0
        25 PROA     496      ARG      HG1      HA2      0.900000E-01   1.00800           0
        26 PROA     496      ARG      HG2      HA2      0.900000E-01   1.00800           0
        27 PROA     496      ARG      CD       CT2      0.200000       12.0110           0
        28 PROA     496      ARG      HD1      HA2      0.900000E-01   1.00800           0
        29 PROA     496      ARG      HD2      HA2      0.900000E-01   1.00800           0
        30 PROA     496      ARG      NE       NC2     -0.700000       14.0070           0
        31 PROA     496      ARG      HE       HC       0.440000       1.00800           0
        32 PROA     496      ARG      CZ       C        0.640000       12.0110           0
        33 PROA     496      ARG      NH1      NC2     -0.800000       14.0070           0
        34 PROA     496      ARG      HH11     HC       0.460000       1.00800           0
        35 PROA     496      ARG      HH12     HC       0.460000       1.00800           0
        36 PROA     496      ARG      NH2      NC2     -0.800000       14.0070           0
        37 PROA     496      ARG      HH21     HC       0.460000       1.00800           0
        38 PROA     496      ARG      HH22     HC       0.460000       1.00800           0
        39 PROA     496      ARG      C        C        0.510000       12.0110           0
        40 PROA     496      ARG      O        O       -0.510000       15.9994           0
        41 PROA     497      GLY      N        NH1     -0.470000       14.0070           0
        42 PROA     497      GLY      HN       H        0.310000       1.00800           0
        43 PROA     497      GLY      CA       CT2     -0.200000E-01   12.0110           0
        44 PROA     497      GLY      HA1      HB2      0.900000E-01   1.00800           0
        45 PROA     497      GLY      HA2      HB2      0.900000E-01   1.00800           0
        46 PROA     497      GLY      C        C        0.510000       12.0110           0
        47 PROA     497      GLY      O        O       -0.510000       15.9994           0
        48 PROA     498      LYS      N        NH1     -0.470000       14.0070           0
        49 PROA     498      LYS      HN       H        0.310000       1.00800           0
        50 PROA     498      LYS      CA       CT1      0.700000E-01   12.0110           0
        51 PROA     498      LYS      HA       HB1      0.900000E-01   1.00800           0
        52 PROA     498      LYS      CB       CT2     -0.180000       12.0110           0
        53 PROA     498      LYS      HB1      HA2      0.900000E-01   1.00800           0
        54 PROA     498      LYS      HB2      HA2      0.900000E-01   1.00800           0
        55 PROA     498      LYS      CG       CT2     -0.180000       12.0110           0
        56 PROA     498      LYS      HG1      HA2      0.900000E-01   1.00800           0
        57 PROA     498      LYS      HG2      HA2      0.900000E-01   1.00800           0
        58 PROA     498      LYS      CD       CT2     -0.180000       12.0110           0
        59 PROA     498      LYS      HD1      HA2      0.900000E-01   1.00800           0
        60 PROA     498      LYS      HD2      HA2      0.900000E-01   1.00800           0
        61 PROA     498      LYS      CE       CT2      0.210000       12.0110           0
        62 PROA     498      LYS      HE1      HA2      0.500000E-01   1.00800           0
        63 PROA     498      LYS      HE2      HA2      0.500000E-01   1.00800           0
        64 PROA     498      LYS      NZ       NH3     -0.300000       14.0070           0
        65 PROA     498      LYS      HZ1      HC       0.330000       1.00800           0
        66 PROA     498      LYS      HZ2      HC       0.330000       1.00800           0
        67 PROA     498      LYS      HZ3      HC       0.330000       1.00800           0
        68 PROA     498      LYS      C        C        0.510000       12.0110           0
        69 PROA     498      LYS      O        O       -0.510000       15.9994           0
        70 PROA     499      SER      N        NH1     -0.470000       14.0070           0
        71 PROA     499      SER      HN       H        0.310000       1.00800           0
        72 PROA     499      SER      CA       CT1      0.700000E-01   12.0110           0
        73 PROA     499      SER      HA       HB1      0.900000E-01   1.00800           0
        74 PROA     499      SER      CB       CT2      0.500000E-01   12.0110           0
        75 PROA     499      SER      HB1      HA2      0.900000E-01   1.00800           0
        76 PROA     499      SER      HB2      HA2      0.900000E-01   1.00800           0
        77 PROA     499      SER      OG       OH1     -0.660000       15.9994           0
        78 PROA     499      SER      HG1      H        0.430000       1.00800           0
        79 PROA     499      SER      C        C        0.510000       12.0110           0
        80 PROA     499      SER      O        O       -0.510000       15.9994           0
        81 PROA     500      GLY      N        NH1     -0.470000       14.0070           0
        82 PROA     500      GLY      HN       H        0.310000       1.00800           0
        83 PROA     500      GLY      CA       CT2     -0.200000E-01   12.0110           0
        84 PROA     500      GLY      HA1      HB2      0.900000E-01   1.00800           0
        85 PROA     500      GLY      HA2      HB2      0.900000E-01   1.00800           0
        86 PROA     500      GLY      C        C        0.510000       12.0110           0
        87 PROA     500      GLY      O        O       -0.510000       15.9994           0
        88 PROA     501      ALA      N        NH1     -0.470000       14.0070           0
        89 PROA     501      ALA      HN       H        0.310000       1.00800           0
        90 PROA     501      ALA      CA       CT1      0.700000E-01   12.0110           0
        91 PROA     501      ALA      HA       HB1      0.900000E-01   1.00800           0
        92 PROA     501      ALA      CB       CT3     -0.270000       12.0110           0
        93 PROA     501      ALA      HB1      HA3      0.900000E-01   1.00800           0
        94 PROA     501      ALA      HB2      HA3      0.900000E-01   1.00800           0
        95 PROA     501      ALA      HB3      HA3      0.900000E-01   1.00800           0
        96 PROA     501      ALA      C        C        0.510000       12.0110           0
        97 PROA     501      ALA      O        O       -0.510000       15.9994           0
        98 PROA     502      ALA      N        NH1     -0.470000       14.0070           0
        99 PROA     502      ALA      HN       H        0.310000       1.00800           0
       100 PROA     502      ALA      CA       CT1      0.700000E-01   12.0110           0
       101 PROA     502      ALA      HA       HB1      0.900000E-01   1.00800           0
       102 PROA     502      ALA      CB       CT3     -0.270000       12.0110           0
       103 PROA     502      ALA      HB1      HA3      0.900000E-01   1.00800           0
       104 PROA     502      ALA      HB2      HA3      0.900000E-01   1.00800           0
       105 PROA     502      ALA      HB3      HA3      0.900000E-01   1.00800           0
       106 PROA     502      ALA      C        C        0.510000       12.0110           0
       107 PROA     502      ALA      O        O       -0.510000       15.9994           0
       108 PROA     503      LEU      N        NH1     -0.470000       14.0070           0
       109 PROA     503      LEU      HN       H        0.310000       1.00800           0
       110 PROA     503      LEU      CA       CT1      0.700000E-01   12.0110           0
       111 PROA     503      LEU      HA       HB1      0.900000E-01   1.00800           0
       112 PROA     503      LEU      CB       CT2     -0.180000       12.0110           0
       113 PROA     503      LEU      HB1      HA2      0.900000E-01   1.00800           0
       114 PROA     503      LEU      HB2      HA2      0.900000E-01   1.00800           0
       115 PROA     503      LEU      CG       CT1     -0.900000E-01   12.0110           0
       116 PROA     503      LEU      HG       HA1      0.900000E-01   1.00800           0
       117 PROA     503      LEU      CD1      CT3     -0.270000       12.0110           0
       118 PROA     503      LEU      HD11     HA3      0.900000E-01   1.00800           0
       119 PROA     503      LEU      HD12     HA3      0.900000E-01   1.00800           0
       120 PROA     503      LEU      HD13     HA3      0.900000E-01   1.00800           0
       121 PROA     503      LEU      CD2      CT3     -0.270000       12.0110           0
       122 PROA     503      LEU      HD21     HA3      0.900000E-01   1.00800           0
       123 PROA     503      LEU      HD22     HA3      0.900000E-01   1.00800           0
       124 PROA     503      LEU      HD23     HA3      0.900000E-01   1.00800           0
       125 PROA     503      LEU      C        C        0.510000       12.0110           0
       126 PROA     503      LEU      O        O       -0.510000       15.9994           0
       127 PROA     504      SER      N        NH1     -0.470000       14.0070           0
       128 PROA     504      SER      HN       H        0.310000       1.00800           0
       129 PROA     504      SER      CA       CT1      0.700000E-01   12.0110           0
       130 PROA     504      SER      HA       HB1      0.900000E-01   1.00800           0
       131 PROA     504      SER      CB       CT2      0.500000E-01   12.0110           0
       132 PROA     504      SER      HB1      HA2      0.900000E-01   1.00800           0
       133 PROA     504      SER      HB2      HA2      0.900000E-01   1.00800           0
       134 PROA     504      SER      OG       OH1     -0.660000       15.9994           0
       135 PROA     504      SER      HG1      H        0.430000       1.00800           0
       136 PROA     504      SER      C        C        0.510000       12.0110           0
       137 PROA     504      SER      O        O       -0.510000       15.9994           0
       138 PROA     505      LYS      N        NH1     -0.470000       14.0070           0
       139 PROA     505      LYS      HN       H        0.310000       1.00800           0
       140 PROA     505      LYS      CA       CT1      0.700000E-01   12.0110           0
       141 PROA     505      LYS      HA       HB1      0.900000E-01   1.00800           0
       142 PROA     505      LYS      CB       CT2     -0.180000       12.0110           0
       143 PROA     505      LYS      HB1      HA2      0.900000E-01   1.00800           0
       144 PROA     505      LYS      HB2      HA2      0.900000E-01   1.00800           0
       145 PROA     505      LYS      CG       CT2     -0.180000       12.0110           0
       146 PROA     505      LYS      HG1      HA2      0.900000E-01   1.00800           0
       147 PROA     505      LYS      HG2      HA2      0.900000E-01   1.00800           0
       148 PROA     505      LYS      CD       CT2     -0.180000       12.0110           0
       149 PROA     505      LYS      HD1      HA2      0.900000E-01   1.00800           0
       150 PROA     505      LYS      HD2      HA2      0.900000E-01   1.00800           0
       151 PROA     505      LYS      CE       CT2      0.210000       12.0110           0
       152 PROA     505      LYS      HE1      HA2      0.500000E-01   1.00800           0
       153 PROA     505      LYS      HE2      HA2      0.500000E-01   1.00800           0
       154 PROA     505      LYS      NZ       NH3     -0.300000       14.0070           0
       155 PROA     505      LYS      HZ1      HC       0.330000       1.00800           0
       156 PROA     505      LYS      HZ2      HC       0.330000       1.00800           0
       157 PROA     505      LYS      HZ3      HC       0.330000       1.00800           0
       158 PROA     505      LYS      C        C        0.510000       12.0110           0
       159 PROA     505      LYS      O        O       -0.510000       15.9994           0
       160 PROA     506      LYS      N        NH1     -0.470000       14.0070           0
       161 PROA     506      LYS      HN       H        0.310000       1.00800           0
       162 PROA     506      LYS      CA       CT1      0.700000E-01   12.0110           0
       163 PROA     506      LYS      HA       HB1      0.900000E-01   1.00800           0
       164 PROA     506      LYS      CB       CT2     -0.180000       12.0110           0
       165 PROA     506      LYS      HB1      HA2      0.900000E-01   1.00800           0
       166 PROA     506      LYS      HB2      HA2      0.900000E-01   1.00800           0
       167 PROA     506      LYS      CG       CT2     -0.180000       12.0110           0
       168 PROA     506      LYS      HG1      HA2      0.900000E-01   1.00800           0
       169 PROA     506      LYS      HG2      HA2      0.900000E-01   1.00800           0
       170 PROA     506      LYS      CD       CT2     -0.180000       12.0110           0
       171 PROA     506      LYS      HD1      HA2      0.900000E-01   1.00800           0
       172 PROA     506      LYS      HD2      HA2      0.900000E-01   1.00800           0
       173 PROA     506      LYS      CE       CT2      0.210000       12.0110           0
       174 PROA     506      LYS      HE1      HA2      0.500000E-01   1.00800           0
       175 PROA     506      LYS      HE2      HA2      0.500000E-01   1.00800           0
       176 PROA     506      LYS      NZ       NH3     -0.300000       14.0070           0
       177 PROA     506      LYS      HZ1      HC       0.330000       1.00800           0
       178 PROA     506      LYS      HZ2      HC       0.330000       1.00800           0
       179 PROA     506      LYS      HZ3      HC       0.330000       1.00800           0
       180 PROA     506      LYS      C        C        0.510000       12.0110           0
       181 PROA     506      LYS      O        O       -0.510000       15.9994           0
       182 PROA     507      SER      N        NH1     -0.470000       14.0070           0
       183 PROA     507      SER      HN       H        0.310000       1.00800           0
       184 PROA     507      SER      CA       CT1      0.700000E-01   12.0110           0
       185 PROA     507      SER      HA       HB1      0.900000E-01   1.00800           0
       186 PROA     507      SER      CB       CT2      0.500000E-01   12.0110           0
       187 PROA     507      SER      HB1      HA2      0.900000E-01   1.00800           0
       188 PROA     507      SER      HB2      HA2      0.900000E-01   1.00800           0
       189 PROA     507      SER      OG       OH1     -0.660000       15.9994           0
       190 PROA     507      SER      HG1      H        0.430000       1.00800           0
       191 PROA     507      SER      C        C        0.510000       12.0110           0
       192 PROA     507      SER      O        O       -0.510000       15.9994           0
       193 PROA     508      LYS      N        NH1     -0.470000       14.0070           0
       194 PROA     508      LYS      HN       H        0.310000       1.00800           0
       195 PROA     508      LYS      CA       CT1      0.700000E-01   12.0110           0
       196 PROA     508      LYS      HA       HB1      0.900000E-01   1.00800           0
       197 PROA     508      LYS      CB       CT2     -0.180000       12.0110           0
       198 PROA     508      LYS      HB1      HA2      0.900000E-01   1.00800           0
       199 PROA     508      LYS      HB2      HA2      0.900000E-01   1.00800           0
       200 PROA     508      LYS      CG       CT2     -0.180000       12.0110           0
       201 PROA     508      LYS      HG1      HA2      0.900000E-01   1.00800           0
       202 PROA     508      LYS      HG2      HA2      0.900000E-01   1.00800           0
       203 PROA     508      LYS      CD       CT2     -0.180000       12.0110           0
       204 PROA     508      LYS      HD1      HA2      0.900000E-01   1.00800           0
       205 PROA     508      LYS      HD2      HA2      0.900000E-01   1.00800           0
       206 PROA     508      LYS      CE       CT2      0.210000       12.0110           0
       207 PROA     508      LYS      HE1      HA2      0.500000E-01   1.00800           0
       208 PROA     508      LYS      HE2      HA2      0.500000E-01   1.00800           0
       209 PROA     508      LYS      NZ       NH3     -0.300000       14.0070           0
       210 PROA     508      LYS      HZ1      HC       0.330000       1.00800           0
       211 PROA     508      LYS      HZ2      HC       0.330000       1.00800           0
       212 PROA     508      LYS      HZ3      HC       0.330000       1.00800           0
       213 PROA     508      LYS      C        C        0.510000       12.0110           0
       214 PROA     508      LYS      O        O       -0.510000       15.9994           0
       215 PROA     509      GLY      N        NH1     -0.470000       14.0070           0
       216 PROA     509      GLY      HN       H        0.310000       1.00800           0
       217 PROA     509      GLY      CA       CT2     -0.200000E-01   12.0110           0
       218 PROA     509      GLY      HA1      HB2      0.900000E-01   1.00800           0
       219 PROA     509      GLY      HA2      HB2      0.900000E-01   1.00800           0
       220 PROA     509      GLY      C        C        0.510000       12.0110           0
       221 PROA     509      GLY      O        O       -0.510000       15.9994           0
       222 PROA     510      GLN      N        NH1     -0.470000       14.0070           0
       223 PROA     510      GLN      HN       H        0.310000       1.00800           0
       224 PROA     510      GLN      CA       CT1      0.700000E-01   12.0110           0
       225 PROA     510      GLN      HA       HB1      0.900000E-01   1.00800           0
       226 PROA     510      GLN      CB       CT2     -0.180000       12.0110           0
       227 PROA     510      GLN      HB1      HA2      0.900000E-01   1.00800           0
       228 PROA     510      GLN      HB2      HA2      0.900000E-01   1.00800           0
       229 PROA     510      GLN      CG       CT2     -0.180000       12.0110           0
       230 PROA     510      GLN      HG1      HA2      0.900000E-01   1.00800           0
       231 PROA     510      GLN      HG2      HA2      0.900000E-01   1.00800           0
       232 PROA     510      GLN      CD       CC       0.550000       12.0110           0
       233 PROA     510      GLN      OE1      O       -0.550000       15.9994           0
       234 PROA     510      GLN      NE2      NH2     -0.620000       14.0070           0
       235 PROA     510      GLN      HE21     H        0.320000       1.00800           0
       236 PROA     510      GLN      HE22     H        0.300000       1.00800           0
       237 PROA     510      GLN      C        C        0.510000       12.0110           0
       238 PROA     510      GLN      O        O       -0.510000       15.9994           0
       239 PROA     511      VAL      N        NH1     -0.470000       14.0070           0
       240 PROA     511      VAL      HN       H        0.310000       1.00800           0
       241 PROA     511      VAL      CA       CT1      0.700000E-01   12.0110           0
       242 PROA     511      VAL      HA       HB1      0.900000E-01   1.00800           0
       243 PROA     511      VAL      CB       CT1     -0.900000E-01   12.0110           0
       244 PROA     511      VAL      HB       HA1      0.900000E-01   1.00800           0
       245 PROA     511      VAL      CG1      CT3     -0.270000       12.0110           0
       246 PROA     511      VAL      HG11     HA3      0.900000E-01   1.00800           0
       247 PROA     511      VAL      HG12     HA3      0.900000E-01   1.00800           0
       248 PROA     511      VAL      HG13     HA3      0.900000E-01   1.00800           0
       249 PROA     511      VAL      CG2      CT3     -0.270000       12.0110           0
       250 PROA     511      VAL      HG21     HA3      0.900000E-01   1.00800           0
       251 PROA     511      VAL      HG22     HA3      0.900000E-01   1.00800           0
       252 PROA     511      VAL      HG23     HA3      0.900000E-01   1.00800           0
       253 PROA     511      VAL      C        C        0.510000       12.0110           0
       254 PROA     511      VAL      O        O       -0.510000       15.9994           0
       255 PROA     512      LYS      N        NH1     -0.470000       14.0070           0
       256 PROA     512      LYS      HN       H        0.310000       1.00800           0
       257 PROA     512      LYS      CA       CT1      0.700000E-01   12.0110           0
       258 PROA     512      LYS      HA       HB1      0.900000E-01   1.00800           0
       259 PROA     512      LYS      CB       CT2     -0.180000       12.0110           0
       260 PROA     512      LYS      HB1      HA2      0.900000E-01   1.00800           0
       261 PROA     512      LYS      HB2      HA2      0.900000E-01   1.00800           0
       262 PROA     512      LYS      CG       CT2     -0.180000       12.0110           0
       263 PROA     512      LYS      HG1      HA2      0.900000E-01   1.00800           0
       264 PROA     512      LYS      HG2      HA2      0.900000E-01   1.00800           0
       265 PROA     512      LYS      CD       CT2     -0.180000       12.0110           0
       266 PROA     512      LYS      HD1      HA2      0.900000E-01   1.00800           0
       267 PROA     512      LYS      HD2      HA2      0.900000E-01   1.00800           0
       268 PROA     512      LYS      CE       CT2      0.210000       12.0110           0
       269 PROA     512      LYS      HE1      HA2      0.500000E-01   1.00800           0
       270 PROA     512      LYS      HE2      HA2      0.500000E-01   1.00800           0
       271 PROA     512      LYS      NZ       NH3     -0.300000       14.0070           0
       272 PROA     512      LYS      HZ1      HC       0.330000       1.00800           0
       273 PROA     512      LYS      HZ2      HC       0.330000       1.00800           0
       274 PROA     512      LYS      HZ3      HC       0.330000       1.00800           0
       275 PROA     512      LYS      C        C        0.510000       12.0110           0
       276 PROA     512      LYS      O        O       -0.510000       15.9994           0
       277 PROA     513      GLU      N        NH1     -0.470000       14.0070           0
       278 PROA     513      GLU      HN       H        0.310000       1.00800           0
       279 PROA     513      GLU      CA       CT1      0.700000E-01   12.0110           0
       280 PROA     513      GLU      HA       HB1      0.900000E-01   1.00800           0
       281 PROA     513      GLU      CB       CT2A    -0.180000       12.0110           0
       282 PROA     513      GLU      HB1      HA2      0.900000E-01   1.00800           0
       283 PROA     513      GLU      HB2      HA2      0.900000E-01   1.00800           0
       284 PROA     513      GLU      CG       CT2     -0.280000       12.0110           0
       285 PROA     513      GLU      HG1      HA2      0.900000E-01   1.00800           0
       286 PROA     513      GLU      HG2      HA2      0.900000E-01   1.00800           0
       287 PROA     513      GLU      CD       CC       0.620000       12.0110           0
       288 PROA     513      GLU      OE1      OC      -0.760000       15.9994           0
       289 PROA     513      GLU      OE2      OC      -0.760000       15.9994           0
       290 PROA     513      GLU      C        C        0.510000       12.0110           0
       291 PROA     513      GLU      O        O       -0.510000       15.9994           0
       292 PROA     514      GLU      N        NH1     -0.470000       14.0070           0
       293 PROA     514      GLU      HN       H        0.310000       1.00800           0
       294 PROA     514      GLU      CA       CT1      0.700000E-01   12.0110           0
       295 PROA     514      GLU      HA       HB1      0.900000E-01   1.00800           0
       296 PROA     514      GLU      CB       CT2A    -0.180000       12.0110           0
       297 PROA     514      GLU      HB1      HA2      0.900000E-01   1.00800           0
       298 PROA     514      GLU      HB2      HA2      0.900000E-01   1.00800           0
       299 PROA     514      GLU      CG       CT2     -0.280000       12.0110           0
       300 PROA     514      GLU      HG1      HA2      0.900000E-01   1.00800           0
       301 PROA     514      GLU      HG2      HA2      0.900000E-01   1.00800           0
       302 PROA     514      GLU      CD       CC       0.620000       12.0110           0
       303 PROA     514      GLU      OE1      OC      -0.760000       15.9994           0
       304 PROA     514      GLU      OE2      OC      -0.760000       15.9994           0
       305 PROA     514      GLU      C        C        0.510000       12.0110           0
       306 PROA     514      GLU      O        O       -0.510000       15.9994           0
       307 PROA     515      GLY      N        NH1     -0.470000       14.0070           0
       308 PROA     515      GLY      HN       H        0.310000       1.00800           0
       309 PROA     515      GLY      CA       CT2     -0.200000E-01   12.0110           0
       310 PROA     515      GLY      HA1      HB2      0.900000E-01   1.00800           0
       311 PROA     515      GLY      HA2      HB2      0.900000E-01   1.00800           0
       312 PROA     515      GLY      C        C        0.510000       12.0110           0
       313 PROA     515      GLY      O        O       -0.510000       15.9994           0
       314 PROA     516      ILE      N        NH1     -0.470000       14.0070           0
       315 PROA     516      ILE      HN       H        0.310000       1.00800           0
       316 PROA     516      ILE      CA       CT1      0.700000E-01   12.0110           0
       317 PROA     516      ILE      HA       HB1      0.900000E-01   1.00800           0
       318 PROA     516      ILE      CB       CT1     -0.900000E-01   12.0110           0
       319 PROA     516      ILE      HB       HA1      0.900000E-01   1.00800           0
       320 PROA     516      ILE      CG2      CT3     -0.270000       12.0110           0
       321 PROA     516      ILE      HG21     HA3      0.900000E-01   1.00800           0
       322 PROA     516      ILE      HG22     HA3      0.900000E-01   1.00800           0
       323 PROA     516      ILE      HG23     HA3      0.900000E-01   1.00800           0
       324 PROA     516      ILE      CG1      CT2     -0.180000       12.0110           0
       325 PROA     516      ILE      HG11     HA2      0.900000E-01   1.00800           0
       326 PROA     516      ILE      HG12     HA2      0.900000E-01   1.00800           0
       327 PROA     516      ILE      CD       CT3     -0.270000       12.0110           0
       328 PROA     516      ILE      HD1      HA3      0.900000E-01   1.00800           0
       329 PROA     516      ILE      HD2      HA3      0.900000E-01   1.00800           0
       330 PROA     516      ILE      HD3      HA3      0.900000E-01   1.00800           0
       331 PROA     516      ILE      C        C        0.510000       12.0110           0
       332 PROA     516      ILE      O        O       -0.510000       15.9994           0
       333 PROA     517      ASN      N        NH1     -0.470000       14.0070           0
       334 PROA     517      ASN      HN       H        0.310000       1.00800           0
       335 PROA     517      ASN      CA       CT1      0.700000E-01   12.0110           0
       336 PROA     517      ASN      HA       HB1      0.900000E-01   1.00800           0
       337 PROA     517      ASN      CB       CT2     -0.180000       12.0110           0
       338 PROA     517      ASN      HB1      HA2      0.900000E-01   1.00800           0
       339 PROA     517      ASN      HB2      HA2      0.900000E-01   1.00800           0
       340 PROA     517      ASN      CG       CC       0.550000       12.0110           0
       341 PROA     517      ASN      OD1      O       -0.550000       15.9994           0
       342 PROA     517      ASN      ND2      NH2     -0.620000       14.0070           0
       343 PROA     517      ASN      HD21     H        0.320000       1.00800           0
       344 PROA     517      ASN      HD22     H        0.300000       1.00800           0
       345 PROA     517      ASN      C        C        0.510000       12.0110           0
       346 PROA     517      ASN      O        O       -0.510000       15.9994           0
       347 PROA     518      LYS      N        NH1     -0.470000       14.0070           0
       348 PROA     518      LYS      HN       H        0.310000       1.00800           0
       349 PROA     518      LYS      CA       CT1      0.700000E-01   12.0110           0
       350 PROA     518      LYS      HA       HB1      0.900000E-01   1.00800           0
       351 PROA     518      LYS      CB       CT2     -0.180000       12.0110           0
       352 PROA     518      LYS      HB1      HA2      0.900000E-01   1.00800           0
       353 PROA     518      LYS      HB2      HA2      0.900000E-01   1.00800           0
       354 PROA     518      LYS      CG       CT2     -0.180000       12.0110           0
       355 PROA     518      LYS      HG1      HA2      0.900000E-01   1.00800           0
       356 PROA     518      LYS      HG2      HA2      0.900000E-01   1.00800           0
       357 PROA     518      LYS      CD       CT2     -0.180000       12.0110           0
       358 PROA     518      LYS      HD1      HA2      0.900000E-01   1.00800           0
       359 PROA     518      LYS      HD2      HA2      0.900000E-01   1.00800           0
       360 PROA     518      LYS      CE       CT2      0.210000       12.0110           0
       361 PROA     518      LYS      HE1      HA2      0.500000E-01   1.00800           0
       362 PROA     518      LYS      HE2      HA2      0.500000E-01   1.00800           0
       363 PROA     518      LYS      NZ       NH3     -0.300000       14.0070           0
       364 PROA     518      LYS      HZ1      HC       0.330000       1.00800           0
       365 PROA     518      LYS      HZ2      HC       0.330000       1.00800           0
       366 PROA     518      LYS      HZ3      HC       0.330000       1.00800           0
       367 PROA     518      LYS      C        C        0.510000       12.0110           0
       368 PROA     518      LYS      O        O       -0.510000       15.9994           0
       369 PROA     519      SER      N        NH1     -0.470000       14.0070           0
       370 PROA     519      SER      HN       H        0.310000       1.00800           0
       371 PROA     519      SER      CA       CT1      0.700000E-01   12.0110           0
       372 PROA     519      SER      HA       HB1      0.900000E-01   1.00800           0
       373 PROA     519      SER      CB       CT2      0.500000E-01   12.0110           0
       374 PROA     519      SER      HB1      HA2      0.900000E-01   1.00800           0
       375 PROA     519      SER      HB2      HA2      0.900000E-01   1.00800           0
       376 PROA     519      SER      OG       OH1     -0.660000       15.9994           0
       377 PROA     519      SER      HG1      H        0.430000       1.00800           0
       378 PROA     519      SER      C        C        0.510000       12.0110           0
       379 PROA     519      SER      O        O       -0.510000       15.9994           0
       380 PROA     520      GLU      N        NH1     -0.470000       14.0070           0
       381 PROA     520      GLU      HN       H        0.310000       1.00800           0
       382 PROA     520      GLU      CA       CT1      0.700000E-01   12.0110           0
       383 PROA     520      GLU      HA       HB1      0.900000E-01   1.00800           0
       384 PROA     520      GLU      CB       CT2A    -0.180000       12.0110           0
       385 PROA     520      GLU      HB1      HA2      0.900000E-01   1.00800           0
       386 PROA     520      GLU      HB2      HA2      0.900000E-01   1.00800           0
       387 PROA     520      GLU      CG       CT2     -0.280000       12.0110           0
       388 PROA     520      GLU      HG1      HA2      0.900000E-01   1.00800           0
       389 PROA     520      GLU      HG2      HA2      0.900000E-01   1.00800           0
       390 PROA     520      GLU      CD       CC       0.620000       12.0110           0
       391 PROA     520      GLU      OE1      OC      -0.760000       15.9994           0
       392 PROA     520      GLU      OE2      OC      -0.760000       15.9994           0
       393 PROA     520      GLU      C        C        0.510000       12.0110           0
       394 PROA     520      GLU      O        O       -0.510000       15.9994           0
       395 PROA     521      LYS      N        NH1     -0.470000       14.0070           0
       396 PROA     521      LYS      HN       H        0.310000       1.00800           0
       397 PROA     521      LYS      CA       CT1      0.700000E-01   12.0110           0
       398 PROA     521      LYS      HA       HB1      0.900000E-01   1.00800           0
       399 PROA     521      LYS      CB       CT2     -0.180000       12.0110           0
       400 PROA     521      LYS      HB1      HA2      0.900000E-01   1.00800           0
       401 PROA     521      LYS      HB2      HA2      0.900000E-01   1.00800           0
       402 PROA     521      LYS      CG       CT2     -0.180000       12.0110           0
       403 PROA     521      LYS      HG1      HA2      0.900000E-01   1.00800           0
       404 PROA     521      LYS      HG2      HA2      0.900000E-01   1.00800           0
       405 PROA     521      LYS      CD       CT2     -0.180000       12.0110           0
       406 PROA     521      LYS      HD1      HA2      0.900000E-01   1.00800           0
       407 PROA     521      LYS      HD2      HA2      0.900000E-01   1.00800           0
       408 PROA     521      LYS      CE       CT2      0.210000       12.0110           0
       409 PROA     521      LYS      HE1      HA2      0.500000E-01   1.00800           0
       410 PROA     521      LYS      HE2      HA2      0.500000E-01   1.00800           0
       411 PROA     521      LYS      NZ       NH3     -0.300000       14.0070           0
       412 PROA     521      LYS      HZ1      HC       0.330000       1.00800           0
       413 PROA     521      LYS      HZ2      HC       0.330000       1.00800           0
       414 PROA     521      LYS      HZ3      HC       0.330000       1.00800           0
       415 PROA     521      LYS      C        C        0.510000       12.0110           0
       416 PROA     521      LYS      O        O       -0.510000       15.9994           0
       417 PROA     522      ARG      N        NH1     -0.470000       14.0070           0
       418 PROA     522      ARG      HN       H        0.310000       1.00800           0
       419 PROA     522      ARG      CA       CT1      0.700000E-01   12.0110           0
       420 PROA     522      ARG      HA       HB1      0.900000E-01   1.00800           0
       421 PROA     522      ARG      CB       CT2     -0.180000       12.0110           0
       422 PROA     522      ARG      HB1      HA2      0.900000E-01   1.00800           0
       423 PROA     522      ARG      HB2      HA2      0.900000E-01   1.00800           0
       424 PROA     522      ARG      CG       CT2     -0.180000       12.0110           0
       425 PROA     522      ARG      HG1      HA2      0.900000E-01   1.00800           0
       426 PROA     522      ARG      HG2      HA2      0.900000E-01   1.00800           0
       427 PROA     522      ARG      CD       CT2      0.200000       12.0110           0
       428 PROA     522      ARG      HD1      HA2      0.900000E-01   1.00800           0
       429 PROA     522      ARG      HD2      HA2      0.900000E-01   1.00800           0
       430 PROA     522      ARG      NE       NC2     -0.700000       14.0070           0
       431 PROA     522      ARG      HE       HC       0.440000       1.00800           0
       432 PROA     522      ARG      CZ       C        0.640000       12.0110           0
       433 PROA     522      ARG      NH1      NC2     -0.800000       14.0070           0
       434 PROA     522      ARG      HH11     HC       0.460000       1.00800           0
       435 PROA     522      ARG      HH12     HC       0.460000       1.00800           0
       436 PROA     522      ARG      NH2      NC2     -0.800000       14.0070           0
       437 PROA     522      ARG      HH21     HC       0.460000       1.00800           0
       438 PROA     522      ARG      HH22     HC       0.460000       1.00800           0
       439 PROA     522      ARG      C        C        0.510000       12.0110           0
       440 PROA     522      ARG      O        O       -0.510000       15.9994           0
       441 PROA     523      MET      N        NH1     -0.470000       14.0070           0
       442 PROA     523      MET      HN       H        0.310000       1.00800           0
       443 PROA     523      MET      CA       CT1      0.700000E-01   12.0110           0
       444 PROA     523      MET      HA       HB1      0.900000E-01   1.00800           0
       445 PROA     523      MET      CB       CT2     -0.180000       12.0110           0
       446 PROA     523      MET      HB1      HA2      0.900000E-01   1.00800           0
       447 PROA     523      MET      HB2      HA2      0.900000E-01   1.00800           0
       448 PROA     523      MET      CG       CT2     -0.140000       12.0110           0
       449 PROA     523      MET      HG1      HA2      0.900000E-01   1.00800           0
       450 PROA     523      MET      HG2      HA2      0.900000E-01   1.00800           0
       451 PROA     523      MET      SD       S       -0.900000E-01   32.0600           0
       452 PROA     523      MET      CE       CT3     -0.220000       12.0110           0
       453 PROA     523      MET      HE1      HA3      0.900000E-01   1.00800           0
       454 PROA     523      MET      HE2      HA3      0.900000E-01   1.00800           0
       455 PROA     523      MET      HE3      HA3      0.900000E-01   1.00800           0
       456 PROA     523      MET      C        C        0.510000       12.0110           0
       457 PROA     523      MET      O        O       -0.510000       15.9994           0
       458 PROA     524      LYS      N        NH1     -0.470000       14.0070           0
       459 PROA     524      LYS      HN       H        0.310000       1.00800           0
       460 PROA     524      LYS      CA       CT1      0.700000E-01   12.0110           0
       461 PROA     524      LYS      HA       HB1      0.900000E-01   1.00800           0
       462 PROA     524      LYS      CB       CT2     -0.180000       12.0110           0
       463 PROA     524      LYS      HB1      HA2      0.900000E-01   1.00800           0
       464 PROA     524      LYS      HB2      HA2      0.900000E-01   1.00800           0
       465 PROA     524      LYS      CG       CT2     -0.180000       12.0110           0
       466 PROA     524      LYS      HG1      HA2      0.900000E-01   1.00800           0
       467 PROA     524      LYS      HG2      HA2      0.900000E-01   1.00800           0
       468 PROA     524      LYS      CD       CT2     -0.180000       12.0110           0
       469 PROA     524      LYS      HD1      HA2      0.900000E-01   1.00800           0
       470 PROA     524      LYS      HD2      HA2      0.900000E-01   1.00800           0
       471 PROA     524      LYS      CE       CT2      0.210000       12.0110           0
       472 PROA     524      LYS      HE1      HA2      0.500000E-01   1.00800           0
       473 PROA     524      LYS      HE2      HA2      0.500000E-01   1.00800           0
       474 PROA     524      LYS      NZ       NH3     -0.300000       14.0070           0
       475 PROA     524      LYS      HZ1      HC       0.330000       1.00800           0
       476 PROA     524      LYS      HZ2      HC       0.330000       1.00800           0
       477 PROA     524      LYS      HZ3      HC       0.330000       1.00800           0
       478 PROA     524      LYS      C        C        0.510000       12.0110           0
       479 PROA     524      LYS      O        O       -0.510000       15.9994           0
       480 PROA     525      LEU      N        NH1     -0.470000       14.0070           0
       481 PROA     525      LEU      HN       H        0.310000       1.00800           0
       482 PROA     525      LEU      CA       CT1      0.700000E-01   12.0110           0
       483 PROA     525      LEU      HA       HB1      0.900000E-01   1.00800           0
       484 PROA     525      LEU      CB       CT2     -0.180000       12.0110           0
       485 PROA     525      LEU      HB1      HA2      0.900000E-01   1.00800           0
       486 PROA     525      LEU      HB2      HA2      0.900000E-01   1.00800           0
       487 PROA     525      LEU      CG       CT1     -0.900000E-01   12.0110           0
       488 PROA     525      LEU      HG       HA1      0.900000E-01   1.00800           0
       489 PROA     525      LEU      CD1      CT3     -0.270000       12.0110           0
       490 PROA     525      LEU      HD11     HA3      0.900000E-01   1.00800           0
       491 PROA     525      LEU      HD12     HA3      0.900000E-01   1.00800           0
       492 PROA     525      LEU      HD13     HA3      0.900000E-01   1.00800           0
       493 PROA     525      LEU      CD2      CT3     -0.270000       12.0110           0
       494 PROA     525      LEU      HD21     HA3      0.900000E-01   1.00800           0
       495 PROA     525      LEU      HD22     HA3      0.900000E-01   1.00800           0
       496 PROA     525      LEU      HD23     HA3      0.900000E-01   1.00800           0
       497 PROA     525      LEU      C        C        0.510000       12.0110           0
       498 PROA     525      LEU      O        O       -0.510000       15.9994           0
       499 PROA     526      THR      N        NH1     -0.470000       14.0070           0
       500 PROA     526      THR      HN       H        0.310000       1.00800           0
       501 PROA     526      THR      CA       CT1      0.700000E-01   12.0110           0
       502 PROA     526      THR      HA       HB1      0.900000E-01   1.00800           0
       503 PROA     526      THR      CB       CT1      0.140000       12.0110           0
       504 PROA     526      THR      HB       HA1      0.900000E-01   1.00800           0
       505 PROA     526      THR      OG1      OH1     -0.660000       15.9994           0
       506 PROA     526      THR      HG1      H        0.430000       1.00800           0
       507 PROA     526      THR      CG2      CT3     -0.270000       12.0110           0
       508 PROA     526      THR      HG21     HA3      0.900000E-01   1.00800           0
       509 PROA     526      THR      HG22     HA3      0.900000E-01   1.00800           0
       510 PROA     526      THR      HG23     HA3      0.900000E-01   1.00800           0
       511 PROA     526      THR      C        C        0.510000       12.0110           0
       512 PROA     526      THR      O        O       -0.510000       15.9994           0
       513 PROA     527      LEU      N        NH1     -0.470000       14.0070           0
       514 PROA     527      LEU      HN       H        0.310000       1.00800           0
       515 PROA     527      LEU      CA       CT1      0.700000E-01   12.0110           0
       516 PROA     527      LEU      HA       HB1      0.900000E-01   1.00800           0
       517 PROA     527      LEU      CB       CT2     -0.180000       12.0110           0
       518 PROA     527      LEU      HB1      HA2      0.900000E-01   1.00800           0
       519 PROA     527      LEU      HB2      HA2      0.900000E-01   1.00800           0
       520 PROA     527      LEU      CG       CT1     -0.900000E-01   12.0110           0
       521 PROA     527      LEU      HG       HA1      0.900000E-01   1.00800           0
       522 PROA     527      LEU      CD1      CT3     -0.270000       12.0110           0
       523 PROA     527      LEU      HD11     HA3      0.900000E-01   1.00800           0
       524 PROA     527      LEU      HD12     HA3      0.900000E-01   1.00800           0
       525 PROA     527      LEU      HD13     HA3      0.900000E-01   1.00800           0
       526 PROA     527      LEU      CD2      CT3     -0.270000       12.0110           0
       527 PROA     527      LEU      HD21     HA3      0.900000E-01   1.00800           0
       528 PROA     527      LEU      HD22     HA3      0.900000E-01   1.00800           0
       529 PROA     527      LEU      HD23     HA3      0.900000E-01   1.00800           0
       530 PROA     527      LEU      C        C        0.510000       12.0110           0
       531 PROA     527      LEU      O        O       -0.510000       15.9994           0
       532 PROA     528      LYS      N        NH1     -0.470000       14.0070           0
       533 PROA     528      LYS      HN       H        0.310000       1.00800           0
       534 PROA     528      LYS      CA       CT1      0.700000E-01   12.0110           0
       535 PROA     528      LYS      HA       HB1      0.900000E-01   1.00800           0
       536 PROA     528      LYS      CB       CT2     -0.180000       12.0110           0
       537 PROA     528      LYS      HB1      HA2      0.900000E-01   1.00800           0
       538 PROA     528      LYS      HB2      HA2      0.900000E-01   1.00800           0
       539 PROA     528      LYS      CG       CT2     -0.180000       12.0110           0
       540 PROA     528      LYS      HG1      HA2      0.900000E-01   1.00800           0
       541 PROA     528      LYS      HG2      HA2      0.900000E-01   1.00800           0
       542 PROA     528      LYS      CD       CT2     -0.180000       12.0110           0
       543 PROA     528      LYS      HD1      HA2      0.900000E-01   1.00800           0
       544 PROA     528      LYS      HD2      HA2      0.900000E-01   1.00800           0
       545 PROA     528      LYS      CE       CT2      0.210000       12.0110           0
       546 PROA     528      LYS      HE1      HA2      0.500000E-01   1.00800           0
       547 PROA     528      LYS      HE2      HA2      0.500000E-01   1.00800           0
       548 PROA     528      LYS      NZ       NH3     -0.300000       14.0070           0
       549 PROA     528      LYS      HZ1      HC       0.330000       1.00800           0
       550 PROA     528      LYS      HZ2      HC       0.330000       1.00800           0
       551 PROA     528      LYS      HZ3      HC       0.330000       1.00800           0
       552 PROA     528      LYS      C        C        0.510000       12.0110           0
       553 PROA     528      LYS      O        O       -0.510000       15.9994           0
       554 PROA     529      GLY      N        NH1     -0.470000       14.0070           0
       555 PROA     529      GLY      HN       H        0.310000       1.00800           0
       556 PROA     529      GLY      CA       CT2     -0.200000E-01   12.0110           0
       557 PROA     529      GLY      HA1      HB2      0.900000E-01   1.00800           0
       558 PROA     529      GLY      HA2      HB2      0.900000E-01   1.00800           0
       559 PROA     529      GLY      C        C        0.510000       12.0110           0
       560 PROA     529      GLY      O        O       -0.510000       15.9994           0
       561 PROA     530      GLY      N        NH1     -0.470000       14.0070           0
       562 PROA     530      GLY      HN       H        0.310000       1.00800           0
       563 PROA     530      GLY      CA       CT2     -0.200000E-01   12.0110           0
       564 PROA     530      GLY      HA1      HB2      0.900000E-01   1.00800           0
       565 PROA     530      GLY      HA2      HB2      0.900000E-01   1.00800           0
       566 PROA     530      GLY      C        C        0.510000       12.0110           0
       567 PROA     530      GLY      O        O       -0.510000       15.9994           0
       568 PROA     531      ALA      N        NH1     -0.470000       14.0070           0
       569 PROA     531      ALA      HN       H        0.310000       1.00800           0
       570 PROA     531      ALA      CA       CT1      0.700000E-01   12.0110           0
       571 PROA     531      ALA      HA       HB1      0.900000E-01   1.00800           0
       572 PROA     531      ALA      CB       CT3     -0.270000       12.0110           0
       573 PROA     531      ALA      HB1      HA3      0.900000E-01   1.00800           0
       574 PROA     531      ALA      HB2      HA3      0.900000E-01   1.00800           0
       575 PROA     531      ALA      HB3      HA3      0.900000E-01   1.00800           0
       576 PROA     531      ALA      C        C        0.510000       12.0110           0
       577 PROA     531      ALA      O        O       -0.510000       15.9994           0
       578 PROA     532      ALA      N        NH1     -0.470000       14.0070           0
       579 PROA     532      ALA      HN       H        0.310000       1.00800           0
       580 PROA     532      ALA      CA       CT1      0.700000E-01   12.0110           0
       581 PROA     532      ALA      HA       HB1      0.900000E-01   1.00800           0
       582 PROA     532      ALA      CB       CT3     -0.270000       12.0110           0
       583 PROA     532      ALA      HB1      HA3      0.900000E-01   1.00800           0
       584 PROA     532      ALA      HB2      HA3      0.900000E-01   1.00800           0
       585 PROA     532      ALA      HB3      HA3      0.900000E-01   1.00800           0
       586 PROA     532      ALA      C        C        0.510000       12.0110           0
       587 PROA     532      ALA      O        O       -0.510000       15.9994           0
       588 PROA     533      VAL      N        NH1     -0.470000       14.0070           0
       589 PROA     533      VAL      HN       H        0.310000       1.00800           0
       590 PROA     533      VAL      CA       CT1      0.700000E-01   12.0110           0
       591 PROA     533      VAL      HA       HB1      0.900000E-01   1.00800           0
       592 PROA     533      VAL      CB       CT1     -0.900000E-01   12.0110           0
       593 PROA     533      VAL      HB       HA1      0.900000E-01   1.00800           0
       594 PROA     533      VAL      CG1      CT3     -0.270000       12.0110           0
       595 PROA     533      VAL      HG11     HA3      0.900000E-01   1.00800           0
       596 PROA     533      VAL      HG12     HA3      0.900000E-01   1.00800           0
       597 PROA     533      VAL      HG13     HA3      0.900000E-01   1.00800           0
       598 PROA     533      VAL      CG2      CT3     -0.270000       12.0110           0
       599 PROA     533      VAL      HG21     HA3      0.900000E-01   1.00800           0
       600 PROA     533      VAL      HG22     HA3      0.900000E-01   1.00800           0
       601 PROA     533      VAL      HG23     HA3      0.900000E-01   1.00800           0
       602 PROA     533      VAL      C        C        0.510000       12.0110           0
       603 PROA     533      VAL      O        O       -0.510000       15.9994           0
       604 PROA     534      ASP      N        NH1     -0.470000       14.0070           0
       605 PROA     534      ASP      HN       H        0.310000       1.00800           0
       606 PROA     534      ASP      CA       CT1      0.700000E-01   12.0110           0
       607 PROA     534      ASP      HA       HB1      0.900000E-01   1.00800           0
       608 PROA     534      ASP      CB       CT2A    -0.280000       12.0110           0
       609 PROA     534      ASP      HB1      HA2      0.900000E-01   1.00800           0
       610 PROA     534      ASP      HB2      HA2      0.900000E-01   1.00800           0
       611 PROA     534      ASP      CG       CC       0.620000       12.0110           0
       612 PROA     534      ASP      OD1      OC      -0.760000       15.9994           0
       613 PROA     534      ASP      OD2      OC      -0.760000       15.9994           0
       614 PROA     534      ASP      C        C        0.510000       12.0110           0
       615 PROA     534      ASP      O        O       -0.510000       15.9994           0
       616 PROA     535      PRO      N        N       -0.290000       14.0070           0
       617 PROA     535      PRO      CD       CP3      0.000000       12.0110           0
       618 PROA     535      PRO      HD1      HA2      0.900000E-01   1.00800           0
       619 PROA     535      PRO      HD2      HA2      0.900000E-01   1.00800           0
       620 PROA     535      PRO      CA       CP1      0.200000E-01   12.0110           0
       621 PROA     535      PRO      HA       HB1      0.900000E-01   1.00800           0
       622 PROA     535      PRO      CB       CP2     -0.180000       12.0110           0
       623 PROA     535      PRO      HB1      HA2      0.900000E-01   1.00800           0
       624 PROA     535      PRO      HB2      HA2      0.900000E-01   1.00800           0
       625 PROA     535      PRO      CG       CP2     -0.180000       12.0110           0
       626 PROA     535      PRO      HG1      HA2      0.900000E-01   1.00800           0
       627 PROA     535      PRO      HG2      HA2      0.900000E-01   1.00800           0
       628 PROA     535      PRO      C        C        0.510000       12.0110           0
       629 PROA     535      PRO      O        O       -0.510000       15.9994           0
       630 PROA     536      ASP      N        NH1     -0.470000       14.0070           0
       631 PROA     536      ASP      HN       H        0.310000       1.00800           0
       632 PROA     536      ASP      CA       CT1      0.700000E-01   12.0110           0
       633 PROA     536      ASP      HA       HB1      0.900000E-01   1.00800           0
       634 PROA     536      ASP      CB       CT2A    -0.280000       12.0110           0
       635 PROA     536      ASP      HB1      HA2      0.900000E-01   1.00800           0
       636 PROA     536      ASP      HB2      HA2      0.900000E-01   1.00800           0
       637 PROA     536      ASP      CG       CC       0.620000       12.0110           0
       638 PROA     536      ASP      OD1      OC      -0.760000       15.9994           0
       639 PROA     536      ASP      OD2      OC      -0.760000       15.9994           0
       640 PROA     536      ASP      C        C        0.510000       12.0110           0
       641 PROA     536      ASP      O        O       -0.510000       15.9994           0
       642 PROA     537      SER      N        NH1     -0.470000       14.0070           0
       643 PROA     537      SER      HN       H        0.310000       1.00800           0
       644 PROA     537      SER      CA       CT1      0.700000E-01   12.0110           0
       645 PROA     537      SER      HA       HB1      0.900000E-01   1.00800           0
       646 PROA     537      SER      CB       CT2      0.500000E-01   12.0110           0
       647 PROA     537      SER      HB1      HA2      0.900000E-01   1.00800           0
       648 PROA     537      SER      HB2      HA2      0.900000E-01   1.00800           0
       649 PROA     537      SER      OG       OH1     -0.660000       15.9994           0
       650 PROA     537      SER      HG1      H        0.430000       1.00800           0
       651 PROA     537      SER      C        C        0.510000       12.0110           0
       652 PROA     537      SER      O        O       -0.510000       15.9994           0
       653 PROA     538      GLY      N        NH1     -0.470000       14.0070           0
       654 PROA     538      GLY      HN       H        0.310000       1.00800           0
       655 PROA     538      GLY      CA       CT2     -0.200000E-01   12.0110           0
       656 PROA     538      GLY      HA1      HB2      0.900000E-01   1.00800           0
       657 PROA     538      GLY      HA2      HB2      0.900000E-01   1.00800           0
       658 PROA     538      GLY      C        C        0.510000       12.0110           0
       659 PROA     538      GLY      O        O       -0.510000       15.9994           0
       660 PROA     539      LEU      N        NH1     -0.470000       14.0070           0
       661 PROA     539      LEU      HN       H        0.310000       1.00800           0
       662 PROA     539      LEU      CA       CT1      0.700000E-01   12.0110           0
       663 PROA     539      LEU      HA       HB1      0.900000E-01   1.00800           0
       664 PROA     539      LEU      CB       CT2     -0.180000       12.0110           0
       665 PROA     539      LEU      HB1      HA2      0.900000E-01   1.00800           0
       666 PROA     539      LEU      HB2      HA2      0.900000E-01   1.00800           0
       667 PROA     539      LEU      CG       CT1     -0.900000E-01   12.0110           0
       668 PROA     539      LEU      HG       HA1      0.900000E-01   1.00800           0
       669 PROA     539      LEU      CD1      CT3     -0.270000       12.0110           0
       670 PROA     539      LEU      HD11     HA3      0.900000E-01   1.00800           0
       671 PROA     539      LEU      HD12     HA3      0.900000E-01   1.00800           0
       672 PROA     539      LEU      HD13     HA3      0.900000E-01   1.00800           0
       673 PROA     539      LEU      CD2      CT3     -0.270000       12.0110           0
       674 PROA     539      LEU      HD21     HA3      0.900000E-01   1.00800           0
       675 PROA     539      LEU      HD22     HA3      0.900000E-01   1.00800           0
       676 PROA     539      LEU      HD23     HA3      0.900000E-01   1.00800           0
       677 PROA     539      LEU      C        C        0.510000       12.0110           0
       678 PROA     539      LEU      O        O       -0.510000       15.9994           0
       679 PROA     540      GLU      N        NH1     -0.470000       14.0070           0
       680 PROA     540      GLU      HN       H        0.310000       1.00800           0
       681 PROA     540      GLU      CA       CT1      0.700000E-01   12.0110           0
       682 PROA     540      GLU      HA       HB1      0.900000E-01   1.00800           0
       683 PROA     540      GLU      CB       CT2A    -0.180000       12.0110           0
       684 PROA     540      GLU      HB1      HA2      0.900000E-01   1.00800           0
       685 PROA     540      GLU      HB2      HA2      0.900000E-01   1.00800           0
       686 PROA     540      GLU      CG       CT2     -0.280000       12.0110           0
       687 PROA     540      GLU      HG1      HA2      0.900000E-01   1.00800           0
       688 PROA     540      GLU      HG2      HA2      0.900000E-01   1.00800           0
       689 PROA     540      GLU      CD       CC       0.620000       12.0110           0
       690 PROA     540      GLU      OE1      OC      -0.760000       15.9994           0
       691 PROA     540      GLU      OE2      OC      -0.760000       15.9994           0
       692 PROA     540      GLU      C        C        0.510000       12.0110           0
       693 PROA     540      GLU      O        O       -0.510000       15.9994           0
       694 PROA     541      HSD      N        NH1     -0.470000       14.0070           0
       695 PROA     541      HSD      HN       H        0.310000       1.00800           0
       696 PROA     541      HSD      CA       CT1      0.700000E-01   12.0110           0
       697 PROA     541      HSD      HA       HB1      0.900000E-01   1.00800           0
       698 PROA     541      HSD      CB       CT2     -0.900000E-01   12.0110           0
       699 PROA     541      HSD      HB1      HA2      0.900000E-01   1.00800           0
       700 PROA     541      HSD      HB2      HA2      0.900000E-01   1.00800           0
       701 PROA     541      HSD      ND1      NR1     -0.360000       14.0070           0
       702 PROA     541      HSD      HD1      H        0.320000       1.00800           0
       703 PROA     541      HSD      CG       CPH1    -0.500000E-01   12.0110           0
       704 PROA     541      HSD      CE1      CPH2     0.250000       12.0110           0
       705 PROA     541      HSD      HE1      HR1      0.130000       1.00800           0
       706 PROA     541      HSD      NE2      NR2     -0.700000       14.0070           0
       707 PROA     541      HSD      CD2      CPH1     0.220000       12.0110           0
       708 PROA     541      HSD      HD2      HR3      0.100000       1.00800           0
       709 PROA     541      HSD      C        C        0.510000       12.0110           0
       710 PROA     541      HSD      O        O       -0.510000       15.9994           0
       711 PROA     542      SER      N        NH1     -0.470000       14.0070           0
       712 PROA     542      SER      HN       H        0.310000       1.00800           0
       713 PROA     542      SER      CA       CT1      0.700000E-01   12.0110           0
       714 PROA     542      SER      HA       HB1      0.900000E-01   1.00800           0
       715 PROA     542      SER      CB       CT2      0.500000E-01   12.0110           0
       716 PROA     542      SER      HB1      HA2      0.900000E-01   1.00800           0
       717 PROA     542      SER      HB2      HA2      0.900000E-01   1.00800           0
       718 PROA     542      SER      OG       OH1     -0.660000       15.9994           0
       719 PROA     542      SER      HG1      H        0.430000       1.00800           0
       720 PROA     542      SER      C        C        0.510000       12.0110           0
       721 PROA     542      SER      O        O       -0.510000       15.9994           0
       722 PROA     543      ALA      N        NH1     -0.470000       14.0070           0
       723 PROA     543      ALA      HN       H        0.310000       1.00800           0
       724 PROA     543      ALA      CA       CT1      0.700000E-01   12.0110           0
       725 PROA     543      ALA      HA       HB1      0.900000E-01   1.00800           0
       726 PROA     543      ALA      CB       CT3     -0.270000       12.0110           0
       727 PROA     543      ALA      HB1      HA3      0.900000E-01   1.00800           0
       728 PROA     543      ALA      HB2      HA3      0.900000E-01   1.00800           0
       729 PROA     543      ALA      HB3      HA3      0.900000E-01   1.00800           0
       730 PROA     543      ALA      C        C        0.510000       12.0110           0
       731 PROA     543      ALA      O        O       -0.510000       15.9994           0
       732 PROA     544      HSD      N        NH1     -0.470000       14.0070           0
       733 PROA     544      HSD      HN       H        0.310000       1.00800           0
       734 PROA     544      HSD      CA       CT1      0.700000E-01   12.0110           0
       735 PROA     544      HSD      HA       HB1      0.900000E-01   1.00800           0
       736 PROA     544      HSD      CB       CT2     -0.900000E-01   12.0110           0
       737 PROA     544      HSD      HB1      HA2      0.900000E-01   1.00800           0
       738 PROA     544      HSD      HB2      HA2      0.900000E-01   1.00800           0
       739 PROA     544      HSD      ND1      NR1     -0.360000       14.0070           0
       740 PROA     544      HSD      HD1      H        0.320000       1.00800           0
       741 PROA     544      HSD      CG       CPH1    -0.500000E-01   12.0110           0
       742 PROA     544      HSD      CE1      CPH2     0.250000       12.0110           0
       743 PROA     544      HSD      HE1      HR1      0.130000       1.00800           0
       744 PROA     544      HSD      NE2      NR2     -0.700000       14.0070           0
       745 PROA     544      HSD      CD2      CPH1     0.220000       12.0110           0
       746 PROA     544      HSD      HD2      HR3      0.100000       1.00800           0
       747 PROA     544      HSD      C        C        0.510000       12.0110           0
       748 PROA     544      HSD      O        O       -0.510000       15.9994           0
       749 PROA     545      VAL      N        NH1     -0.470000       14.0070           0
       750 PROA     545      VAL      HN       H        0.310000       1.00800           0
       751 PROA     545      VAL      CA       CT1      0.700000E-01   12.0110           0
       752 PROA     545      VAL      HA       HB1      0.900000E-01   1.00800           0
       753 PROA     545      VAL      CB       CT1     -0.900000E-01   12.0110           0
       754 PROA     545      VAL      HB       HA1      0.900000E-01   1.00800           0
       755 PROA     545      VAL      CG1      CT3     -0.270000       12.0110           0
       756 PROA     545      VAL      HG11     HA3      0.900000E-01   1.00800           0
       757 PROA     545      VAL      HG12     HA3      0.900000E-01   1.00800           0
       758 PROA     545      VAL      HG13     HA3      0.900000E-01   1.00800           0
       759 PROA     545      VAL      CG2      CT3     -0.270000       12.0110           0
       760 PROA     545      VAL      HG21     HA3      0.900000E-01   1.00800           0
       761 PROA     545      VAL      HG22     HA3      0.900000E-01   1.00800           0
       762 PROA     545      VAL      HG23     HA3      0.900000E-01   1.00800           0
       763 PROA     545      VAL      C        C        0.510000       12.0110           0
       764 PROA     545      VAL      O        O       -0.510000       15.9994           0
       765 PROA     546      LEU      N        NH1     -0.470000       14.0070           0
       766 PROA     546      LEU      HN       H        0.310000       1.00800           0
       767 PROA     546      LEU      CA       CT1      0.700000E-01   12.0110           0
       768 PROA     546      LEU      HA       HB1      0.900000E-01   1.00800           0
       769 PROA     546      LEU      CB       CT2     -0.180000       12.0110           0
       770 PROA     546      LEU      HB1      HA2      0.900000E-01   1.00800           0
       771 PROA     546      LEU      HB2      HA2      0.900000E-01   1.00800           0
       772 PROA     546      LEU      CG       CT1     -0.900000E-01   12.0110           0
       773 PROA     546      LEU      HG       HA1      0.900000E-01   1.00800           0
       774 PROA     546      LEU      CD1      CT3     -0.270000       12.0110           0
       775 PROA     546      LEU      HD11     HA3      0.900000E-01   1.00800           0
       776 PROA     546      LEU      HD12     HA3      0.900000E-01   1.00800           0
       777 PROA     546      LEU      HD13     HA3      0.900000E-01   1.00800           0
       778 PROA     546      LEU      CD2      CT3     -0.270000       12.0110           0
       779 PROA     546      LEU      HD21     HA3      0.900000E-01   1.00800           0
       780 PROA     546      LEU      HD22     HA3      0.900000E-01   1.00800           0
       781 PROA     546      LEU      HD23     HA3      0.900000E-01   1.00800           0
       782 PROA     546      LEU      C        C        0.510000       12.0110           0
       783 PROA     546      LEU      O        O       -0.510000       15.9994           0
       784 PROA     547      GLU      N        NH1     -0.470000       14.0070           0
       785 PROA     547      GLU      HN       H        0.310000       1.00800           0
       786 PROA     547      GLU      CA       CT1      0.700000E-01   12.0110           0
       787 PROA     547      GLU      HA       HB1      0.900000E-01   1.00800           0
       788 PROA     547      GLU      CB       CT2A    -0.180000       12.0110           0
       789 PROA     547      GLU      HB1      HA2      0.900000E-01   1.00800           0
       790 PROA     547      GLU      HB2      HA2      0.900000E-01   1.00800           0
       791 PROA     547      GLU      CG       CT2     -0.280000       12.0110           0
       792 PROA     547      GLU      HG1      HA2      0.900000E-01   1.00800           0
       793 PROA     547      GLU      HG2      HA2      0.900000E-01   1.00800           0
       794 PROA     547      GLU      CD       CC       0.620000       12.0110           0
       795 PROA     547      GLU      OE1      OC      -0.760000       15.9994           0
       796 PROA     547      GLU      OE2      OC      -0.760000       15.9994           0
       797 PROA     547      GLU      C        C        0.510000       12.0110           0
       798 PROA     547      GLU      O        O       -0.510000       15.9994           0
       799 PROA     548      LYS      N        NH1     -0.470000       14.0070           0
       800 PROA     548      LYS      HN       H        0.310000       1.00800           0
       801 PROA     548      LYS      CA       CT1      0.700000E-01   12.0110           0
       802 PROA     548      LYS      HA       HB1      0.900000E-01   1.00800           0
       803 PROA     548      LYS      CB       CT2     -0.180000       12.0110           0
       804 PROA     548      LYS      HB1      HA2      0.900000E-01   1.00800           0
       805 PROA     548      LYS      HB2      HA2      0.900000E-01   1.00800           0
       806 PROA     548      LYS      CG       CT2     -0.180000       12.0110           0
       807 PROA     548      LYS      HG1      HA2      0.900000E-01   1.00800           0
       808 PROA     548      LYS      HG2      HA2      0.900000E-01   1.00800           0
       809 PROA     548      LYS      CD       CT2     -0.180000       12.0110           0
       810 PROA     548      LYS      HD1      HA2      0.900000E-01   1.00800           0
       811 PROA     548      LYS      HD2      HA2      0.900000E-01   1.00800           0
       812 PROA     548      LYS      CE       CT2      0.210000       12.0110           0
       813 PROA     548      LYS      HE1      HA2      0.500000E-01   1.00800           0
       814 PROA     548      LYS      HE2      HA2      0.500000E-01   1.00800           0
       815 PROA     548      LYS      NZ       NH3     -0.300000       14.0070           0
       816 PROA     548      LYS      HZ1      HC       0.330000       1.00800           0
       817 PROA     548      LYS      HZ2      HC       0.330000       1.00800           0
       818 PROA     548      LYS      HZ3      HC       0.330000       1.00800           0
       819 PROA     548      LYS      C        C        0.510000       12.0110           0
       820 PROA     548      LYS      O        O       -0.510000       15.9994           0
       821 PROA     549      GLY      N        NH1     -0.470000       14.0070           0
       822 PROA     549      GLY      HN       H        0.310000       1.00800           0
       823 PROA     549      GLY      CA       CT2     -0.200000E-01   12.0110           0
       824 PROA     549      GLY      HA1      HB2      0.900000E-01   1.00800           0
       825 PROA     549      GLY      HA2      HB2      0.900000E-01   1.00800           0
       826 PROA     549      GLY      C        C        0.510000       12.0110           0
       827 PROA     549      GLY      O        O       -0.510000       15.9994           0
       828 PROA     550      GLY      N        NH1     -0.470000       14.0070           0
       829 PROA     550      GLY      HN       H        0.310000       1.00800           0
       830 PROA     550      GLY      CA       CT2     -0.200000E-01   12.0110           0
       831 PROA     550      GLY      HA1      HB2      0.900000E-01   1.00800           0
       832 PROA     550      GLY      HA2      HB2      0.900000E-01   1.00800           0
       833 PROA     550      GLY      C        C        0.510000       12.0110           0
       834 PROA     550      GLY      O        O       -0.510000       15.9994           0
       835 PROA     551      LYS      N        NH1     -0.470000       14.0070           0
       836 PROA     551      LYS      HN       H        0.310000       1.00800           0
       837 PROA     551      LYS      CA       CT1      0.700000E-01   12.0110           0
       838 PROA     551      LYS      HA       HB1      0.900000E-01   1.00800           0
       839 PROA     551      LYS      CB       CT2     -0.180000       12.0110           0
       840 PROA     551      LYS      HB1      HA2      0.900000E-01   1.00800           0
       841 PROA     551      LYS      HB2      HA2      0.900000E-01   1.00800           0
       842 PROA     551      LYS      CG       CT2     -0.180000       12.0110           0
       843 PROA     551      LYS      HG1      HA2      0.900000E-01   1.00800           0
       844 PROA     551      LYS      HG2      HA2      0.900000E-01   1.00800           0
       845 PROA     551      LYS      CD       CT2     -0.180000       12.0110           0
       846 PROA     551      LYS      HD1      HA2      0.900000E-01   1.00800           0
       847 PROA     551      LYS      HD2      HA2      0.900000E-01   1.00800           0
       848 PROA     551      LYS      CE       CT2      0.210000       12.0110           0
       849 PROA     551      LYS      HE1      HA2      0.500000E-01   1.00800           0
       850 PROA     551      LYS      HE2      HA2      0.500000E-01   1.00800           0
       851 PROA     551      LYS      NZ       NH3     -0.300000       14.0070           0
       852 PROA     551      LYS      HZ1      HC       0.330000       1.00800           0
       853 PROA     551      LYS      HZ2      HC       0.330000       1.00800           0
       854 PROA     551      LYS      HZ3      HC       0.330000       1.00800           0
       855 PROA     551      LYS      C        C        0.510000       12.0110           0
       856 PROA     551      LYS      O        O       -0.510000       15.9994           0
       857 PROA     552      VAL      N        NH1     -0.470000       14.0070           0
       858 PROA     552      VAL      HN       H        0.310000       1.00800           0
       859 PROA     552      VAL      CA       CT1      0.700000E-01   12.0110           0
       860 PROA     552      VAL      HA       HB1      0.900000E-01   1.00800           0
       861 PROA     552      VAL      CB       CT1     -0.900000E-01   12.0110           0
       862 PROA     552      VAL      HB       HA1      0.900000E-01   1.00800           0
       863 PROA     552      VAL      CG1      CT3     -0.270000       12.0110           0
       864 PROA     552      VAL      HG11     HA3      0.900000E-01   1.00800           0
       865 PROA     552      VAL      HG12     HA3      0.900000E-01   1.00800           0
       866 PROA     552      VAL      HG13     HA3      0.900000E-01   1.00800           0
       867 PROA     552      VAL      CG2      CT3     -0.270000       12.0110           0
       868 PROA     552      VAL      HG21     HA3      0.900000E-01   1.00800           0
       869 PROA     552      VAL      HG22     HA3      0.900000E-01   1.00800           0
       870 PROA     552      VAL      HG23     HA3      0.900000E-01   1.00800           0
       871 PROA     552      VAL      C        C        0.510000       12.0110           0
       872 PROA     552      VAL      O        O       -0.510000       15.9994           0
       873 PROA     553      PHE      N        NH1     -0.470000       14.0070           0
       874 PROA     553      PHE      HN       H        0.310000       1.00800           0
       875 PROA     553      PHE      CA       CT1      0.700000E-01   12.0110           0
       876 PROA     553      PHE      HA       HB1      0.900000E-01   1.00800           0
       877 PROA     553      PHE      CB       CT2     -0.180000       12.0110           0
       878 PROA     553      PHE      HB1      HA2      0.900000E-01   1.00800           0
       879 PROA     553      PHE      HB2      HA2      0.900000E-01   1.00800           0
       880 PROA     553      PHE      CG       CA       0.000000       12.0110           0
       881 PROA     553      PHE      CD1      CA      -0.115000       12.0110           0
       882 PROA     553      PHE      HD1      HP       0.115000       1.00800           0
       883 PROA     553      PHE      CE1      CA      -0.115000       12.0110           0
       884 PROA     553      PHE      HE1      HP       0.115000       1.00800           0
       885 PROA     553      PHE      CZ       CA      -0.115000       12.0110           0
       886 PROA     553      PHE      HZ       HP       0.115000       1.00800           0
       887 PROA     553      PHE      CD2      CA      -0.115000       12.0110           0
       888 PROA     553      PHE      HD2      HP       0.115000       1.00800           0
       889 PROA     553      PHE      CE2      CA      -0.115000       12.0110           0
       890 PROA     553      PHE      HE2      HP       0.115000       1.00800           0
       891 PROA     553      PHE      C        C        0.510000       12.0110           0
       892 PROA     553      PHE      O        O       -0.510000       15.9994           0
       893 PROA     554      SER      N        NH1     -0.470000       14.0070           0
       894 PROA     554      SER      HN       H        0.310000       1.00800           0
       895 PROA     554      SER      CA       CT1      0.700000E-01   12.0110           0
       896 PROA     554      SER      HA       HB1      0.900000E-01   1.00800           0
       897 PROA     554      SER      CB       CT2      0.500000E-01   12.0110           0
       898 PROA     554      SER      HB1      HA2      0.900000E-01   1.00800           0
       899 PROA     554      SER      HB2      HA2      0.900000E-01   1.00800           0
       900 PROA     554      SER      OG       OH1     -0.660000       15.9994           0
       901 PROA     554      SER      HG1      H        0.430000       1.00800           0
       902 PROA     554      SER      C        C        0.510000       12.0110           0
       903 PROA     554      SER      O        O       -0.510000       15.9994           0
       904 PROA     555      ALA      N        NH1     -0.470000       14.0070           0
       905 PROA     555      ALA      HN       H        0.310000       1.00800           0
       906 PROA     555      ALA      CA       CT1      0.700000E-01   12.0110           0
       907 PROA     555      ALA      HA       HB1      0.900000E-01   1.00800           0
       908 PROA     555      ALA      CB       CT3     -0.270000       12.0110           0
       909 PROA     555      ALA      HB1      HA3      0.900000E-01   1.00800           0
       910 PROA     555      ALA      HB2      HA3      0.900000E-01   1.00800           0
       911 PROA     555      ALA      HB3      HA3      0.900000E-01   1.00800           0
       912 PROA     555      ALA      C        C        0.510000       12.0110           0
       913 PROA     555      ALA      O        O       -0.510000       15.9994           0
       914 PROA     556      THR      N        NH1     -0.470000       14.0070           0
       915 PROA     556      THR      HN       H        0.310000       1.00800           0
       916 PROA     556      THR      CA       CT1      0.700000E-01   12.0110           0
       917 PROA     556      THR      HA       HB1      0.900000E-01   1.00800           0
       918 PROA     556      THR      CB       CT1      0.140000       12.0110           0
       919 PROA     556      THR      HB       HA1      0.900000E-01   1.00800           0
       920 PROA     556      THR      OG1      OH1     -0.660000       15.9994           0
       921 PROA     556      THR      HG1      H        0.430000       1.00800           0
       922 PROA     556      THR      CG2      CT3     -0.270000       12.0110           0
       923 PROA     556      THR      HG21     HA3      0.900000E-01   1.00800           0
       924 PROA     556      THR      HG22     HA3      0.900000E-01   1.00800           0
       925 PROA     556      THR      HG23     HA3      0.900000E-01   1.00800           0
       926 PROA     556      THR      C        C        0.510000       12.0110           0
       927 PROA     556      THR      O        O       -0.510000       15.9994           0
       928 PROA     557      LEU      N        NH1     -0.470000       14.0070           0
       929 PROA     557      LEU      HN       H        0.310000       1.00800           0
       930 PROA     557      LEU      CA       CT1      0.700000E-01   12.0110           0
       931 PROA     557      LEU      HA       HB1      0.900000E-01   1.00800           0
       932 PROA     557      LEU      CB       CT2     -0.180000       12.0110           0
       933 PROA     557      LEU      HB1      HA2      0.900000E-01   1.00800           0
       934 PROA     557      LEU      HB2      HA2      0.900000E-01   1.00800           0
       935 PROA     557      LEU      CG       CT1     -0.900000E-01   12.0110           0
       936 PROA     557      LEU      HG       HA1      0.900000E-01   1.00800           0
       937 PROA     557      LEU      CD1      CT3     -0.270000       12.0110           0
       938 PROA     557      LEU      HD11     HA3      0.900000E-01   1.00800           0
       939 PROA     557      LEU      HD12     HA3      0.900000E-01   1.00800           0
       940 PROA     557      LEU      HD13     HA3      0.900000E-01   1.00800           0
       941 PROA     557      LEU      CD2      CT3     -0.270000       12.0110           0
       942 PROA     557      LEU      HD21     HA3      0.900000E-01   1.00800           0
       943 PROA     557      LEU      HD22     HA3      0.900000E-01   1.00800           0
       944 PROA     557      LEU      HD23     HA3      0.900000E-01   1.00800           0
       945 PROA     557      LEU      C        C        0.510000       12.0110           0
       946 PROA     557      LEU      O        O       -0.510000       15.9994           0
       947 PROA     558      GLY      N        NH1     -0.470000       14.0070           0
       948 PROA     558      GLY      HN       H        0.310000       1.00800           0
       949 PROA     558      GLY      CA       CT2     -0.200000E-01   12.0110           0
       950 PROA     558      GLY      HA1      HB2      0.900000E-01   1.00800           0
       951 PROA     558      GLY      HA2      HB2      0.900000E-01   1.00800           0
       952 PROA     558      GLY      C        C        0.510000       12.0110           0
       953 PROA     558      GLY      O        O       -0.510000       15.9994           0
       954 PROA     559      LEU      N        NH1     -0.470000       14.0070           0
       955 PROA     559      LEU      HN       H        0.310000       1.00800           0
       956 PROA     559      LEU      CA       CT1      0.700000E-01   12.0110           0
       957 PROA     559      LEU      HA       HB1      0.900000E-01   1.00800           0
       958 PROA     559      LEU      CB       CT2     -0.180000       12.0110           0
       959 PROA     559      LEU      HB1      HA2      0.900000E-01   1.00800           0
       960 PROA     559      LEU      HB2      HA2      0.900000E-01   1.00800           0
       961 PROA     559      LEU      CG       CT1     -0.900000E-01   12.0110           0
       962 PROA     559      LEU      HG       HA1      0.900000E-01   1.00800           0
       963 PROA     559      LEU      CD1      CT3     -0.270000       12.0110           0
       964 PROA     559      LEU      HD11     HA3      0.900000E-01   1.00800           0
       965 PROA     559      LEU      HD12     HA3      0.900000E-01   1.00800           0
       966 PROA     559      LEU      HD13     HA3      0.900000E-01   1.00800           0
       967 PROA     559      LEU      CD2      CT3     -0.270000       12.0110           0
       968 PROA     559      LEU      HD21     HA3      0.900000E-01   1.00800           0
       969 PROA     559      LEU      HD22     HA3      0.900000E-01   1.00800           0
       970 PROA     559      LEU      HD23     HA3      0.900000E-01   1.00800           0
       971 PROA     559      LEU      C        C        0.510000       12.0110           0
       972 PROA     559      LEU      O        O       -0.510000       15.9994           0
       973 PROA     560      VAL      N        NH1     -0.470000       14.0070           0
       974 PROA     560      VAL      HN       H        0.310000       1.00800           0
       975 PROA     560      VAL      CA       CT1      0.700000E-01   12.0110           0
       976 PROA     560      VAL      HA       HB1      0.900000E-01   1.00800           0
       977 PROA     560      VAL      CB       CT1     -0.900000E-01   12.0110           0
       978 PROA     560      VAL      HB       HA1      0.900000E-01   1.00800           0
       979 PROA     560      VAL      CG1      CT3     -0.270000       12.0110           0
       980 PROA     560      VAL      HG11     HA3      0.900000E-01   1.00800           0
       981 PROA     560      VAL      HG12     HA3      0.900000E-01   1.00800           0
       982 PROA     560      VAL      HG13     HA3      0.900000E-01   1.00800           0
       983 PROA     560      VAL      CG2      CT3     -0.270000       12.0110           0
       984 PROA     560      VAL      HG21     HA3      0.900000E-01   1.00800           0
       985 PROA     560      VAL      HG22     HA3      0.900000E-01   1.00800           0
       986 PROA     560      VAL      HG23     HA3      0.900000E-01   1.00800           0
       987 PROA     560      VAL      C        C        0.510000       12.0110           0
       988 PROA     560      VAL      O        O       -0.510000       15.9994           0
       989 PROA     561      ASP      N        NH1     -0.470000       14.0070           0
       990 PROA     561      ASP      HN       H        0.310000       1.00800           0
       991 PROA     561      ASP      CA       CT1      0.700000E-01   12.0110           0
       992 PROA     561      ASP      HA       HB1      0.900000E-01   1.00800           0
       993 PROA     561      ASP      CB       CT2A    -0.280000       12.0110           0
       994 PROA     561      ASP      HB1      HA2      0.900000E-01   1.00800           0
       995 PROA     561      ASP      HB2      HA2      0.900000E-01   1.00800           0
       996 PROA     561      ASP      CG       CC       0.620000       12.0110           0
       997 PROA     561      ASP      OD1      OC      -0.760000       15.9994           0
       998 PROA     561      ASP      OD2      OC      -0.760000       15.9994           0
       999 PROA     561      ASP      C        C        0.510000       12.0110           0
      1000 PROA     561      ASP      O        O       -0.510000       15.9994           0
      1001 PROA     562      ILE      N        NH1     -0.470000       14.0070           0
      1002 PROA     562      ILE      HN       H        0.310000       1.00800           0
      1003 PROA     562      ILE      CA       CT1      0.700000E-01   12.0110           0
      1004 PROA     562      ILE      HA       HB1      0.900000E-01   1.00800           0
      1005 PROA     562      ILE      CB       CT1     -0.900000E-01   12.0110           0
      1006 PROA     562      ILE      HB       HA1      0.900000E-01   1.00800           0
      1007 PROA     562      ILE      CG2      CT3     -0.270000       12.0110           0
      1008 PROA     562      ILE      HG21     HA3      0.900000E-01   1.00800           0
      1009 PROA     562      ILE      HG22     HA3      0.900000E-01   1.00800           0
      1010 PROA     562      ILE      HG23     HA3      0.900000E-01   1.00800           0
      1011 PROA     562      ILE      CG1      CT2     -0.180000       12.0110           0
      1012 PROA     562      ILE      HG11     HA2      0.900000E-01   1.00800           0
      1013 PROA     562      ILE      HG12     HA2      0.900000E-01   1.00800           0
      1014 PROA     562      ILE      CD       CT3     -0.270000       12.0110           0
      1015 PROA     562      ILE      HD1      HA3      0.900000E-01   1.00800           0
      1016 PROA     562      ILE      HD2      HA3      0.900000E-01   1.00800           0
      1017 PROA     562      ILE      HD3      HA3      0.900000E-01   1.00800           0
      1018 PROA     562      ILE      C        C        0.510000       12.0110           0
      1019 PROA     562      ILE      O        O       -0.510000       15.9994           0
      1020 PROA     563      VAL      N        NH1     -0.470000       14.0070           0
      1021 PROA     563      VAL      HN       H        0.310000       1.00800           0
      1022 PROA     563      VAL      CA       CT1      0.700000E-01   12.0110           0
      1023 PROA     563      VAL      HA       HB1      0.900000E-01   1.00800           0
      1024 PROA     563      VAL      CB       CT1     -0.900000E-01   12.0110           0
      1025 PROA     563      VAL      HB       HA1      0.900000E-01   1.00800           0
      1026 PROA     563      VAL      CG1      CT3     -0.270000       12.0110           0
      1027 PROA     563      VAL      HG11     HA3      0.900000E-01   1.00800           0
      1028 PROA     563      VAL      HG12     HA3      0.900000E-01   1.00800           0
      1029 PROA     563      VAL      HG13     HA3      0.900000E-01   1.00800           0
      1030 PROA     563      VAL      CG2      CT3     -0.270000       12.0110           0
      1031 PROA     563      VAL      HG21     HA3      0.900000E-01   1.00800           0
      1032 PROA     563      VAL      HG22     HA3      0.900000E-01   1.00800           0
      1033 PROA     563      VAL      HG23     HA3      0.900000E-01   1.00800           0
      1034 PROA     563      VAL      C        C        0.510000       12.0110           0
      1035 PROA     563      VAL      O        O       -0.510000       15.9994           0
      1036 PROA     564      LYS      N        NH1     -0.470000       14.0070           0
      1037 PROA     564      LYS      HN       H        0.310000       1.00800           0
      1038 PROA     564      LYS      CA       CT1      0.700000E-01   12.0110           0
      1039 PROA     564      LYS      HA       HB1      0.900000E-01   1.00800           0
      1040 PROA     564      LYS      CB       CT2     -0.180000       12.0110           0
      1041 PROA     564      LYS      HB1      HA2      0.900000E-01   1.00800           0
      1042 PROA     564      LYS      HB2      HA2      0.900000E-01   1.00800           0
      1043 PROA     564      LYS      CG       CT2     -0.180000       12.0110           0
      1044 PROA     564      LYS      HG1      HA2      0.900000E-01   1.00800           0
      1045 PROA     564      LYS      HG2      HA2      0.900000E-01   1.00800           0
      1046 PROA     564      LYS      CD       CT2     -0.180000       12.0110           0
      1047 PROA     564      LYS      HD1      HA2      0.900000E-01   1.00800           0
      1048 PROA     564      LYS      HD2      HA2      0.900000E-01   1.00800           0
      1049 PROA     564      LYS      CE       CT2      0.210000       12.0110           0
      1050 PROA     564      LYS      HE1      HA2      0.500000E-01   1.00800           0
      1051 PROA     564      LYS      HE2      HA2      0.500000E-01   1.00800           0
      1052 PROA     564      LYS      NZ       NH3     -0.300000       14.0070           0
      1053 PROA     564      LYS      HZ1      HC       0.330000       1.00800           0
      1054 PROA     564      LYS      HZ2      HC       0.330000       1.00800           0
      1055 PROA     564      LYS      HZ3      HC       0.330000       1.00800           0
      1056 PROA     564      LYS      C        C        0.510000       12.0110           0
      1057 PROA     564      LYS      O        O       -0.510000       15.9994           0
      1058 PROA     565      GLY      N        NH1     -0.470000       14.0070           0
      1059 PROA     565      GLY      HN       H        0.310000       1.00800           0
      1060 PROA     565      GLY      CA       CT2     -0.200000E-01   12.0110           0
      1061 PROA     565      GLY      HA1      HB2      0.900000E-01   1.00800           0
      1062 PROA     565      GLY      HA2      HB2      0.900000E-01   1.00800           0
      1063 PROA     565      GLY      C        C        0.510000       12.0110           0
      1064 PROA     565      GLY      O        O       -0.510000       15.9994           0
      1065 PROA     566      THR      N        NH1     -0.470000       14.0070           0
      1066 PROA     566      THR      HN       H        0.310000       1.00800           0
      1067 PROA     566      THR      CA       CT1      0.700000E-01   12.0110           0
      1068 PROA     566      THR      HA       HB1      0.900000E-01   1.00800           0
      1069 PROA     566      THR      CB       CT1      0.140000       12.0110           0
      1070 PROA     566      THR      HB       HA1      0.900000E-01   1.00800           0
      1071 PROA     566      THR      OG1      OH1     -0.660000       15.9994           0
      1072 PROA     566      THR      HG1      H        0.430000       1.00800           0
      1073 PROA     566      THR      CG2      CT3     -0.270000       12.0110           0
      1074 PROA     566      THR      HG21     HA3      0.900000E-01   1.00800           0
      1075 PROA     566      THR      HG22     HA3      0.900000E-01   1.00800           0
      1076 PROA     566      THR      HG23     HA3      0.900000E-01   1.00800           0
      1077 PROA     566      THR      C        C        0.510000       12.0110           0
      1078 PROA     566      THR      O        O       -0.510000       15.9994           0
      1079 PROA     567      ASN      N        NH1     -0.470000       14.0070           0
      1080 PROA     567      ASN      HN       H        0.310000       1.00800           0
      1081 PROA     567      ASN      CA       CT1      0.700000E-01   12.0110           0
      1082 PROA     567      ASN      HA       HB1      0.900000E-01   1.00800           0
      1083 PROA     567      ASN      CB       CT2     -0.180000       12.0110           0
      1084 PROA     567      ASN      HB1      HA2      0.900000E-01   1.00800           0
      1085 PROA     567      ASN      HB2      HA2      0.900000E-01   1.00800           0
      1086 PROA     567      ASN      CG       CC       0.550000       12.0110           0
      1087 PROA     567      ASN      OD1      O       -0.550000       15.9994           0
      1088 PROA     567      ASN      ND2      NH2     -0.620000       14.0070           0
      1089 PROA     567      ASN      HD21     H        0.320000       1.00800           0
      1090 PROA     567      ASN      HD22     H        0.300000       1.00800           0
      1091 PROA     567      ASN      C        C        0.510000       12.0110           0
      1092 PROA     567      ASN      O        O       -0.510000       15.9994           0
      1093 PROA     568      SER      N        NH1     -0.470000       14.0070           0
      1094 PROA     568      SER      HN       H        0.310000       1.00800           0
      1095 PROA     568      SER      CA       CT1      0.700000E-01   12.0110           0
      1096 PROA     568      SER      HA       HB1      0.900000E-01   1.00800           0
      1097 PROA     568      SER      CB       CT2      0.500000E-01   12.0110           0
      1098 PROA     568      SER      HB1      HA2      0.900000E-01   1.00800           0
      1099 PROA     568      SER      HB2      HA2      0.900000E-01   1.00800           0
      1100 PROA     568      SER      OG       OH1     -0.660000       15.9994           0
      1101 PROA     568      SER      HG1      H        0.430000       1.00800           0
      1102 PROA     568      SER      C        C        0.510000       12.0110           0
      1103 PROA     568      SER      O        O       -0.510000       15.9994           0
      1104 PROA     569      TYR      N        NH1     -0.470000       14.0070           0
      1105 PROA     569      TYR      HN       H        0.310000       1.00800           0
      1106 PROA     569      TYR      CA       CT1      0.700000E-01   12.0110           0
      1107 PROA     569      TYR      HA       HB1      0.900000E-01   1.00800           0
      1108 PROA     569      TYR      CB       CT2     -0.180000       12.0110           0
      1109 PROA     569      TYR      HB1      HA2      0.900000E-01   1.00800           0
      1110 PROA     569      TYR      HB2      HA2      0.900000E-01   1.00800           0
      1111 PROA     569      TYR      CG       CA       0.000000       12.0110           0
      1112 PROA     569      TYR      CD1      CA      -0.115000       12.0110           0
      1113 PROA     569      TYR      HD1      HP       0.115000       1.00800           0
      1114 PROA     569      TYR      CE1      CA      -0.115000       12.0110           0
      1115 PROA     569      TYR      HE1      HP       0.115000       1.00800           0
      1116 PROA     569      TYR      CZ       CA       0.110000       12.0110           0
      1117 PROA     569      TYR      OH       OH1     -0.540000       15.9994           0
      1118 PROA     569      TYR      HH       H        0.430000       1.00800           0
      1119 PROA     569      TYR      CD2      CA      -0.115000       12.0110           0
      1120 PROA     569      TYR      HD2      HP       0.115000       1.00800           0
      1121 PROA     569      TYR      CE2      CA      -0.115000       12.0110           0
      1122 PROA     569      TYR      HE2      HP       0.115000       1.00800           0
      1123 PROA     569      TYR      C        C        0.510000       12.0110           0
      1124 PROA     569      TYR      O        O       -0.510000       15.9994           0
      1125 PROA     570      TYR      N        NH1     -0.470000       14.0070           0
      1126 PROA     570      TYR      HN       H        0.310000       1.00800           0
      1127 PROA     570      TYR      CA       CT1      0.700000E-01   12.0110           0
      1128 PROA     570      TYR      HA       HB1      0.900000E-01   1.00800           0
      1129 PROA     570      TYR      CB       CT2     -0.180000       12.0110           0
      1130 PROA     570      TYR      HB1      HA2      0.900000E-01   1.00800           0
      1131 PROA     570      TYR      HB2      HA2      0.900000E-01   1.00800           0
      1132 PROA     570      TYR      CG       CA       0.000000       12.0110           0
      1133 PROA     570      TYR      CD1      CA      -0.115000       12.0110           0
      1134 PROA     570      TYR      HD1      HP       0.115000       1.00800           0
      1135 PROA     570      TYR      CE1      CA      -0.115000       12.0110           0
      1136 PROA     570      TYR      HE1      HP       0.115000       1.00800           0
      1137 PROA     570      TYR      CZ       CA       0.110000       12.0110           0
      1138 PROA     570      TYR      OH       OH1     -0.540000       15.9994           0
      1139 PROA     570      TYR      HH       H        0.430000       1.00800           0
      1140 PROA     570      TYR      CD2      CA      -0.115000       12.0110           0
      1141 PROA     570      TYR      HD2      HP       0.115000       1.00800           0
      1142 PROA     570      TYR      CE2      CA      -0.115000       12.0110           0
      1143 PROA     570      TYR      HE2      HP       0.115000       1.00800           0
      1144 PROA     570      TYR      C        C        0.510000       12.0110           0
      1145 PROA     570      TYR      O        O       -0.510000       15.9994           0
      1146 PROA     571      LYS      N        NH1     -0.470000       14.0070           0
      1147 PROA     571      LYS      HN       H        0.310000       1.00800           0
      1148 PROA     571      LYS      CA       CT1      0.700000E-01   12.0110           0
      1149 PROA     571      LYS      HA       HB1      0.900000E-01   1.00800           0
      1150 PROA     571      LYS      CB       CT2     -0.180000       12.0110           0
      1151 PROA     571      LYS      HB1      HA2      0.900000E-01   1.00800           0
      1152 PROA     571      LYS      HB2      HA2      0.900000E-01   1.00800           0
      1153 PROA     571      LYS      CG       CT2     -0.180000       12.0110           0
      1154 PROA     571      LYS      HG1      HA2      0.900000E-01   1.00800           0
      1155 PROA     571      LYS      HG2      HA2      0.900000E-01   1.00800           0
      1156 PROA     571      LYS      CD       CT2     -0.180000       12.0110           0
      1157 PROA     571      LYS      HD1      HA2      0.900000E-01   1.00800           0
      1158 PROA     571      LYS      HD2      HA2      0.900000E-01   1.00800           0
      1159 PROA     571      LYS      CE       CT2      0.210000       12.0110           0
      1160 PROA     571      LYS      HE1      HA2      0.500000E-01   1.00800           0
      1161 PROA     571      LYS      HE2      HA2      0.500000E-01   1.00800           0
      1162 PROA     571      LYS      NZ       NH3     -0.300000       14.0070           0
      1163 PROA     571      LYS      HZ1      HC       0.330000       1.00800           0
      1164 PROA     571      LYS      HZ2      HC       0.330000       1.00800           0
      1165 PROA     571      LYS      HZ3      HC       0.330000       1.00800           0
      1166 PROA     571      LYS      C        C        0.510000       12.0110           0
      1167 PROA     571      LYS      O        O       -0.510000       15.9994           0
      1168 PROA     572      LEU      N        NH1     -0.470000       14.0070           0
      1169 PROA     572      LEU      HN       H        0.310000       1.00800           0
      1170 PROA     572      LEU      CA       CT1      0.700000E-01   12.0110           0
      1171 PROA     572      LEU      HA       HB1      0.900000E-01   1.00800           0
      1172 PROA     572      LEU      CB       CT2     -0.180000       12.0110           0
      1173 PROA     572      LEU      HB1      HA2      0.900000E-01   1.00800           0
      1174 PROA     572      LEU      HB2      HA2      0.900000E-01   1.00800           0
      1175 PROA     572      LEU      CG       CT1     -0.900000E-01   12.0110           0
      1176 PROA     572      LEU      HG       HA1      0.900000E-01   1.00800           0
      1177 PROA     572      LEU      CD1      CT3     -0.270000       12.0110           0
      1178 PROA     572      LEU      HD11     HA3      0.900000E-01   1.00800           0
      1179 PROA     572      LEU      HD12     HA3      0.900000E-01   1.00800           0
      1180 PROA     572      LEU      HD13     HA3      0.900000E-01   1.00800           0
      1181 PROA     572      LEU      CD2      CT3     -0.270000       12.0110           0
      1182 PROA     572      LEU      HD21     HA3      0.900000E-01   1.00800           0
      1183 PROA     572      LEU      HD22     HA3      0.900000E-01   1.00800           0
      1184 PROA     572      LEU      HD23     HA3      0.900000E-01   1.00800           0
      1185 PROA     572      LEU      C        C        0.510000       12.0110           0
      1186 PROA     572      LEU      O        O       -0.510000       15.9994           0
      1187 PROA     573      GLN      N        NH1     -0.470000       14.0070           0
      1188 PROA     573      GLN      HN       H        0.310000       1.00800           0
      1189 PROA     573      GLN      CA       CT1      0.700000E-01   12.0110           0
      1190 PROA     573      GLN      HA       HB1      0.900000E-01   1.00800           0
      1191 PROA     573      GLN      CB       CT2     -0.180000       12.0110           0
      1192 PROA     573      GLN      HB1      HA2      0.900000E-01   1.00800           0
      1193 PROA     573      GLN      HB2      HA2      0.900000E-01   1.00800           0
      1194 PROA     573      GLN      CG       CT2     -0.180000       12.0110           0
      1195 PROA     573      GLN      HG1      HA2      0.900000E-01   1.00800           0
      1196 PROA     573      GLN      HG2      HA2      0.900000E-01   1.00800           0
      1197 PROA     573      GLN      CD       CC       0.550000       12.0110           0
      1198 PROA     573      GLN      OE1      O       -0.550000       15.9994           0
      1199 PROA     573      GLN      NE2      NH2     -0.620000       14.0070           0
      1200 PROA     573      GLN      HE21     H        0.320000       1.00800           0
      1201 PROA     573      GLN      HE22     H        0.300000       1.00800           0
      1202 PROA     573      GLN      C        C        0.510000       12.0110           0
      1203 PROA     573      GLN      O        O       -0.510000       15.9994           0
      1204 PROA     574      LEU      N        NH1     -0.470000       14.0070           0
      1205 PROA     574      LEU      HN       H        0.310000       1.00800           0
      1206 PROA     574      LEU      CA       CT1      0.700000E-01   12.0110           0
      1207 PROA     574      LEU      HA       HB1      0.900000E-01   1.00800           0
      1208 PROA     574      LEU      CB       CT2     -0.180000       12.0110           0
      1209 PROA     574      LEU      HB1      HA2      0.900000E-01   1.00800           0
      1210 PROA     574      LEU      HB2      HA2      0.900000E-01   1.00800           0
      1211 PROA     574      LEU      CG       CT1     -0.900000E-01   12.0110           0
      1212 PROA     574      LEU      HG       HA1      0.900000E-01   1.00800           0
      1213 PROA     574      LEU      CD1      CT3     -0.270000       12.0110           0
      1214 PROA     574      LEU      HD11     HA3      0.900000E-01   1.00800           0
      1215 PROA     574      LEU      HD12     HA3      0.900000E-01   1.00800           0
      1216 PROA     574      LEU      HD13     HA3      0.900000E-01   1.00800           0
      1217 PROA     574      LEU      CD2      CT3     -0.270000       12.0110           0
      1218 PROA     574      LEU      HD21     HA3      0.900000E-01   1.00800           0
      1219 PROA     574      LEU      HD22     HA3      0.900000E-01   1.00800           0
      1220 PROA     574      LEU      HD23     HA3      0.900000E-01   1.00800           0
      1221 PROA     574      LEU      C        C        0.510000       12.0110           0
      1222 PROA     574      LEU      O        O       -0.510000       15.9994           0
      1223 PROA     575      LEU      N        NH1     -0.470000       14.0070           0
      1224 PROA     575      LEU      HN       H        0.310000       1.00800           0
      1225 PROA     575      LEU      CA       CT1      0.700000E-01   12.0110           0
      1226 PROA     575      LEU      HA       HB1      0.900000E-01   1.00800           0
      1227 PROA     575      LEU      CB       CT2     -0.180000       12.0110           0
      1228 PROA     575      LEU      HB1      HA2      0.900000E-01   1.00800           0
      1229 PROA     575      LEU      HB2      HA2      0.900000E-01   1.00800           0
      1230 PROA     575      LEU      CG       CT1     -0.900000E-01   12.0110           0
      1231 PROA     575      LEU      HG       HA1      0.900000E-01   1.00800           0
      1232 PROA     575      LEU      CD1      CT3     -0.270000       12.0110           0
      1233 PROA     575      LEU      HD11     HA3      0.900000E-01   1.00800           0
      1234 PROA     575      LEU      HD12     HA3      0.900000E-01   1.00800           0
      1235 PROA     575      LEU      HD13     HA3      0.900000E-01   1.00800           0
      1236 PROA     575      LEU      CD2      CT3     -0.270000       12.0110           0
      1237 PROA     575      LEU      HD21     HA3      0.900000E-01   1.00800           0
      1238 PROA     575      LEU      HD22     HA3      0.900000E-01   1.00800           0
      1239 PROA     575      LEU      HD23     HA3      0.900000E-01   1.00800           0
      1240 PROA     575      LEU      C        C        0.510000       12.0110           0
      1241 PROA     575      LEU      O        O       -0.510000       15.9994           0
      1242 PROA     576      GLU      N        NH1     -0.470000       14.0070           0
      1243 PROA     576      GLU      HN       H        0.310000       1.00800           0
      1244 PROA     576      GLU      CA       CT1      0.700000E-01   12.0110           0
      1245 PROA     576      GLU      HA       HB1      0.900000E-01   1.00800           0
      1246 PROA     576      GLU      CB       CT2A    -0.180000       12.0110           0
      1247 PROA     576      GLU      HB1      HA2      0.900000E-01   1.00800           0
      1248 PROA     576      GLU      HB2      HA2      0.900000E-01   1.00800           0
      1249 PROA     576      GLU      CG       CT2     -0.280000       12.0110           0
      1250 PROA     576      GLU      HG1      HA2      0.900000E-01   1.00800           0
      1251 PROA     576      GLU      HG2      HA2      0.900000E-01   1.00800           0
      1252 PROA     576      GLU      CD       CC       0.620000       12.0110           0
      1253 PROA     576      GLU      OE1      OC      -0.760000       15.9994           0
      1254 PROA     576      GLU      OE2      OC      -0.760000       15.9994           0
      1255 PROA     576      GLU      C        C        0.510000       12.0110           0
      1256 PROA     576      GLU      O        O       -0.510000       15.9994           0
      1257 PROA     577      ASP      N        NH1     -0.470000       14.0070           0
      1258 PROA     577      ASP      HN       H        0.310000       1.00800           0
      1259 PROA     577      ASP      CA       CT1      0.700000E-01   12.0110           0
      1260 PROA     577      ASP      HA       HB1      0.900000E-01   1.00800           0
      1261 PROA     577      ASP      CB       CT2A    -0.280000       12.0110           0
      1262 PROA     577      ASP      HB1      HA2      0.900000E-01   1.00800           0
      1263 PROA     577      ASP      HB2      HA2      0.900000E-01   1.00800           0
      1264 PROA     577      ASP      CG       CC       0.620000       12.0110           0
      1265 PROA     577      ASP      OD1      OC      -0.760000       15.9994           0
      1266 PROA     577      ASP      OD2      OC      -0.760000       15.9994           0
      1267 PROA     577      ASP      C        C        0.510000       12.0110           0
      1268 PROA     577      ASP      O        O       -0.510000       15.9994           0
      1269 PROA     578      ASP      N        NH1     -0.470000       14.0070           0
      1270 PROA     578      ASP      HN       H        0.310000       1.00800           0
      1271 PROA     578      ASP      CA       CT1      0.700000E-01   12.0110           0
      1272 PROA     578      ASP      HA       HB1      0.900000E-01   1.00800           0
      1273 PROA     578      ASP      CB       CT2A    -0.280000       12.0110           0
      1274 PROA     578      ASP      HB1      HA2      0.900000E-01   1.00800           0
      1275 PROA     578      ASP      HB2      HA2      0.900000E-01   1.00800           0
      1276 PROA     578      ASP      CG       CC       0.620000       12.0110           0
      1277 PROA     578      ASP      OD1      OC      -0.760000       15.9994           0
      1278 PROA     578      ASP      OD2      OC      -0.760000       15.9994           0
      1279 PROA     578      ASP      C        C        0.510000       12.0110           0
      1280 PROA     578      ASP      O        O       -0.510000       15.9994           0
      1281 PROA     579      LYS      N        NH1     -0.470000       14.0070           0
      1282 PROA     579      LYS      HN       H        0.310000       1.00800           0
      1283 PROA     579      LYS      CA       CT1      0.700000E-01   12.0110           0
      1284 PROA     579      LYS      HA       HB1      0.900000E-01   1.00800           0
      1285 PROA     579      LYS      CB       CT2     -0.180000       12.0110           0
      1286 PROA     579      LYS      HB1      HA2      0.900000E-01   1.00800           0
      1287 PROA     579      LYS      HB2      HA2      0.900000E-01   1.00800           0
      1288 PROA     579      LYS      CG       CT2     -0.180000       12.0110           0
      1289 PROA     579      LYS      HG1      HA2      0.900000E-01   1.00800           0
      1290 PROA     579      LYS      HG2      HA2      0.900000E-01   1.00800           0
      1291 PROA     579      LYS      CD       CT2     -0.180000       12.0110           0
      1292 PROA     579      LYS      HD1      HA2      0.900000E-01   1.00800           0
      1293 PROA     579      LYS      HD2      HA2      0.900000E-01   1.00800           0
      1294 PROA     579      LYS      CE       CT2      0.210000       12.0110           0
      1295 PROA     579      LYS      HE1      HA2      0.500000E-01   1.00800           0
      1296 PROA     579      LYS      HE2      HA2      0.500000E-01   1.00800           0
      1297 PROA     579      LYS      NZ       NH3     -0.300000       14.0070           0
      1298 PROA     579      LYS      HZ1      HC       0.330000       1.00800           0
      1299 PROA     579      LYS      HZ2      HC       0.330000       1.00800           0
      1300 PROA     579      LYS      HZ3      HC       0.330000       1.00800           0
      1301 PROA     579      LYS      C        C        0.510000       12.0110           0
      1302 PROA     579      LYS      O        O       -0.510000       15.9994           0
      1303 PROA     580      GLU      N        NH1     -0.470000       14.0070           0
      1304 PROA     580      GLU      HN       H        0.310000       1.00800           0
      1305 PROA     580      GLU      CA       CT1      0.700000E-01   12.0110           0
      1306 PROA     580      GLU      HA       HB1      0.900000E-01   1.00800           0
      1307 PROA     580      GLU      CB       CT2A    -0.180000       12.0110           0
      1308 PROA     580      GLU      HB1      HA2      0.900000E-01   1.00800           0
      1309 PROA     580      GLU      HB2      HA2      0.900000E-01   1.00800           0
      1310 PROA     580      GLU      CG       CT2     -0.280000       12.0110           0
      1311 PROA     580      GLU      HG1      HA2      0.900000E-01   1.00800           0
      1312 PROA     580      GLU      HG2      HA2      0.900000E-01   1.00800           0
      1313 PROA     580      GLU      CD       CC       0.620000       12.0110           0
      1314 PROA     580      GLU      OE1      OC      -0.760000       15.9994           0
      1315 PROA     580      GLU      OE2      OC      -0.760000       15.9994           0
      1316 PROA     580      GLU      C        C        0.510000       12.0110           0
      1317 PROA     580      GLU      O        O       -0.510000       15.9994           0
      1318 PROA     581      ASN      N        NH1     -0.470000       14.0070           0
      1319 PROA     581      ASN      HN       H        0.310000       1.00800           0
      1320 PROA     581      ASN      CA       CT1      0.700000E-01   12.0110           0
      1321 PROA     581      ASN      HA       HB1      0.900000E-01   1.00800           0
      1322 PROA     581      ASN      CB       CT2     -0.180000       12.0110           0
      1323 PROA     581      ASN      HB1      HA2      0.900000E-01   1.00800           0
      1324 PROA     581      ASN      HB2      HA2      0.900000E-01   1.00800           0
      1325 PROA     581      ASN      CG       CC       0.550000       12.0110           0
      1326 PROA     581      ASN      OD1      O       -0.550000       15.9994           0
      1327 PROA     581      ASN      ND2      NH2     -0.620000       14.0070           0
      1328 PROA     581      ASN      HD21     H        0.320000       1.00800           0
      1329 PROA     581      ASN      HD22     H        0.300000       1.00800           0
      1330 PROA     581      ASN      C        C        0.510000       12.0110           0
      1331 PROA     581      ASN      O        O       -0.510000       15.9994           0
      1332 PROA     582      ARG      N        NH1     -0.470000       14.0070           0
      1333 PROA     582      ARG      HN       H        0.310000       1.00800           0
      1334 PROA     582      ARG      CA       CT1      0.700000E-01   12.0110           0
      1335 PROA     582      ARG      HA       HB1      0.900000E-01   1.00800           0
      1336 PROA     582      ARG      CB       CT2     -0.180000       12.0110           0
      1337 PROA     582      ARG      HB1      HA2      0.900000E-01   1.00800           0
      1338 PROA     582      ARG      HB2      HA2      0.900000E-01   1.00800           0
      1339 PROA     582      ARG      CG       CT2     -0.180000       12.0110           0
      1340 PROA     582      ARG      HG1      HA2      0.900000E-01   1.00800           0
      1341 PROA     582      ARG      HG2      HA2      0.900000E-01   1.00800           0
      1342 PROA     582      ARG      CD       CT2      0.200000       12.0110           0
      1343 PROA     582      ARG      HD1      HA2      0.900000E-01   1.00800           0
      1344 PROA     582      ARG      HD2      HA2      0.900000E-01   1.00800           0
      1345 PROA     582      ARG      NE       NC2     -0.700000       14.0070           0
      1346 PROA     582      ARG      HE       HC       0.440000       1.00800           0
      1347 PROA     582      ARG      CZ       C        0.640000       12.0110           0
      1348 PROA     582      ARG      NH1      NC2     -0.800000       14.0070           0
      1349 PROA     582      ARG      HH11     HC       0.460000       1.00800           0
      1350 PROA     582      ARG      HH12     HC       0.460000       1.00800           0
      1351 PROA     582      ARG      NH2      NC2     -0.800000       14.0070           0
      1352 PROA     582      ARG      HH21     HC       0.460000       1.00800           0
      1353 PROA     582      ARG      HH22     HC       0.460000       1.00800           0
      1354 PROA     582      ARG      C        C        0.510000       12.0110           0
      1355 PROA     582      ARG      O        O       -0.510000       15.9994           0
      1356 PROA     583      TYR      N        NH1     -0.470000       14.0070           0
      1357 PROA     583      TYR      HN       H        0.310000       1.00800           0
      1358 PROA     583      TYR      CA       CT1      0.700000E-01   12.0110           0
      1359 PROA     583      TYR      HA       HB1      0.900000E-01   1.00800           0
      1360 PROA     583      TYR      CB       CT2     -0.180000       12.0110           0
      1361 PROA     583      TYR      HB1      HA2      0.900000E-01   1.00800           0
      1362 PROA     583      TYR      HB2      HA2      0.900000E-01   1.00800           0
      1363 PROA     583      TYR      CG       CA       0.000000       12.0110           0
      1364 PROA     583      TYR      CD1      CA      -0.115000       12.0110           0
      1365 PROA     583      TYR      HD1      HP       0.115000       1.00800           0
      1366 PROA     583      TYR      CE1      CA      -0.115000       12.0110           0
      1367 PROA     583      TYR      HE1      HP       0.115000       1.00800           0
      1368 PROA     583      TYR      CZ       CA       0.110000       12.0110           0
      1369 PROA     583      TYR      OH       OH1     -0.540000       15.9994           0
      1370 PROA     583      TYR      HH       H        0.430000       1.00800           0
      1371 PROA     583      TYR      CD2      CA      -0.115000       12.0110           0
      1372 PROA     583      TYR      HD2      HP       0.115000       1.00800           0
      1373 PROA     583      TYR      CE2      CA      -0.115000       12.0110           0
      1374 PROA     583      TYR      HE2      HP       0.115000       1.00800           0
      1375 PROA     583      TYR      C        C        0.510000       12.0110           0
      1376 PROA     583      TYR      O        O       -0.510000       15.9994           0
      1377 PROA     584      TRP      N        NH1     -0.470000       14.0070           0
      1378 PROA     584      TRP      HN       H        0.310000       1.00800           0
      1379 PROA     584      TRP      CA       CT1      0.700000E-01   12.0110           0
      1380 PROA     584      TRP      HA       HB1      0.900000E-01   1.00800           0
      1381 PROA     584      TRP      CB       CT2     -0.180000       12.0110           0
      1382 PROA     584      TRP      HB1      HA2      0.900000E-01   1.00800           0
      1383 PROA     584      TRP      HB2      HA2      0.900000E-01   1.00800           0
      1384 PROA     584      TRP      CG       CY      -0.300000E-01   12.0110           0
      1385 PROA     584      TRP      CD1      CA      -0.150000       12.0110           0
      1386 PROA     584      TRP      HD1      HP       0.220000       1.00800           0
      1387 PROA     584      TRP      NE1      NY      -0.510000       14.0070           0
      1388 PROA     584      TRP      HE1      H        0.370000       1.00800           0
      1389 PROA     584      TRP      CE2      CPT      0.240000       12.0110           0
      1390 PROA     584      TRP      CD2      CPT      0.110000       12.0110           0
      1391 PROA     584      TRP      CE3      CAI     -0.250000       12.0110           0
      1392 PROA     584      TRP      HE3      HP       0.170000       1.00800           0
      1393 PROA     584      TRP      CZ3      CA      -0.200000       12.0110           0
      1394 PROA     584      TRP      HZ3      HP       0.140000       1.00800           0
      1395 PROA     584      TRP      CZ2      CAI     -0.270000       12.0110           0
      1396 PROA     584      TRP      HZ2      HP       0.160000       1.00800           0
      1397 PROA     584      TRP      CH2      CA      -0.140000       12.0110           0
      1398 PROA     584      TRP      HH2      HP       0.140000       1.00800           0
      1399 PROA     584      TRP      C        C        0.510000       12.0110           0
      1400 PROA     584      TRP      O        O       -0.510000       15.9994           0
      1401 PROA     585      ILE      N        NH1     -0.470000       14.0070           0
      1402 PROA     585      ILE      HN       H        0.310000       1.00800           0
      1403 PROA     585      ILE      CA       CT1      0.700000E-01   12.0110           0
      1404 PROA     585      ILE      HA       HB1      0.900000E-01   1.00800           0
      1405 PROA     585      ILE      CB       CT1     -0.900000E-01   12.0110           0
      1406 PROA     585      ILE      HB       HA1      0.900000E-01   1.00800           0
      1407 PROA     585      ILE      CG2      CT3     -0.270000       12.0110           0
      1408 PROA     585      ILE      HG21     HA3      0.900000E-01   1.00800           0
      1409 PROA     585      ILE      HG22     HA3      0.900000E-01   1.00800           0
      1410 PROA     585      ILE      HG23     HA3      0.900000E-01   1.00800           0
      1411 PROA     585      ILE      CG1      CT2     -0.180000       12.0110           0
      1412 PROA     585      ILE      HG11     HA2      0.900000E-01   1.00800           0
      1413 PROA     585      ILE      HG12     HA2      0.900000E-01   1.00800           0
      1414 PROA     585      ILE      CD       CT3     -0.270000       12.0110           0
      1415 PROA     585      ILE      HD1      HA3      0.900000E-01   1.00800           0
      1416 PROA     585      ILE      HD2      HA3      0.900000E-01   1.00800           0
      1417 PROA     585      ILE      HD3      HA3      0.900000E-01   1.00800           0
      1418 PROA     585      ILE      C        C        0.510000       12.0110           0
      1419 PROA     585      ILE      O        O       -0.510000       15.9994           0
      1420 PROA     586      PHE      N        NH1     -0.470000       14.0070           0
      1421 PROA     586      PHE      HN       H        0.310000       1.00800           0
      1422 PROA     586      PHE      CA       CT1      0.700000E-01   12.0110           0
      1423 PROA     586      PHE      HA       HB1      0.900000E-01   1.00800           0
      1424 PROA     586      PHE      CB       CT2     -0.180000       12.0110           0
      1425 PROA     586      PHE      HB1      HA2      0.900000E-01   1.00800           0
      1426 PROA     586      PHE      HB2      HA2      0.900000E-01   1.00800           0
      1427 PROA     586      PHE      CG       CA       0.000000       12.0110           0
      1428 PROA     586      PHE      CD1      CA      -0.115000       12.0110           0
      1429 PROA     586      PHE      HD1      HP       0.115000       1.00800           0
      1430 PROA     586      PHE      CE1      CA      -0.115000       12.0110           0
      1431 PROA     586      PHE      HE1      HP       0.115000       1.00800           0
      1432 PROA     586      PHE      CZ       CA      -0.115000       12.0110           0
      1433 PROA     586      PHE      HZ       HP       0.115000       1.00800           0
      1434 PROA     586      PHE      CD2      CA      -0.115000       12.0110           0
      1435 PROA     586      PHE      HD2      HP       0.115000       1.00800           0
      1436 PROA     586      PHE      CE2      CA      -0.115000       12.0110           0
      1437 PROA     586      PHE      HE2      HP       0.115000       1.00800           0
      1438 PROA     586      PHE      C        C        0.510000       12.0110           0
      1439 PROA     586      PHE      O        O       -0.510000       15.9994           0
      1440 PROA     587      ARG      N        NH1     -0.470000       14.0070           0
      1441 PROA     587      ARG      HN       H        0.310000       1.00800           0
      1442 PROA     587      ARG      CA       CT1      0.700000E-01   12.0110           0
      1443 PROA     587      ARG      HA       HB1      0.900000E-01   1.00800           0
      1444 PROA     587      ARG      CB       CT2     -0.180000       12.0110           0
      1445 PROA     587      ARG      HB1      HA2      0.900000E-01   1.00800           0
      1446 PROA     587      ARG      HB2      HA2      0.900000E-01   1.00800           0
      1447 PROA     587      ARG      CG       CT2     -0.180000       12.0110           0
      1448 PROA     587      ARG      HG1      HA2      0.900000E-01   1.00800           0
      1449 PROA     587      ARG      HG2      HA2      0.900000E-01   1.00800           0
      1450 PROA     587      ARG      CD       CT2      0.200000       12.0110           0
      1451 PROA     587      ARG      HD1      HA2      0.900000E-01   1.00800           0
      1452 PROA     587      ARG      HD2      HA2      0.900000E-01   1.00800           0
      1453 PROA     587      ARG      NE       NC2     -0.700000       14.0070           0
      1454 PROA     587      ARG      HE       HC       0.440000       1.00800           0
      1455 PROA     587      ARG      CZ       C        0.640000       12.0110           0
      1456 PROA     587      ARG      NH1      NC2     -0.800000       14.0070           0
      1457 PROA     587      ARG      HH11     HC       0.460000       1.00800           0
      1458 PROA     587      ARG      HH12     HC       0.460000       1.00800           0
      1459 PROA     587      ARG      NH2      NC2     -0.800000       14.0070           0
      1460 PROA     587      ARG      HH21     HC       0.460000       1.00800           0
      1461 PROA     587      ARG      HH22     HC       0.460000       1.00800           0
      1462 PROA     587      ARG      C        C        0.510000       12.0110           0
      1463 PROA     587      ARG      O        O       -0.510000       15.9994           0
      1464 PROA     588      SER      N        NH1     -0.470000       14.0070           0
      1465 PROA     588      SER      HN       H        0.310000       1.00800           0
      1466 PROA     588      SER      CA       CT1      0.700000E-01   12.0110           0
      1467 PROA     588      SER      HA       HB1      0.900000E-01   1.00800           0
      1468 PROA     588      SER      CB       CT2      0.500000E-01   12.0110           0
      1469 PROA     588      SER      HB1      HA2      0.900000E-01   1.00800           0
      1470 PROA     588      SER      HB2      HA2      0.900000E-01   1.00800           0
      1471 PROA     588      SER      OG       OH1     -0.660000       15.9994           0
      1472 PROA     588      SER      HG1      H        0.430000       1.00800           0
      1473 PROA     588      SER      C        C        0.510000       12.0110           0
      1474 PROA     588      SER      O        O       -0.510000       15.9994           0
      1475 PROA     589      TRP      N        NH1     -0.470000       14.0070           0
      1476 PROA     589      TRP      HN       H        0.310000       1.00800           0
      1477 PROA     589      TRP      CA       CT1      0.700000E-01   12.0110           0
      1478 PROA     589      TRP      HA       HB1      0.900000E-01   1.00800           0
      1479 PROA     589      TRP      CB       CT2     -0.180000       12.0110           0
      1480 PROA     589      TRP      HB1      HA2      0.900000E-01   1.00800           0
      1481 PROA     589      TRP      HB2      HA2      0.900000E-01   1.00800           0
      1482 PROA     589      TRP      CG       CY      -0.300000E-01   12.0110           0
      1483 PROA     589      TRP      CD1      CA      -0.150000       12.0110           0
      1484 PROA     589      TRP      HD1      HP       0.220000       1.00800           0
      1485 PROA     589      TRP      NE1      NY      -0.510000       14.0070           0
      1486 PROA     589      TRP      HE1      H        0.370000       1.00800           0
      1487 PROA     589      TRP      CE2      CPT      0.240000       12.0110           0
      1488 PROA     589      TRP      CD2      CPT      0.110000       12.0110           0
      1489 PROA     589      TRP      CE3      CAI     -0.250000       12.0110           0
      1490 PROA     589      TRP      HE3      HP       0.170000       1.00800           0
      1491 PROA     589      TRP      CZ3      CA      -0.200000       12.0110           0
      1492 PROA     589      TRP      HZ3      HP       0.140000       1.00800           0
      1493 PROA     589      TRP      CZ2      CAI     -0.270000       12.0110           0
      1494 PROA     589      TRP      HZ2      HP       0.160000       1.00800           0
      1495 PROA     589      TRP      CH2      CA      -0.140000       12.0110           0
      1496 PROA     589      TRP      HH2      HP       0.140000       1.00800           0
      1497 PROA     589      TRP      C        C        0.510000       12.0110           0
      1498 PROA     589      TRP      O        O       -0.510000       15.9994           0
      1499 PROA     590      GLY      N        NH1     -0.470000       14.0070           0
      1500 PROA     590      GLY      HN       H        0.310000       1.00800           0
      1501 PROA     590      GLY      CA       CT2     -0.200000E-01   12.0110           0
      1502 PROA     590      GLY      HA1      HB2      0.900000E-01   1.00800           0
      1503 PROA     590      GLY      HA2      HB2      0.900000E-01   1.00800           0
      1504 PROA     590      GLY      C        C        0.510000       12.0110           0
      1505 PROA     590      GLY      O        O       -0.510000       15.9994           0
      1506 PROA     591      ARG      N        NH1     -0.470000       14.0070           0
      1507 PROA     591      ARG      HN       H        0.310000       1.00800           0
      1508 PROA     591      ARG      CA       CT1      0.700000E-01   12.0110           0
      1509 PROA     591      ARG      HA       HB1      0.900000E-01   1.00800           0
      1510 PROA     591      ARG      CB       CT2     -0.180000       12.0110           0
      1511 PROA     591      ARG      HB1      HA2      0.900000E-01   1.00800           0
      1512 PROA     591      ARG      HB2      HA2      0.900000E-01   1.00800           0
      1513 PROA     591      ARG      CG       CT2     -0.180000       12.0110           0
      1514 PROA     591      ARG      HG1      HA2      0.900000E-01   1.00800           0
      1515 PROA     591      ARG      HG2      HA2      0.900000E-01   1.00800           0
      1516 PROA     591      ARG      CD       CT2      0.200000       12.0110           0
      1517 PROA     591      ARG      HD1      HA2      0.900000E-01   1.00800           0
      1518 PROA     591      ARG      HD2      HA2      0.900000E-01   1.00800           0
      1519 PROA     591      ARG      NE       NC2     -0.700000       14.0070           0
      1520 PROA     591      ARG      HE       HC       0.440000       1.00800           0
      1521 PROA     591      ARG      CZ       C        0.640000       12.0110           0
      1522 PROA     591      ARG      NH1      NC2     -0.800000       14.0070           0
      1523 PROA     591      ARG      HH11     HC       0.460000       1.00800           0
      1524 PROA     591      ARG      HH12     HC       0.460000       1.00800           0
      1525 PROA     591      ARG      NH2      NC2     -0.800000       14.0070           0
      1526 PROA     591      ARG      HH21     HC       0.460000       1.00800           0
      1527 PROA     591      ARG      HH22     HC       0.460000       1.00800           0
      1528 PROA     591      ARG      C        C        0.510000       12.0110           0
      1529 PROA     591      ARG      O        O       -0.510000       15.9994           0
      1530 PROA     592      VAL      N        NH1     -0.470000       14.0070           0
      1531 PROA     592      VAL      HN       H        0.310000       1.00800           0
      1532 PROA     592      VAL      CA       CT1      0.700000E-01   12.0110           0
      1533 PROA     592      VAL      HA       HB1      0.900000E-01   1.00800           0
      1534 PROA     592      VAL      CB       CT1     -0.900000E-01   12.0110           0
      1535 PROA     592      VAL      HB       HA1      0.900000E-01   1.00800           0
      1536 PROA     592      VAL      CG1      CT3     -0.270000       12.0110           0
      1537 PROA     592      VAL      HG11     HA3      0.900000E-01   1.00800           0
      1538 PROA     592      VAL      HG12     HA3      0.900000E-01   1.00800           0
      1539 PROA     592      VAL      HG13     HA3      0.900000E-01   1.00800           0
      1540 PROA     592      VAL      CG2      CT3     -0.270000       12.0110           0
      1541 PROA     592      VAL      HG21     HA3      0.900000E-01   1.00800           0
      1542 PROA     592      VAL      HG22     HA3      0.900000E-01   1.00800           0
      1543 PROA     592      VAL      HG23     HA3      0.900000E-01   1.00800           0
      1544 PROA     592      VAL      C        C        0.510000       12.0110           0
      1545 PROA     592      VAL      O        O       -0.510000       15.9994           0
      1546 PROA     593      GLY      N        NH1     -0.470000       14.0070           0
      1547 PROA     593      GLY      HN       H        0.310000       1.00800           0
      1548 PROA     593      GLY      CA       CT2     -0.200000E-01   12.0110           0
      1549 PROA     593      GLY      HA1      HB2      0.900000E-01   1.00800           0
      1550 PROA     593      GLY      HA2      HB2      0.900000E-01   1.00800           0
      1551 PROA     593      GLY      C        C        0.510000       12.0110           0
      1552 PROA     593      GLY      O        O       -0.510000       15.9994           0
      1553 PROA     594      THR      N        NH1     -0.470000       14.0070           0
      1554 PROA     594      THR      HN       H        0.310000       1.00800           0
      1555 PROA     594      THR      CA       CT1      0.700000E-01   12.0110           0
      1556 PROA     594      THR      HA       HB1      0.900000E-01   1.00800           0
      1557 PROA     594      THR      CB       CT1      0.140000       12.0110           0
      1558 PROA     594      THR      HB       HA1      0.900000E-01   1.00800           0
      1559 PROA     594      THR      OG1      OH1     -0.660000       15.9994           0
      1560 PROA     594      THR      HG1      H        0.430000       1.00800           0
      1561 PROA     594      THR      CG2      CT3     -0.270000       12.0110           0
      1562 PROA     594      THR      HG21     HA3      0.900000E-01   1.00800           0
      1563 PROA     594      THR      HG22     HA3      0.900000E-01   1.00800           0
      1564 PROA     594      THR      HG23     HA3      0.900000E-01   1.00800           0
      1565 PROA     594      THR      C        C        0.510000       12.0110           0
      1566 PROA     594      THR      O        O       -0.510000       15.9994           0
      1567 PROA     595      VAL      N        NH1     -0.470000       14.0070           0
      1568 PROA     595      VAL      HN       H        0.310000       1.00800           0
      1569 PROA     595      VAL      CA       CT1      0.700000E-01   12.0110           0
      1570 PROA     595      VAL      HA       HB1      0.900000E-01   1.00800           0
      1571 PROA     595      VAL      CB       CT1     -0.900000E-01   12.0110           0
      1572 PROA     595      VAL      HB       HA1      0.900000E-01   1.00800           0
      1573 PROA     595      VAL      CG1      CT3     -0.270000       12.0110           0
      1574 PROA     595      VAL      HG11     HA3      0.900000E-01   1.00800           0
      1575 PROA     595      VAL      HG12     HA3      0.900000E-01   1.00800           0
      1576 PROA     595      VAL      HG13     HA3      0.900000E-01   1.00800           0
      1577 PROA     595      VAL      CG2      CT3     -0.270000       12.0110           0
      1578 PROA     595      VAL      HG21     HA3      0.900000E-01   1.00800           0
      1579 PROA     595      VAL      HG22     HA3      0.900000E-01   1.00800           0
      1580 PROA     595      VAL      HG23     HA3      0.900000E-01   1.00800           0
      1581 PROA     595      VAL      C        C        0.510000       12.0110           0
      1582 PROA     595      VAL      O        O       -0.510000       15.9994           0
      1583 PROA     596      ILE      N        NH1     -0.470000       14.0070           0
      1584 PROA     596      ILE      HN       H        0.310000       1.00800           0
      1585 PROA     596      ILE      CA       CT1      0.700000E-01   12.0110           0
      1586 PROA     596      ILE      HA       HB1      0.900000E-01   1.00800           0
      1587 PROA     596      ILE      CB       CT1     -0.900000E-01   12.0110           0
      1588 PROA     596      ILE      HB       HA1      0.900000E-01   1.00800           0
      1589 PROA     596      ILE      CG2      CT3     -0.270000       12.0110           0
      1590 PROA     596      ILE      HG21     HA3      0.900000E-01   1.00800           0
      1591 PROA     596      ILE      HG22     HA3      0.900000E-01   1.00800           0
      1592 PROA     596      ILE      HG23     HA3      0.900000E-01   1.00800           0
      1593 PROA     596      ILE      CG1      CT2     -0.180000       12.0110           0
      1594 PROA     596      ILE      HG11     HA2      0.900000E-01   1.00800           0
      1595 PROA     596      ILE      HG12     HA2      0.900000E-01   1.00800           0
      1596 PROA     596      ILE      CD       CT3     -0.270000       12.0110           0
      1597 PROA     596      ILE      HD1      HA3      0.900000E-01   1.00800           0
      1598 PROA     596      ILE      HD2      HA3      0.900000E-01   1.00800           0
      1599 PROA     596      ILE      HD3      HA3      0.900000E-01   1.00800           0
      1600 PROA     596      ILE      C        C        0.510000       12.0110           0
      1601 PROA     596      ILE      O        O       -0.510000       15.9994           0
      1602 PROA     597      GLY      N        NH1     -0.470000       14.0070           0
      1603 PROA     597      GLY      HN       H        0.310000       1.00800           0
      1604 PROA     597      GLY      CA       CT2     -0.200000E-01   12.0110           0
      1605 PROA     597      GLY      HA1      HB2      0.900000E-01   1.00800           0
      1606 PROA     597      GLY      HA2      HB2      0.900000E-01   1.00800           0
      1607 PROA     597      GLY      C        C        0.510000       12.0110           0
      1608 PROA     597      GLY      O        O       -0.510000       15.9994           0
      1609 PROA     598      SER      N        NH1     -0.470000       14.0070           0
      1610 PROA     598      SER      HN       H        0.310000       1.00800           0
      1611 PROA     598      SER      CA       CT1      0.700000E-01   12.0110           0
      1612 PROA     598      SER      HA       HB1      0.900000E-01   1.00800           0
      1613 PROA     598      SER      CB       CT2      0.500000E-01   12.0110           0
      1614 PROA     598      SER      HB1      HA2      0.900000E-01   1.00800           0
      1615 PROA     598      SER      HB2      HA2      0.900000E-01   1.00800           0
      1616 PROA     598      SER      OG       OH1     -0.660000       15.9994           0
      1617 PROA     598      SER      HG1      H        0.430000       1.00800           0
      1618 PROA     598      SER      C        C        0.510000       12.0110           0
      1619 PROA     598      SER      O        O       -0.510000       15.9994           0
      1620 PROA     599      ASN      N        NH1     -0.470000       14.0070           0
      1621 PROA     599      ASN      HN       H        0.310000       1.00800           0
      1622 PROA     599      ASN      CA       CT1      0.700000E-01   12.0110           0
      1623 PROA     599      ASN      HA       HB1      0.900000E-01   1.00800           0
      1624 PROA     599      ASN      CB       CT2     -0.180000       12.0110           0
      1625 PROA     599      ASN      HB1      HA2      0.900000E-01   1.00800           0
      1626 PROA     599      ASN      HB2      HA2      0.900000E-01   1.00800           0
      1627 PROA     599      ASN      CG       CC       0.550000       12.0110           0
      1628 PROA     599      ASN      OD1      O       -0.550000       15.9994           0
      1629 PROA     599      ASN      ND2      NH2     -0.620000       14.0070           0
      1630 PROA     599      ASN      HD21     H        0.320000       1.00800           0
      1631 PROA     599      ASN      HD22     H        0.300000       1.00800           0
      1632 PROA     599      ASN      C        C        0.510000       12.0110           0
      1633 PROA     599      ASN      O        O       -0.510000       15.9994           0
      1634 PROA     600      LYS      N        NH1     -0.470000       14.0070           0
      1635 PROA     600      LYS      HN       H        0.310000       1.00800           0
      1636 PROA     600      LYS      CA       CT1      0.700000E-01   12.0110           0
      1637 PROA     600      LYS      HA       HB1      0.900000E-01   1.00800           0
      1638 PROA     600      LYS      CB       CT2     -0.180000       12.0110           0
      1639 PROA     600      LYS      HB1      HA2      0.900000E-01   1.00800           0
      1640 PROA     600      LYS      HB2      HA2      0.900000E-01   1.00800           0
      1641 PROA     600      LYS      CG       CT2     -0.180000       12.0110           0
      1642 PROA     600      LYS      HG1      HA2      0.900000E-01   1.00800           0
      1643 PROA     600      LYS      HG2      HA2      0.900000E-01   1.00800           0
      1644 PROA     600      LYS      CD       CT2     -0.180000       12.0110           0
      1645 PROA     600      LYS      HD1      HA2      0.900000E-01   1.00800           0
      1646 PROA     600      LYS      HD2      HA2      0.900000E-01   1.00800           0
      1647 PROA     600      LYS      CE       CT2      0.210000       12.0110           0
      1648 PROA     600      LYS      HE1      HA2      0.500000E-01   1.00800           0
      1649 PROA     600      LYS      HE2      HA2      0.500000E-01   1.00800           0
      1650 PROA     600      LYS      NZ       NH3     -0.300000       14.0070           0
      1651 PROA     600      LYS      HZ1      HC       0.330000       1.00800           0
      1652 PROA     600      LYS      HZ2      HC       0.330000       1.00800           0
      1653 PROA     600      LYS      HZ3      HC       0.330000       1.00800           0
      1654 PROA     600      LYS      C        C        0.510000       12.0110           0
      1655 PROA     600      LYS      O        O       -0.510000       15.9994           0
      1656 PROA     601      LEU      N        NH1     -0.470000       14.0070           0
      1657 PROA     601      LEU      HN       H        0.310000       1.00800           0
      1658 PROA     601      LEU      CA       CT1      0.700000E-01   12.0110           0
      1659 PROA     601      LEU      HA       HB1      0.900000E-01   1.00800           0
      1660 PROA     601      LEU      CB       CT2     -0.180000       12.0110           0
      1661 PROA     601      LEU      HB1      HA2      0.900000E-01   1.00800           0
      1662 PROA     601      LEU      HB2      HA2      0.900000E-01   1.00800           0
      1663 PROA     601      LEU      CG       CT1     -0.900000E-01   12.0110           0
      1664 PROA     601      LEU      HG       HA1      0.900000E-01   1.00800           0
      1665 PROA     601      LEU      CD1      CT3     -0.270000       12.0110           0
      1666 PROA     601      LEU      HD11     HA3      0.900000E-01   1.00800           0
      1667 PROA     601      LEU      HD12     HA3      0.900000E-01   1.00800           0
      1668 PROA     601      LEU      HD13     HA3      0.900000E-01   1.00800           0
      1669 PROA     601      LEU      CD2      CT3     -0.270000       12.0110           0
      1670 PROA     601      LEU      HD21     HA3      0.900000E-01   1.00800           0
      1671 PROA     601      LEU      HD22     HA3      0.900000E-01   1.00800           0
      1672 PROA     601      LEU      HD23     HA3      0.900000E-01   1.00800           0
      1673 PROA     601      LEU      C        C        0.510000       12.0110           0
      1674 PROA     601      LEU      O        O       -0.510000       15.9994           0
      1675 PROA     602      GLU      N        NH1     -0.470000       14.0070           0
      1676 PROA     602      GLU      HN       H        0.310000       1.00800           0
      1677 PROA     602      GLU      CA       CT1      0.700000E-01   12.0110           0
      1678 PROA     602      GLU      HA       HB1      0.900000E-01   1.00800           0
      1679 PROA     602      GLU      CB       CT2A    -0.180000       12.0110           0
      1680 PROA     602      GLU      HB1      HA2      0.900000E-01   1.00800           0
      1681 PROA     602      GLU      HB2      HA2      0.900000E-01   1.00800           0
      1682 PROA     602      GLU      CG       CT2     -0.280000       12.0110           0
      1683 PROA     602      GLU      HG1      HA2      0.900000E-01   1.00800           0
      1684 PROA     602      GLU      HG2      HA2      0.900000E-01   1.00800           0
      1685 PROA     602      GLU      CD       CC       0.620000       12.0110           0
      1686 PROA     602      GLU      OE1      OC      -0.760000       15.9994           0
      1687 PROA     602      GLU      OE2      OC      -0.760000       15.9994           0
      1688 PROA     602      GLU      C        C        0.510000       12.0110           0
      1689 PROA     602      GLU      O        O       -0.510000       15.9994           0
      1690 PROA     603      GLN      N        NH1     -0.470000       14.0070           0
      1691 PROA     603      GLN      HN       H        0.310000       1.00800           0
      1692 PROA     603      GLN      CA       CT1      0.700000E-01   12.0110           0
      1693 PROA     603      GLN      HA       HB1      0.900000E-01   1.00800           0
      1694 PROA     603      GLN      CB       CT2     -0.180000       12.0110           0
      1695 PROA     603      GLN      HB1      HA2      0.900000E-01   1.00800           0
      1696 PROA     603      GLN      HB2      HA2      0.900000E-01   1.00800           0
      1697 PROA     603      GLN      CG       CT2     -0.180000       12.0110           0
      1698 PROA     603      GLN      HG1      HA2      0.900000E-01   1.00800           0
      1699 PROA     603      GLN      HG2      HA2      0.900000E-01   1.00800           0
      1700 PROA     603      GLN      CD       CC       0.550000       12.0110           0
      1701 PROA     603      GLN      OE1      O       -0.550000       15.9994           0
      1702 PROA     603      GLN      NE2      NH2     -0.620000       14.0070           0
      1703 PROA     603      GLN      HE21     H        0.320000       1.00800           0
      1704 PROA     603      GLN      HE22     H        0.300000       1.00800           0
      1705 PROA     603      GLN      C        C        0.510000       12.0110           0
      1706 PROA     603      GLN      O        O       -0.510000       15.9994           0
      1707 PROA     604      MET      N        NH1     -0.470000       14.0070           0
      1708 PROA     604      MET      HN       H        0.310000       1.00800           0
      1709 PROA     604      MET      CA       CT1      0.700000E-01   12.0110           0
      1710 PROA     604      MET      HA       HB1      0.900000E-01   1.00800           0
      1711 PROA     604      MET      CB       CT2     -0.180000       12.0110           0
      1712 PROA     604      MET      HB1      HA2      0.900000E-01   1.00800           0
      1713 PROA     604      MET      HB2      HA2      0.900000E-01   1.00800           0
      1714 PROA     604      MET      CG       CT2     -0.140000       12.0110           0
      1715 PROA     604      MET      HG1      HA2      0.900000E-01   1.00800           0
      1716 PROA     604      MET      HG2      HA2      0.900000E-01   1.00800           0
      1717 PROA     604      MET      SD       S       -0.900000E-01   32.0600           0
      1718 PROA     604      MET      CE       CT3     -0.220000       12.0110           0
      1719 PROA     604      MET      HE1      HA3      0.900000E-01   1.00800           0
      1720 PROA     604      MET      HE2      HA3      0.900000E-01   1.00800           0
      1721 PROA     604      MET      HE3      HA3      0.900000E-01   1.00800           0
      1722 PROA     604      MET      C        C        0.510000       12.0110           0
      1723 PROA     604      MET      O        O       -0.510000       15.9994           0
      1724 PROA     605      PRO      N        N       -0.290000       14.0070           0
      1725 PROA     605      PRO      CD       CP3      0.000000       12.0110           0
      1726 PROA     605      PRO      HD1      HA2      0.900000E-01   1.00800           0
      1727 PROA     605      PRO      HD2      HA2      0.900000E-01   1.00800           0
      1728 PROA     605      PRO      CA       CP1      0.200000E-01   12.0110           0
      1729 PROA     605      PRO      HA       HB1      0.900000E-01   1.00800           0
      1730 PROA     605      PRO      CB       CP2     -0.180000       12.0110           0
      1731 PROA     605      PRO      HB1      HA2      0.900000E-01   1.00800           0
      1732 PROA     605      PRO      HB2      HA2      0.900000E-01   1.00800           0
      1733 PROA     605      PRO      CG       CP2     -0.180000       12.0110           0
      1734 PROA     605      PRO      HG1      HA2      0.900000E-01   1.00800           0
      1735 PROA     605      PRO      HG2      HA2      0.900000E-01   1.00800           0
      1736 PROA     605      PRO      C        C        0.510000       12.0110           0
      1737 PROA     605      PRO      O        O       -0.510000       15.9994           0
      1738 PROA     606      SER      N        NH1     -0.470000       14.0070           0
      1739 PROA     606      SER      HN       H        0.310000       1.00800           0
      1740 PROA     606      SER      CA       CT1      0.700000E-01   12.0110           0
      1741 PROA     606      SER      HA       HB1      0.900000E-01   1.00800           0
      1742 PROA     606      SER      CB       CT2      0.500000E-01   12.0110           0
      1743 PROA     606      SER      HB1      HA2      0.900000E-01   1.00800           0
      1744 PROA     606      SER      HB2      HA2      0.900000E-01   1.00800           0
      1745 PROA     606      SER      OG       OH1     -0.660000       15.9994           0
      1746 PROA     606      SER      HG1      H        0.430000       1.00800           0
      1747 PROA     606      SER      C        C        0.510000       12.0110           0
      1748 PROA     606      SER      O        O       -0.510000       15.9994           0
      1749 PROA     607      LYS      N        NH1     -0.470000       14.0070           0
      1750 PROA     607      LYS      HN       H        0.310000       1.00800           0
      1751 PROA     607      LYS      CA       CT1      0.700000E-01   12.0110           0
      1752 PROA     607      LYS      HA       HB1      0.900000E-01   1.00800           0
      1753 PROA     607      LYS      CB       CT2     -0.180000       12.0110           0
      1754 PROA     607      LYS      HB1      HA2      0.900000E-01   1.00800           0
      1755 PROA     607      LYS      HB2      HA2      0.900000E-01   1.00800           0
      1756 PROA     607      LYS      CG       CT2     -0.180000       12.0110           0
      1757 PROA     607      LYS      HG1      HA2      0.900000E-01   1.00800           0
      1758 PROA     607      LYS      HG2      HA2      0.900000E-01   1.00800           0
      1759 PROA     607      LYS      CD       CT2     -0.180000       12.0110           0
      1760 PROA     607      LYS      HD1      HA2      0.900000E-01   1.00800           0
      1761 PROA     607      LYS      HD2      HA2      0.900000E-01   1.00800           0
      1762 PROA     607      LYS      CE       CT2      0.210000       12.0110           0
      1763 PROA     607      LYS      HE1      HA2      0.500000E-01   1.00800           0
      1764 PROA     607      LYS      HE2      HA2      0.500000E-01   1.00800           0
      1765 PROA     607      LYS      NZ       NH3     -0.300000       14.0070           0
      1766 PROA     607      LYS      HZ1      HC       0.330000       1.00800           0
      1767 PROA     607      LYS      HZ2      HC       0.330000       1.00800           0
      1768 PROA     607      LYS      HZ3      HC       0.330000       1.00800           0
      1769 PROA     607      LYS      C        C        0.510000       12.0110           0
      1770 PROA     607      LYS      O        O       -0.510000       15.9994           0
      1771 PROA     608      GLU      N        NH1     -0.470000       14.0070           0
      1772 PROA     608      GLU      HN       H        0.310000       1.00800           0
      1773 PROA     608      GLU      CA       CT1      0.700000E-01   12.0110           0
      1774 PROA     608      GLU      HA       HB1      0.900000E-01   1.00800           0
      1775 PROA     608      GLU      CB       CT2A    -0.180000       12.0110           0
      1776 PROA     608      GLU      HB1      HA2      0.900000E-01   1.00800           0
      1777 PROA     608      GLU      HB2      HA2      0.900000E-01   1.00800           0
      1778 PROA     608      GLU      CG       CT2     -0.280000       12.0110           0
      1779 PROA     608      GLU      HG1      HA2      0.900000E-01   1.00800           0
      1780 PROA     608      GLU      HG2      HA2      0.900000E-01   1.00800           0
      1781 PROA     608      GLU      CD       CC       0.620000       12.0110           0
      1782 PROA     608      GLU      OE1      OC      -0.760000       15.9994           0
      1783 PROA     608      GLU      OE2      OC      -0.760000       15.9994           0
      1784 PROA     608      GLU      C        C        0.510000       12.0110           0
      1785 PROA     608      GLU      O        O       -0.510000       15.9994           0
      1786 PROA     609      ASP      N        NH1     -0.470000       14.0070           0
      1787 PROA     609      ASP      HN       H        0.310000       1.00800           0
      1788 PROA     609      ASP      CA       CT1      0.700000E-01   12.0110           0
      1789 PROA     609      ASP      HA       HB1      0.900000E-01   1.00800           0
      1790 PROA     609      ASP      CB       CT2A    -0.280000       12.0110           0
      1791 PROA     609      ASP      HB1      HA2      0.900000E-01   1.00800           0
      1792 PROA     609      ASP      HB2      HA2      0.900000E-01   1.00800           0
      1793 PROA     609      ASP      CG       CC       0.620000       12.0110           0
      1794 PROA     609      ASP      OD1      OC      -0.760000       15.9994           0
      1795 PROA     609      ASP      OD2      OC      -0.760000       15.9994           0
      1796 PROA     609      ASP      C        C        0.510000       12.0110           0
      1797 PROA     609      ASP      O        O       -0.510000       15.9994           0
      1798 PROA     610      ALA      N        NH1     -0.470000       14.0070           0
      1799 PROA     610      ALA      HN       H        0.310000       1.00800           0
      1800 PROA     610      ALA      CA       CT1      0.700000E-01   12.0110           0
      1801 PROA     610      ALA      HA       HB1      0.900000E-01   1.00800           0
      1802 PROA     610      ALA      CB       CT3     -0.270000       12.0110           0
      1803 PROA     610      ALA      HB1      HA3      0.900000E-01   1.00800           0
      1804 PROA     610      ALA      HB2      HA3      0.900000E-01   1.00800           0
      1805 PROA     610      ALA      HB3      HA3      0.900000E-01   1.00800           0
      1806 PROA     610      ALA      C        C        0.510000       12.0110           0
      1807 PROA     610      ALA      O        O       -0.510000       15.9994           0
      1808 PROA     611      ILE      N        NH1     -0.470000       14.0070           0
      1809 PROA     611      ILE      HN       H        0.310000       1.00800           0
      1810 PROA     611      ILE      CA       CT1      0.700000E-01   12.0110           0
      1811 PROA     611      ILE      HA       HB1      0.900000E-01   1.00800           0
      1812 PROA     611      ILE      CB       CT1     -0.900000E-01   12.0110           0
      1813 PROA     611      ILE      HB       HA1      0.900000E-01   1.00800           0
      1814 PROA     611      ILE      CG2      CT3     -0.270000       12.0110           0
      1815 PROA     611      ILE      HG21     HA3      0.900000E-01   1.00800           0
      1816 PROA     611      ILE      HG22     HA3      0.900000E-01   1.00800           0
      1817 PROA     611      ILE      HG23     HA3      0.900000E-01   1.00800           0
      1818 PROA     611      ILE      CG1      CT2     -0.180000       12.0110           0
      1819 PROA     611      ILE      HG11     HA2      0.900000E-01   1.00800           0
      1820 PROA     611      ILE      HG12     HA2      0.900000E-01   1.00800           0
      1821 PROA     611      ILE      CD       CT3     -0.270000       12.0110           0
      1822 PROA     611      ILE      HD1      HA3      0.900000E-01   1.00800           0
      1823 PROA     611      ILE      HD2      HA3      0.900000E-01   1.00800           0
      1824 PROA     611      ILE      HD3      HA3      0.900000E-01   1.00800           0
      1825 PROA     611      ILE      C        C        0.510000       12.0110           0
      1826 PROA     611      ILE      O        O       -0.510000       15.9994           0
      1827 PROA     612      GLU      N        NH1     -0.470000       14.0070           0
      1828 PROA     612      GLU      HN       H        0.310000       1.00800           0
      1829 PROA     612      GLU      CA       CT1      0.700000E-01   12.0110           0
      1830 PROA     612      GLU      HA       HB1      0.900000E-01   1.00800           0
      1831 PROA     612      GLU      CB       CT2A    -0.180000       12.0110           0
      1832 PROA     612      GLU      HB1      HA2      0.900000E-01   1.00800           0
      1833 PROA     612      GLU      HB2      HA2      0.900000E-01   1.00800           0
      1834 PROA     612      GLU      CG       CT2     -0.280000       12.0110           0
      1835 PROA     612      GLU      HG1      HA2      0.900000E-01   1.00800           0
      1836 PROA     612      GLU      HG2      HA2      0.900000E-01   1.00800           0
      1837 PROA     612      GLU      CD       CC       0.620000       12.0110           0
      1838 PROA     612      GLU      OE1      OC      -0.760000       15.9994           0
      1839 PROA     612      GLU      OE2      OC      -0.760000       15.9994           0
      1840 PROA     612      GLU      C        C        0.510000       12.0110           0
      1841 PROA     612      GLU      O        O       -0.510000       15.9994           0
      1842 PROA     613      HSD      N        NH1     -0.470000       14.0070           0
      1843 PROA     613      HSD      HN       H        0.310000       1.00800           0
      1844 PROA     613      HSD      CA       CT1      0.700000E-01   12.0110           0
      1845 PROA     613      HSD      HA       HB1      0.900000E-01   1.00800           0
      1846 PROA     613      HSD      CB       CT2     -0.900000E-01   12.0110           0
      1847 PROA     613      HSD      HB1      HA2      0.900000E-01   1.00800           0
      1848 PROA     613      HSD      HB2      HA2      0.900000E-01   1.00800           0
      1849 PROA     613      HSD      ND1      NR1     -0.360000       14.0070           0
      1850 PROA     613      HSD      HD1      H        0.320000       1.00800           0
      1851 PROA     613      HSD      CG       CPH1    -0.500000E-01   12.0110           0
      1852 PROA     613      HSD      CE1      CPH2     0.250000       12.0110           0
      1853 PROA     613      HSD      HE1      HR1      0.130000       1.00800           0
      1854 PROA     613      HSD      NE2      NR2     -0.700000       14.0070           0
      1855 PROA     613      HSD      CD2      CPH1     0.220000       12.0110           0
      1856 PROA     613      HSD      HD2      HR3      0.100000       1.00800           0
      1857 PROA     613      HSD      C        C        0.510000       12.0110           0
      1858 PROA     613      HSD      O        O       -0.510000       15.9994           0
      1859 PROA     614      PHE      N        NH1     -0.470000       14.0070           0
      1860 PROA     614      PHE      HN       H        0.310000       1.00800           0
      1861 PROA     614      PHE      CA       CT1      0.700000E-01   12.0110           0
      1862 PROA     614      PHE      HA       HB1      0.900000E-01   1.00800           0
      1863 PROA     614      PHE      CB       CT2     -0.180000       12.0110           0
      1864 PROA     614      PHE      HB1      HA2      0.900000E-01   1.00800           0
      1865 PROA     614      PHE      HB2      HA2      0.900000E-01   1.00800           0
      1866 PROA     614      PHE      CG       CA       0.000000       12.0110           0
      1867 PROA     614      PHE      CD1      CA      -0.115000       12.0110           0
      1868 PROA     614      PHE      HD1      HP       0.115000       1.00800           0
      1869 PROA     614      PHE      CE1      CA      -0.115000       12.0110           0
      1870 PROA     614      PHE      HE1      HP       0.115000       1.00800           0
      1871 PROA     614      PHE      CZ       CA      -0.115000       12.0110           0
      1872 PROA     614      PHE      HZ       HP       0.115000       1.00800           0
      1873 PROA     614      PHE      CD2      CA      -0.115000       12.0110           0
      1874 PROA     614      PHE      HD2      HP       0.115000       1.00800           0
      1875 PROA     614      PHE      CE2      CA      -0.115000       12.0110           0
      1876 PROA     614      PHE      HE2      HP       0.115000       1.00800           0
      1877 PROA     614      PHE      C        C        0.510000       12.0110           0
      1878 PROA     614      PHE      O        O       -0.510000       15.9994           0
      1879 PROA     615      MET      N        NH1     -0.470000       14.0070           0
      1880 PROA     615      MET      HN       H        0.310000       1.00800           0
      1881 PROA     615      MET      CA       CT1      0.700000E-01   12.0110           0
      1882 PROA     615      MET      HA       HB1      0.900000E-01   1.00800           0
      1883 PROA     615      MET      CB       CT2     -0.180000       12.0110           0
      1884 PROA     615      MET      HB1      HA2      0.900000E-01   1.00800           0
      1885 PROA     615      MET      HB2      HA2      0.900000E-01   1.00800           0
      1886 PROA     615      MET      CG       CT2     -0.140000       12.0110           0
      1887 PROA     615      MET      HG1      HA2      0.900000E-01   1.00800           0
      1888 PROA     615      MET      HG2      HA2      0.900000E-01   1.00800           0
      1889 PROA     615      MET      SD       S       -0.900000E-01   32.0600           0
      1890 PROA     615      MET      CE       CT3     -0.220000       12.0110           0
      1891 PROA     615      MET      HE1      HA3      0.900000E-01   1.00800           0
      1892 PROA     615      MET      HE2      HA3      0.900000E-01   1.00800           0
      1893 PROA     615      MET      HE3      HA3      0.900000E-01   1.00800           0
      1894 PROA     615      MET      C        C        0.510000       12.0110           0
      1895 PROA     615      MET      O        O       -0.510000       15.9994           0
      1896 PROA     616      LYS      N        NH1     -0.470000       14.0070           0
      1897 PROA     616      LYS      HN       H        0.310000       1.00800           0
      1898 PROA     616      LYS      CA       CT1      0.700000E-01   12.0110           0
      1899 PROA     616      LYS      HA       HB1      0.900000E-01   1.00800           0
      1900 PROA     616      LYS      CB       CT2     -0.180000       12.0110           0
      1901 PROA     616      LYS      HB1      HA2      0.900000E-01   1.00800           0
      1902 PROA     616      LYS      HB2      HA2      0.900000E-01   1.00800           0
      1903 PROA     616      LYS      CG       CT2     -0.180000       12.0110           0
      1904 PROA     616      LYS      HG1      HA2      0.900000E-01   1.00800           0
      1905 PROA     616      LYS      HG2      HA2      0.900000E-01   1.00800           0
      1906 PROA     616      LYS      CD       CT2     -0.180000       12.0110           0
      1907 PROA     616      LYS      HD1      HA2      0.900000E-01   1.00800           0
      1908 PROA     616      LYS      HD2      HA2      0.900000E-01   1.00800           0
      1909 PROA     616      LYS      CE       CT2      0.210000       12.0110           0
      1910 PROA     616      LYS      HE1      HA2      0.500000E-01   1.00800           0
      1911 PROA     616      LYS      HE2      HA2      0.500000E-01   1.00800           0
      1912 PROA     616      LYS      NZ       NH3     -0.300000       14.0070           0
      1913 PROA     616      LYS      HZ1      HC       0.330000       1.00800           0
      1914 PROA     616      LYS      HZ2      HC       0.330000       1.00800           0
      1915 PROA     616      LYS      HZ3      HC       0.330000       1.00800           0
      1916 PROA     616      LYS      C        C        0.510000       12.0110           0
      1917 PROA     616      LYS      O        O       -0.510000       15.9994           0
      1918 PROA     617      LEU      N        NH1     -0.470000       14.0070           0
      1919 PROA     617      LEU      HN       H        0.310000       1.00800           0
      1920 PROA     617      LEU      CA       CT1      0.700000E-01   12.0110           0
      1921 PROA     617      LEU      HA       HB1      0.900000E-01   1.00800           0
      1922 PROA     617      LEU      CB       CT2     -0.180000       12.0110           0
      1923 PROA     617      LEU      HB1      HA2      0.900000E-01   1.00800           0
      1924 PROA     617      LEU      HB2      HA2      0.900000E-01   1.00800           0
      1925 PROA     617      LEU      CG       CT1     -0.900000E-01   12.0110           0
      1926 PROA     617      LEU      HG       HA1      0.900000E-01   1.00800           0
      1927 PROA     617      LEU      CD1      CT3     -0.270000       12.0110           0
      1928 PROA     617      LEU      HD11     HA3      0.900000E-01   1.00800           0
      1929 PROA     617      LEU      HD12     HA3      0.900000E-01   1.00800           0
      1930 PROA     617      LEU      HD13     HA3      0.900000E-01   1.00800           0
      1931 PROA     617      LEU      CD2      CT3     -0.270000       12.0110           0
      1932 PROA     617      LEU      HD21     HA3      0.900000E-01   1.00800           0
      1933 PROA     617      LEU      HD22     HA3      0.900000E-01   1.00800           0
      1934 PROA     617      LEU      HD23     HA3      0.900000E-01   1.00800           0
      1935 PROA     617      LEU      C        C        0.510000       12.0110           0
      1936 PROA     617      LEU      O        O       -0.510000       15.9994           0
      1937 PROA     618      TYR      N        NH1     -0.470000       14.0070           0
      1938 PROA     618      TYR      HN       H        0.310000       1.00800           0
      1939 PROA     618      TYR      CA       CT1      0.700000E-01   12.0110           0
      1940 PROA     618      TYR      HA       HB1      0.900000E-01   1.00800           0
      1941 PROA     618      TYR      CB       CT2     -0.180000       12.0110           0
      1942 PROA     618      TYR      HB1      HA2      0.900000E-01   1.00800           0
      1943 PROA     618      TYR      HB2      HA2      0.900000E-01   1.00800           0
      1944 PROA     618      TYR      CG       CA       0.000000       12.0110           0
      1945 PROA     618      TYR      CD1      CA      -0.115000       12.0110           0
      1946 PROA     618      TYR      HD1      HP       0.115000       1.00800           0
      1947 PROA     618      TYR      CE1      CA      -0.115000       12.0110           0
      1948 PROA     618      TYR      HE1      HP       0.115000       1.00800           0
      1949 PROA     618      TYR      CZ       CA       0.110000       12.0110           0
      1950 PROA     618      TYR      OH       OH1     -0.540000       15.9994           0
      1951 PROA     618      TYR      HH       H        0.430000       1.00800           0
      1952 PROA     618      TYR      CD2      CA      -0.115000       12.0110           0
      1953 PROA     618      TYR      HD2      HP       0.115000       1.00800           0
      1954 PROA     618      TYR      CE2      CA      -0.115000       12.0110           0
      1955 PROA     618      TYR      HE2      HP       0.115000       1.00800           0
      1956 PROA     618      TYR      C        C        0.510000       12.0110           0
      1957 PROA     618      TYR      O        O       -0.510000       15.9994           0
      1958 PROA     619      GLU      N        NH1     -0.470000       14.0070           0
      1959 PROA     619      GLU      HN       H        0.310000       1.00800           0
      1960 PROA     619      GLU      CA       CT1      0.700000E-01   12.0110           0
      1961 PROA     619      GLU      HA       HB1      0.900000E-01   1.00800           0
      1962 PROA     619      GLU      CB       CT2A    -0.180000       12.0110           0
      1963 PROA     619      GLU      HB1      HA2      0.900000E-01   1.00800           0
      1964 PROA     619      GLU      HB2      HA2      0.900000E-01   1.00800           0
      1965 PROA     619      GLU      CG       CT2     -0.280000       12.0110           0
      1966 PROA     619      GLU      HG1      HA2      0.900000E-01   1.00800           0
      1967 PROA     619      GLU      HG2      HA2      0.900000E-01   1.00800           0
      1968 PROA     619      GLU      CD       CC       0.620000       12.0110           0
      1969 PROA     619      GLU      OE1      OC      -0.760000       15.9994           0
      1970 PROA     619      GLU      OE2      OC      -0.760000       15.9994           0
      1971 PROA     619      GLU      C        C        0.510000       12.0110           0
      1972 PROA     619      GLU      O        O       -0.510000       15.9994           0
      1973 PROA     620      GLU      N        NH1     -0.470000       14.0070           0
      1974 PROA     620      GLU      HN       H        0.310000       1.00800           0
      1975 PROA     620      GLU      CA       CT1      0.700000E-01   12.0110           0
      1976 PROA     620      GLU      HA       HB1      0.900000E-01   1.00800           0
      1977 PROA     620      GLU      CB       CT2A    -0.180000       12.0110           0
      1978 PROA     620      GLU      HB1      HA2      0.900000E-01   1.00800           0
      1979 PROA     620      GLU      HB2      HA2      0.900000E-01   1.00800           0
      1980 PROA     620      GLU      CG       CT2     -0.280000       12.0110           0
      1981 PROA     620      GLU      HG1      HA2      0.900000E-01   1.00800           0
      1982 PROA     620      GLU      HG2      HA2      0.900000E-01   1.00800           0
      1983 PROA     620      GLU      CD       CC       0.620000       12.0110           0
      1984 PROA     620      GLU      OE1      OC      -0.760000       15.9994           0
      1985 PROA     620      GLU      OE2      OC      -0.760000       15.9994           0
      1986 PROA     620      GLU      C        C        0.510000       12.0110           0
      1987 PROA     620      GLU      O        O       -0.510000       15.9994           0
      1988 PROA     621      LYS      N        NH1     -0.470000       14.0070           0
      1989 PROA     621      LYS      HN       H        0.310000       1.00800           0
      1990 PROA     621      LYS      CA       CT1      0.700000E-01   12.0110           0
      1991 PROA     621      LYS      HA       HB1      0.900000E-01   1.00800           0
      1992 PROA     621      LYS      CB       CT2     -0.180000       12.0110           0
      1993 PROA     621      LYS      HB1      HA2      0.900000E-01   1.00800           0
      1994 PROA     621      LYS      HB2      HA2      0.900000E-01   1.00800           0
      1995 PROA     621      LYS      CG       CT2     -0.180000       12.0110           0
      1996 PROA     621      LYS      HG1      HA2      0.900000E-01   1.00800           0
      1997 PROA     621      LYS      HG2      HA2      0.900000E-01   1.00800           0
      1998 PROA     621      LYS      CD       CT2     -0.180000       12.0110           0
      1999 PROA     621      LYS      HD1      HA2      0.900000E-01   1.00800           0
      2000 PROA     621      LYS      HD2      HA2      0.900000E-01   1.00800           0
      2001 PROA     621      LYS      CE       CT2      0.210000       12.0110           0
      2002 PROA     621      LYS      HE1      HA2      0.500000E-01   1.00800           0
      2003 PROA     621      LYS      HE2      HA2      0.500000E-01   1.00800           0
      2004 PROA     621      LYS      NZ       NH3     -0.300000       14.0070           0
      2005 PROA     621      LYS      HZ1      HC       0.330000       1.00800           0
      2006 PROA     621      LYS      HZ2      HC       0.330000       1.00800           0
      2007 PROA     621      LYS      HZ3      HC       0.330000       1.00800           0
      2008 PROA     621      LYS      C        C        0.510000       12.0110           0
      2009 PROA     621      LYS      O        O       -0.510000       15.9994           0
      2010 PROA     622      THR      N        NH1     -0.470000       14.0070           0
      2011 PROA     622      THR      HN       H        0.310000       1.00800           0
      2012 PROA     622      THR      CA       CT1      0.700000E-01   12.0110           0
      2013 PROA     622      THR      HA       HB1      0.900000E-01   1.00800           0
      2014 PROA     622      THR      CB       CT1      0.140000       12.0110           0
      2015 PROA     622      THR      HB       HA1      0.900000E-01   1.00800           0
      2016 PROA     622      THR      OG1      OH1     -0.660000       15.9994           0
      2017 PROA     622      THR      HG1      H        0.430000       1.00800           0
      2018 PROA     622      THR      CG2      CT3     -0.270000       12.0110           0
      2019 PROA     622      THR      HG21     HA3      0.900000E-01   1.00800           0
      2020 PROA     622      THR      HG22     HA3      0.900000E-01   1.00800           0
      2021 PROA     622      THR      HG23     HA3      0.900000E-01   1.00800           0
      2022 PROA     622      THR      C        C        0.510000       12.0110           0
      2023 PROA     622      THR      O        O       -0.510000       15.9994           0
      2024 PROA     623      GLY      N        NH1     -0.470000       14.0070           0
      2025 PROA     623      GLY      HN       H        0.310000       1.00800           0
      2026 PROA     623      GLY      CA       CT2     -0.200000E-01   12.0110           0
      2027 PROA     623      GLY      HA1      HB2      0.900000E-01   1.00800           0
      2028 PROA     623      GLY      HA2      HB2      0.900000E-01   1.00800           0
      2029 PROA     623      GLY      C        C        0.510000       12.0110           0
      2030 PROA     623      GLY      O        O       -0.510000       15.9994           0
      2031 PROA     624      ASN      N        NH1     -0.470000       14.0070           0
      2032 PROA     624      ASN      HN       H        0.310000       1.00800           0
      2033 PROA     624      ASN      CA       CT1      0.700000E-01   12.0110           0
      2034 PROA     624      ASN      HA       HB1      0.900000E-01   1.00800           0
      2035 PROA     624      ASN      CB       CT2     -0.180000       12.0110           0
      2036 PROA     624      ASN      HB1      HA2      0.900000E-01   1.00800           0
      2037 PROA     624      ASN      HB2      HA2      0.900000E-01   1.00800           0
      2038 PROA     624      ASN      CG       CC       0.550000       12.0110           0
      2039 PROA     624      ASN      OD1      O       -0.550000       15.9994           0
      2040 PROA     624      ASN      ND2      NH2     -0.620000       14.0070           0
      2041 PROA     624      ASN      HD21     H        0.320000       1.00800           0
      2042 PROA     624      ASN      HD22     H        0.300000       1.00800           0
      2043 PROA     624      ASN      C        C        0.510000       12.0110           0
      2044 PROA     624      ASN      O        O       -0.510000       15.9994           0
      2045 PROA     625      ALA      N        NH1     -0.470000       14.0070           0
      2046 PROA     625      ALA      HN       H        0.310000       1.00800           0
      2047 PROA     625      ALA      CA       CT1      0.700000E-01   12.0110           0
      2048 PROA     625      ALA      HA       HB1      0.900000E-01   1.00800           0
      2049 PROA     625      ALA      CB       CT3     -0.270000       12.0110           0
      2050 PROA     625      ALA      HB1      HA3      0.900000E-01   1.00800           0
      2051 PROA     625      ALA      HB2      HA3      0.900000E-01   1.00800           0
      2052 PROA     625      ALA      HB3      HA3      0.900000E-01   1.00800           0
      2053 PROA     625      ALA      C        C        0.510000       12.0110           0
      2054 PROA     625      ALA      O        O       -0.510000       15.9994           0
      2055 PROA     626      TRP      N        NH1     -0.470000       14.0070           0
      2056 PROA     626      TRP      HN       H        0.310000       1.00800           0
      2057 PROA     626      TRP      CA       CT1      0.700000E-01   12.0110           0
      2058 PROA     626      TRP      HA       HB1      0.900000E-01   1.00800           0
      2059 PROA     626      TRP      CB       CT2     -0.180000       12.0110           0
      2060 PROA     626      TRP      HB1      HA2      0.900000E-01   1.00800           0
      2061 PROA     626      TRP      HB2      HA2      0.900000E-01   1.00800           0
      2062 PROA     626      TRP      CG       CY      -0.300000E-01   12.0110           0
      2063 PROA     626      TRP      CD1      CA      -0.150000       12.0110           0
      2064 PROA     626      TRP      HD1      HP       0.220000       1.00800           0
      2065 PROA     626      TRP      NE1      NY      -0.510000       14.0070           0
      2066 PROA     626      TRP      HE1      H        0.370000       1.00800           0
      2067 PROA     626      TRP      CE2      CPT      0.240000       12.0110           0
      2068 PROA     626      TRP      CD2      CPT      0.110000       12.0110           0
      2069 PROA     626      TRP      CE3      CAI     -0.250000       12.0110           0
      2070 PROA     626      TRP      HE3      HP       0.170000       1.00800           0
      2071 PROA     626      TRP      CZ3      CA      -0.200000       12.0110           0
      2072 PROA     626      TRP      HZ3      HP       0.140000       1.00800           0
      2073 PROA     626      TRP      CZ2      CAI     -0.270000       12.0110           0
      2074 PROA     626      TRP      HZ2      HP       0.160000       1.00800           0
      2075 PROA     626      TRP      CH2      CA      -0.140000       12.0110           0
      2076 PROA     626      TRP      HH2      HP       0.140000       1.00800           0
      2077 PROA     626      TRP      C        C        0.510000       12.0110           0
      2078 PROA     626      TRP      O        O       -0.510000       15.9994           0
      2079 PROA     627      HSD      N        NH1     -0.470000       14.0070           0
      2080 PROA     627      HSD      HN       H        0.310000       1.00800           0
      2081 PROA     627      HSD      CA       CT1      0.700000E-01   12.0110           0
      2082 PROA     627      HSD      HA       HB1      0.900000E-01   1.00800           0
      2083 PROA     627      HSD      CB       CT2     -0.900000E-01   12.0110           0
      2084 PROA     627      HSD      HB1      HA2      0.900000E-01   1.00800           0
      2085 PROA     627      HSD      HB2      HA2      0.900000E-01   1.00800           0
      2086 PROA     627      HSD      ND1      NR1     -0.360000       14.0070           0
      2087 PROA     627      HSD      HD1      H        0.320000       1.00800           0
      2088 PROA     627      HSD      CG       CPH1    -0.500000E-01   12.0110           0
      2089 PROA     627      HSD      CE1      CPH2     0.250000       12.0110           0
      2090 PROA     627      HSD      HE1      HR1      0.130000       1.00800           0
      2091 PROA     627      HSD      NE2      NR2     -0.700000       14.0070           0
      2092 PROA     627      HSD      CD2      CPH1     0.220000       12.0110           0
      2093 PROA     627      HSD      HD2      HR3      0.100000       1.00800           0
      2094 PROA     627      HSD      C        C        0.510000       12.0110           0
      2095 PROA     627      HSD      O        O       -0.510000       15.9994           0
      2096 PROA     628      SER      N        NH1     -0.470000       14.0070           0
      2097 PROA     628      SER      HN       H        0.310000       1.00800           0
      2098 PROA     628      SER      CA       CT1      0.700000E-01   12.0110           0
      2099 PROA     628      SER      HA       HB1      0.900000E-01   1.00800           0
      2100 PROA     628      SER      CB       CT2      0.500000E-01   12.0110           0
      2101 PROA     628      SER      HB1      HA2      0.900000E-01   1.00800           0
      2102 PROA     628      SER      HB2      HA2      0.900000E-01   1.00800           0
      2103 PROA     628      SER      OG       OH1     -0.660000       15.9994           0
      2104 PROA     628      SER      HG1      H        0.430000       1.00800           0
      2105 PROA     628      SER      C        C        0.510000       12.0110           0
      2106 PROA     628      SER      O        O       -0.510000       15.9994           0
      2107 PROA     629      LYS      N        NH1     -0.470000       14.0070           0
      2108 PROA     629      LYS      HN       H        0.310000       1.00800           0
      2109 PROA     629      LYS      CA       CT1      0.700000E-01   12.0110           0
      2110 PROA     629      LYS      HA       HB1      0.900000E-01   1.00800           0
      2111 PROA     629      LYS      CB       CT2     -0.180000       12.0110           0
      2112 PROA     629      LYS      HB1      HA2      0.900000E-01   1.00800           0
      2113 PROA     629      LYS      HB2      HA2      0.900000E-01   1.00800           0
      2114 PROA     629      LYS      CG       CT2     -0.180000       12.0110           0
      2115 PROA     629      LYS      HG1      HA2      0.900000E-01   1.00800           0
      2116 PROA     629      LYS      HG2      HA2      0.900000E-01   1.00800           0
      2117 PROA     629      LYS      CD       CT2     -0.180000       12.0110           0
      2118 PROA     629      LYS      HD1      HA2      0.900000E-01   1.00800           0
      2119 PROA     629      LYS      HD2      HA2      0.900000E-01   1.00800           0
      2120 PROA     629      LYS      CE       CT2      0.210000       12.0110           0
      2121 PROA     629      LYS      HE1      HA2      0.500000E-01   1.00800           0
      2122 PROA     629      LYS      HE2      HA2      0.500000E-01   1.00800           0
      2123 PROA     629      LYS      NZ       NH3     -0.300000       14.0070           0
      2124 PROA     629      LYS      HZ1      HC       0.330000       1.00800           0
      2125 PROA     629      LYS      HZ2      HC       0.330000       1.00800           0
      2126 PROA     629      LYS      HZ3      HC       0.330000       1.00800           0
      2127 PROA     629      LYS      C        C        0.510000       12.0110           0
      2128 PROA     629      LYS      O        O       -0.510000       15.9994           0
      2129 PROA     630      ASN      N        NH1     -0.470000       14.0070           0
      2130 PROA     630      ASN      HN       H        0.310000       1.00800           0
      2131 PROA     630      ASN      CA       CT1      0.700000E-01   12.0110           0
      2132 PROA     630      ASN      HA       HB1      0.900000E-01   1.00800           0
      2133 PROA     630      ASN      CB       CT2     -0.180000       12.0110           0
      2134 PROA     630      ASN      HB1      HA2      0.900000E-01   1.00800           0
      2135 PROA     630      ASN      HB2      HA2      0.900000E-01   1.00800           0
      2136 PROA     630      ASN      CG       CC       0.550000       12.0110           0
      2137 PROA     630      ASN      OD1      O       -0.550000       15.9994           0
      2138 PROA     630      ASN      ND2      NH2     -0.620000       14.0070           0
      2139 PROA     630      ASN      HD21     H        0.320000       1.00800           0
      2140 PROA     630      ASN      HD22     H        0.300000       1.00800           0
      2141 PROA     630      ASN      C        C        0.510000       12.0110           0
      2142 PROA     630      ASN      O        O       -0.510000       15.9994           0
      2143 PROA     631      PHE      N        NH1     -0.470000       14.0070           0
      2144 PROA     631      PHE      HN       H        0.310000       1.00800           0
      2145 PROA     631      PHE      CA       CT1      0.700000E-01   12.0110           0
      2146 PROA     631      PHE      HA       HB1      0.900000E-01   1.00800           0
      2147 PROA     631      PHE      CB       CT2     -0.180000       12.0110           0
      2148 PROA     631      PHE      HB1      HA2      0.900000E-01   1.00800           0
      2149 PROA     631      PHE      HB2      HA2      0.900000E-01   1.00800           0
      2150 PROA     631      PHE      CG       CA       0.000000       12.0110           0
      2151 PROA     631      PHE      CD1      CA      -0.115000       12.0110           0
      2152 PROA     631      PHE      HD1      HP       0.115000       1.00800           0
      2153 PROA     631      PHE      CE1      CA      -0.115000       12.0110           0
      2154 PROA     631      PHE      HE1      HP       0.115000       1.00800           0
      2155 PROA     631      PHE      CZ       CA      -0.115000       12.0110           0
      2156 PROA     631      PHE      HZ       HP       0.115000       1.00800           0
      2157 PROA     631      PHE      CD2      CA      -0.115000       12.0110           0
      2158 PROA     631      PHE      HD2      HP       0.115000       1.00800           0
      2159 PROA     631      PHE      CE2      CA      -0.115000       12.0110           0
      2160 PROA     631      PHE      HE2      HP       0.115000       1.00800           0
      2161 PROA     631      PHE      C        C        0.510000       12.0110           0
      2162 PROA     631      PHE      O        O       -0.510000       15.9994           0
      2163 PROA     632      THR      N        NH1     -0.470000       14.0070           0
      2164 PROA     632      THR      HN       H        0.310000       1.00800           0
      2165 PROA     632      THR      CA       CT1      0.700000E-01   12.0110           0
      2166 PROA     632      THR      HA       HB1      0.900000E-01   1.00800           0
      2167 PROA     632      THR      CB       CT1      0.140000       12.0110           0
      2168 PROA     632      THR      HB       HA1      0.900000E-01   1.00800           0
      2169 PROA     632      THR      OG1      OH1     -0.660000       15.9994           0
      2170 PROA     632      THR      HG1      H        0.430000       1.00800           0
      2171 PROA     632      THR      CG2      CT3     -0.270000       12.0110           0
      2172 PROA     632      THR      HG21     HA3      0.900000E-01   1.00800           0
      2173 PROA     632      THR      HG22     HA3      0.900000E-01   1.00800           0
      2174 PROA     632      THR      HG23     HA3      0.900000E-01   1.00800           0
      2175 PROA     632      THR      C        C        0.510000       12.0110           0
      2176 PROA     632      THR      O        O       -0.510000       15.9994           0
      2177 PROA     633      LYS      N        NH1     -0.470000       14.0070           0
      2178 PROA     633      LYS      HN       H        0.310000       1.00800           0
      2179 PROA     633      LYS      CA       CT1      0.700000E-01   12.0110           0
      2180 PROA     633      LYS      HA       HB1      0.900000E-01   1.00800           0
      2181 PROA     633      LYS      CB       CT2     -0.180000       12.0110           0
      2182 PROA     633      LYS      HB1      HA2      0.900000E-01   1.00800           0
      2183 PROA     633      LYS      HB2      HA2      0.900000E-01   1.00800           0
      2184 PROA     633      LYS      CG       CT2     -0.180000       12.0110           0
      2185 PROA     633      LYS      HG1      HA2      0.900000E-01   1.00800           0
      2186 PROA     633      LYS      HG2      HA2      0.900000E-01   1.00800           0
      2187 PROA     633      LYS      CD       CT2     -0.180000       12.0110           0
      2188 PROA     633      LYS      HD1      HA2      0.900000E-01   1.00800           0
      2189 PROA     633      LYS      HD2      HA2      0.900000E-01   1.00800           0
      2190 PROA     633      LYS      CE       CT2      0.210000       12.0110           0
      2191 PROA     633      LYS      HE1      HA2      0.500000E-01   1.00800           0
      2192 PROA     633      LYS      HE2      HA2      0.500000E-01   1.00800           0
      2193 PROA     633      LYS      NZ       NH3     -0.300000       14.0070           0
      2194 PROA     633      LYS      HZ1      HC       0.330000       1.00800           0
      2195 PROA     633      LYS      HZ2      HC       0.330000       1.00800           0
      2196 PROA     633      LYS      HZ3      HC       0.330000       1.00800           0
      2197 PROA     633      LYS      C        C        0.510000       12.0110           0
      2198 PROA     633      LYS      O        O       -0.510000       15.9994           0
      2199 PROA     634      TYR      N        NH1     -0.470000       14.0070           0
      2200 PROA     634      TYR      HN       H        0.310000       1.00800           0
      2201 PROA     634      TYR      CA       CT1      0.700000E-01   12.0110           0
      2202 PROA     634      TYR      HA       HB1      0.900000E-01   1.00800           0
      2203 PROA     634      TYR      CB       CT2     -0.180000       12.0110           0
      2204 PROA     634      TYR      HB1      HA2      0.900000E-01   1.00800           0
      2205 PROA     634      TYR      HB2      HA2      0.900000E-01   1.00800           0
      2206 PROA     634      TYR      CG       CA       0.000000       12.0110           0
      2207 PROA     634      TYR      CD1      CA      -0.115000       12.0110           0
      2208 PROA     634      TYR      HD1      HP       0.115000       1.00800           0
      2209 PROA     634      TYR      CE1      CA      -0.115000       12.0110           0
      2210 PROA     634      TYR      HE1      HP       0.115000       1.00800           0
      2211 PROA     634      TYR      CZ       CA       0.110000       12.0110           0
      2212 PROA     634      TYR      OH       OH1     -0.540000       15.9994           0
      2213 PROA     634      TYR      HH       H        0.430000       1.00800           0
      2214 PROA     634      TYR      CD2      CA      -0.115000       12.0110           0
      2215 PROA     634      TYR      HD2      HP       0.115000       1.00800           0
      2216 PROA     634      TYR      CE2      CA      -0.115000       12.0110           0
      2217 PROA     634      TYR      HE2      HP       0.115000       1.00800           0
      2218 PROA     634      TYR      C        C        0.510000       12.0110           0
      2219 PROA     634      TYR      O        O       -0.510000       15.9994           0
      2220 PROA     635      PRO      N        N       -0.290000       14.0070           0
      2221 PROA     635      PRO      CD       CP3      0.000000       12.0110           0
      2222 PROA     635      PRO      HD1      HA2      0.900000E-01   1.00800           0
      2223 PROA     635      PRO      HD2      HA2      0.900000E-01   1.00800           0
      2224 PROA     635      PRO      CA       CP1      0.200000E-01   12.0110           0
      2225 PROA     635      PRO      HA       HB1      0.900000E-01   1.00800           0
      2226 PROA     635      PRO      CB       CP2     -0.180000       12.0110           0
      2227 PROA     635      PRO      HB1      HA2      0.900000E-01   1.00800           0
      2228 PROA     635      PRO      HB2      HA2      0.900000E-01   1.00800           0
      2229 PROA     635      PRO      CG       CP2     -0.180000       12.0110           0
      2230 PROA     635      PRO      HG1      HA2      0.900000E-01   1.00800           0
      2231 PROA     635      PRO      HG2      HA2      0.900000E-01   1.00800           0
      2232 PROA     635      PRO      C        C        0.510000       12.0110           0
      2233 PROA     635      PRO      O        O       -0.510000       15.9994           0
      2234 PROA     636      LYS      N        NH1     -0.470000       14.0070           0
      2235 PROA     636      LYS      HN       H        0.310000       1.00800           0
      2236 PROA     636      LYS      CA       CT1      0.700000E-01   12.0110           0
      2237 PROA     636      LYS      HA       HB1      0.900000E-01   1.00800           0
      2238 PROA     636      LYS      CB       CT2     -0.180000       12.0110           0
      2239 PROA     636      LYS      HB1      HA2      0.900000E-01   1.00800           0
      2240 PROA     636      LYS      HB2      HA2      0.900000E-01   1.00800           0
      2241 PROA     636      LYS      CG       CT2     -0.180000       12.0110           0
      2242 PROA     636      LYS      HG1      HA2      0.900000E-01   1.00800           0
      2243 PROA     636      LYS      HG2      HA2      0.900000E-01   1.00800           0
      2244 PROA     636      LYS      CD       CT2     -0.180000       12.0110           0
      2245 PROA     636      LYS      HD1      HA2      0.900000E-01   1.00800           0
      2246 PROA     636      LYS      HD2      HA2      0.900000E-01   1.00800           0
      2247 PROA     636      LYS      CE       CT2      0.210000       12.0110           0
      2248 PROA     636      LYS      HE1      HA2      0.500000E-01   1.00800           0
      2249 PROA     636      LYS      HE2      HA2      0.500000E-01   1.00800           0
      2250 PROA     636      LYS      NZ       NH3     -0.300000       14.0070           0
      2251 PROA     636      LYS      HZ1      HC       0.330000       1.00800           0
      2252 PROA     636      LYS      HZ2      HC       0.330000       1.00800           0
      2253 PROA     636      LYS      HZ3      HC       0.330000       1.00800           0
      2254 PROA     636      LYS      C        C        0.510000       12.0110           0
      2255 PROA     636      LYS      O        O       -0.510000       15.9994           0
      2256 PROA     637      LYS      N        NH1     -0.470000       14.0070           0
      2257 PROA     637      LYS      HN       H        0.310000       1.00800           0
      2258 PROA     637      LYS      CA       CT1      0.700000E-01   12.0110           0
      2259 PROA     637      LYS      HA       HB1      0.900000E-01   1.00800           0
      2260 PROA     637      LYS      CB       CT2     -0.180000       12.0110           0
      2261 PROA     637      LYS      HB1      HA2      0.900000E-01   1.00800           0
      2262 PROA     637      LYS      HB2      HA2      0.900000E-01   1.00800           0
      2263 PROA     637      LYS      CG       CT2     -0.180000       12.0110           0
      2264 PROA     637      LYS      HG1      HA2      0.900000E-01   1.00800           0
      2265 PROA     637      LYS      HG2      HA2      0.900000E-01   1.00800           0
      2266 PROA     637      LYS      CD       CT2     -0.180000       12.0110           0
      2267 PROA     637      LYS      HD1      HA2      0.900000E-01   1.00800           0
      2268 PROA     637      LYS      HD2      HA2      0.900000E-01   1.00800           0
      2269 PROA     637      LYS      CE       CT2      0.210000       12.0110           0
      2270 PROA     637      LYS      HE1      HA2      0.500000E-01   1.00800           0
      2271 PROA     637      LYS      HE2      HA2      0.500000E-01   1.00800           0
      2272 PROA     637      LYS      NZ       NH3     -0.300000       14.0070           0
      2273 PROA     637      LYS      HZ1      HC       0.330000       1.00800           0
      2274 PROA     637      LYS      HZ2      HC       0.330000       1.00800           0
      2275 PROA     637      LYS      HZ3      HC       0.330000       1.00800           0
      2276 PROA     637      LYS      C        C        0.510000       12.0110           0
      2277 PROA     637      LYS      O        O       -0.510000       15.9994           0
      2278 PROA     638      PHE      N        NH1     -0.470000       14.0070           0
      2279 PROA     638      PHE      HN       H        0.310000       1.00800           0
      2280 PROA     638      PHE      CA       CT1      0.700000E-01   12.0110           0
      2281 PROA     638      PHE      HA       HB1      0.900000E-01   1.00800           0
      2282 PROA     638      PHE      CB       CT2     -0.180000       12.0110           0
      2283 PROA     638      PHE      HB1      HA2      0.900000E-01   1.00800           0
      2284 PROA     638      PHE      HB2      HA2      0.900000E-01   1.00800           0
      2285 PROA     638      PHE      CG       CA       0.000000       12.0110           0
      2286 PROA     638      PHE      CD1      CA      -0.115000       12.0110           0
      2287 PROA     638      PHE      HD1      HP       0.115000       1.00800           0
      2288 PROA     638      PHE      CE1      CA      -0.115000       12.0110           0
      2289 PROA     638      PHE      HE1      HP       0.115000       1.00800           0
      2290 PROA     638      PHE      CZ       CA      -0.115000       12.0110           0
      2291 PROA     638      PHE      HZ       HP       0.115000       1.00800           0
      2292 PROA     638      PHE      CD2      CA      -0.115000       12.0110           0
      2293 PROA     638      PHE      HD2      HP       0.115000       1.00800           0
      2294 PROA     638      PHE      CE2      CA      -0.115000       12.0110           0
      2295 PROA     638      PHE      HE2      HP       0.115000       1.00800           0
      2296 PROA     638      PHE      C        C        0.510000       12.0110           0
      2297 PROA     638      PHE      O        O       -0.510000       15.9994           0
      2298 PROA     639      TYR      N        NH1     -0.470000       14.0070           0
      2299 PROA     639      TYR      HN       H        0.310000       1.00800           0
      2300 PROA     639      TYR      CA       CT1      0.700000E-01   12.0110           0
      2301 PROA     639      TYR      HA       HB1      0.900000E-01   1.00800           0
      2302 PROA     639      TYR      CB       CT2     -0.180000       12.0110           0
      2303 PROA     639      TYR      HB1      HA2      0.900000E-01   1.00800           0
      2304 PROA     639      TYR      HB2      HA2      0.900000E-01   1.00800           0
      2305 PROA     639      TYR      CG       CA       0.000000       12.0110           0
      2306 PROA     639      TYR      CD1      CA      -0.115000       12.0110           0
      2307 PROA     639      TYR      HD1      HP       0.115000       1.00800           0
      2308 PROA     639      TYR      CE1      CA      -0.115000       12.0110           0
      2309 PROA     639      TYR      HE1      HP       0.115000       1.00800           0
      2310 PROA     639      TYR      CZ       CA       0.110000       12.0110           0
      2311 PROA     639      TYR      OH       OH1     -0.540000       15.9994           0
      2312 PROA     639      TYR      HH       H        0.430000       1.00800           0
      2313 PROA     639      TYR      CD2      CA      -0.115000       12.0110           0
      2314 PROA     639      TYR      HD2      HP       0.115000       1.00800           0
      2315 PROA     639      TYR      CE2      CA      -0.115000       12.0110           0
      2316 PROA     639      TYR      HE2      HP       0.115000       1.00800           0
      2317 PROA     639      TYR      C        C        0.510000       12.0110           0
      2318 PROA     639      TYR      O        O       -0.510000       15.9994           0
      2319 PROA     640      PRO      N        N       -0.290000       14.0070           0
      2320 PROA     640      PRO      CD       CP3      0.000000       12.0110           0
      2321 PROA     640      PRO      HD1      HA2      0.900000E-01   1.00800           0
      2322 PROA     640      PRO      HD2      HA2      0.900000E-01   1.00800           0
      2323 PROA     640      PRO      CA       CP1      0.200000E-01   12.0110           0
      2324 PROA     640      PRO      HA       HB1      0.900000E-01   1.00800           0
      2325 PROA     640      PRO      CB       CP2     -0.180000       12.0110           0
      2326 PROA     640      PRO      HB1      HA2      0.900000E-01   1.00800           0
      2327 PROA     640      PRO      HB2      HA2      0.900000E-01   1.00800           0
      2328 PROA     640      PRO      CG       CP2     -0.180000       12.0110           0
      2329 PROA     640      PRO      HG1      HA2      0.900000E-01   1.00800           0
      2330 PROA     640      PRO      HG2      HA2      0.900000E-01   1.00800           0
      2331 PROA     640      PRO      C        C        0.510000       12.0110           0
      2332 PROA     640      PRO      O        O       -0.510000       15.9994           0
      2333 PROA     641      LEU      N        NH1     -0.470000       14.0070           0
      2334 PROA     641      LEU      HN       H        0.310000       1.00800           0
      2335 PROA     641      LEU      CA       CT1      0.700000E-01   12.0110           0
      2336 PROA     641      LEU      HA       HB1      0.900000E-01   1.00800           0
      2337 PROA     641      LEU      CB       CT2     -0.180000       12.0110           0
      2338 PROA     641      LEU      HB1      HA2      0.900000E-01   1.00800           0
      2339 PROA     641      LEU      HB2      HA2      0.900000E-01   1.00800           0
      2340 PROA     641      LEU      CG       CT1     -0.900000E-01   12.0110           0
      2341 PROA     641      LEU      HG       HA1      0.900000E-01   1.00800           0
      2342 PROA     641      LEU      CD1      CT3     -0.270000       12.0110           0
      2343 PROA     641      LEU      HD11     HA3      0.900000E-01   1.00800           0
      2344 PROA     641      LEU      HD12     HA3      0.900000E-01   1.00800           0
      2345 PROA     641      LEU      HD13     HA3      0.900000E-01   1.00800           0
      2346 PROA     641      LEU      CD2      CT3     -0.270000       12.0110           0
      2347 PROA     641      LEU      HD21     HA3      0.900000E-01   1.00800           0
      2348 PROA     641      LEU      HD22     HA3      0.900000E-01   1.00800           0
      2349 PROA     641      LEU      HD23     HA3      0.900000E-01   1.00800           0
      2350 PROA     641      LEU      C        C        0.510000       12.0110           0
      2351 PROA     641      LEU      O        O       -0.510000       15.9994           0
      2352 PROA     642      GLU      N        NH1     -0.470000       14.0070           0
      2353 PROA     642      GLU      HN       H        0.310000       1.00800           0
      2354 PROA     642      GLU      CA       CT1      0.700000E-01   12.0110           0
      2355 PROA     642      GLU      HA       HB1      0.900000E-01   1.00800           0
      2356 PROA     642      GLU      CB       CT2A    -0.180000       12.0110           0
      2357 PROA     642      GLU      HB1      HA2      0.900000E-01   1.00800           0
      2358 PROA     642      GLU      HB2      HA2      0.900000E-01   1.00800           0
      2359 PROA     642      GLU      CG       CT2     -0.280000       12.0110           0
      2360 PROA     642      GLU      HG1      HA2      0.900000E-01   1.00800           0
      2361 PROA     642      GLU      HG2      HA2      0.900000E-01   1.00800           0
      2362 PROA     642      GLU      CD       CC       0.620000       12.0110           0
      2363 PROA     642      GLU      OE1      OC      -0.760000       15.9994           0
      2364 PROA     642      GLU      OE2      OC      -0.760000       15.9994           0
      2365 PROA     642      GLU      C        C        0.510000       12.0110           0
      2366 PROA     642      GLU      O        O       -0.510000       15.9994           0
      2367 PROA     643      ILE      N        NH1     -0.470000       14.0070           0
      2368 PROA     643      ILE      HN       H        0.310000       1.00800           0
      2369 PROA     643      ILE      CA       CT1      0.700000E-01   12.0110           0
      2370 PROA     643      ILE      HA       HB1      0.900000E-01   1.00800           0
      2371 PROA     643      ILE      CB       CT1     -0.900000E-01   12.0110           0
      2372 PROA     643      ILE      HB       HA1      0.900000E-01   1.00800           0
      2373 PROA     643      ILE      CG2      CT3     -0.270000       12.0110           0
      2374 PROA     643      ILE      HG21     HA3      0.900000E-01   1.00800           0
      2375 PROA     643      ILE      HG22     HA3      0.900000E-01   1.00800           0
      2376 PROA     643      ILE      HG23     HA3      0.900000E-01   1.00800           0
      2377 PROA     643      ILE      CG1      CT2     -0.180000       12.0110           0
      2378 PROA     643      ILE      HG11     HA2      0.900000E-01   1.00800           0
      2379 PROA     643      ILE      HG12     HA2      0.900000E-01   1.00800           0
      2380 PROA     643      ILE      CD       CT3     -0.270000       12.0110           0
      2381 PROA     643      ILE      HD1      HA3      0.900000E-01   1.00800           0
      2382 PROA     643      ILE      HD2      HA3      0.900000E-01   1.00800           0
      2383 PROA     643      ILE      HD3      HA3      0.900000E-01   1.00800           0
      2384 PROA     643      ILE      C        C        0.510000       12.0110           0
      2385 PROA     643      ILE      O        O       -0.510000       15.9994           0
      2386 PROA     644      ASP      N        NH1     -0.470000       14.0070           0
      2387 PROA     644      ASP      HN       H        0.310000       1.00800           0
      2388 PROA     644      ASP      CA       CT1      0.700000E-01   12.0110           0
      2389 PROA     644      ASP      HA       HB1      0.900000E-01   1.00800           0
      2390 PROA     644      ASP      CB       CT2A    -0.280000       12.0110           0
      2391 PROA     644      ASP      HB1      HA2      0.900000E-01   1.00800           0
      2392 PROA     644      ASP      HB2      HA2      0.900000E-01   1.00800           0
      2393 PROA     644      ASP      CG       CC       0.620000       12.0110           0
      2394 PROA     644      ASP      OD1      OC      -0.760000       15.9994           0
      2395 PROA     644      ASP      OD2      OC      -0.760000       15.9994           0
      2396 PROA     644      ASP      C        C        0.510000       12.0110           0
      2397 PROA     644      ASP      O        O       -0.510000       15.9994           0
      2398 PROA     645      TYR      N        NH1     -0.470000       14.0070           0
      2399 PROA     645      TYR      HN       H        0.310000       1.00800           0
      2400 PROA     645      TYR      CA       CT1      0.700000E-01   12.0110           0
      2401 PROA     645      TYR      HA       HB1      0.900000E-01   1.00800           0
      2402 PROA     645      TYR      CB       CT2     -0.180000       12.0110           0
      2403 PROA     645      TYR      HB1      HA2      0.900000E-01   1.00800           0
      2404 PROA     645      TYR      HB2      HA2      0.900000E-01   1.00800           0
      2405 PROA     645      TYR      CG       CA       0.000000       12.0110           0
      2406 PROA     645      TYR      CD1      CA      -0.115000       12.0110           0
      2407 PROA     645      TYR      HD1      HP       0.115000       1.00800           0
      2408 PROA     645      TYR      CE1      CA      -0.115000       12.0110           0
      2409 PROA     645      TYR      HE1      HP       0.115000       1.00800           0
      2410 PROA     645      TYR      CZ       CA       0.110000       12.0110           0
      2411 PROA     645      TYR      OH       OH1     -0.540000       15.9994           0
      2412 PROA     645      TYR      HH       H        0.430000       1.00800           0
      2413 PROA     645      TYR      CD2      CA      -0.115000       12.0110           0
      2414 PROA     645      TYR      HD2      HP       0.115000       1.00800           0
      2415 PROA     645      TYR      CE2      CA      -0.115000       12.0110           0
      2416 PROA     645      TYR      HE2      HP       0.115000       1.00800           0
      2417 PROA     645      TYR      C        C        0.510000       12.0110           0
      2418 PROA     645      TYR      O        O       -0.510000       15.9994           0
      2419 PROA     646      GLY      N        NH1     -0.470000       14.0070           0
      2420 PROA     646      GLY      HN       H        0.310000       1.00800           0
      2421 PROA     646      GLY      CA       CT2     -0.200000E-01   12.0110           0
      2422 PROA     646      GLY      HA1      HB2      0.900000E-01   1.00800           0
      2423 PROA     646      GLY      HA2      HB2      0.900000E-01   1.00800           0
      2424 PROA     646      GLY      C        C        0.510000       12.0110           0
      2425 PROA     646      GLY      O        O       -0.510000       15.9994           0
      2426 PROA     647      GLN      N        NH1     -0.470000       14.0070           0
      2427 PROA     647      GLN      HN       H        0.310000       1.00800           0
      2428 PROA     647      GLN      CA       CT1      0.700000E-01   12.0110           0
      2429 PROA     647      GLN      HA       HB1      0.900000E-01   1.00800           0
      2430 PROA     647      GLN      CB       CT2     -0.180000       12.0110           0
      2431 PROA     647      GLN      HB1      HA2      0.900000E-01   1.00800           0
      2432 PROA     647      GLN      HB2      HA2      0.900000E-01   1.00800           0
      2433 PROA     647      GLN      CG       CT2     -0.180000       12.0110           0
      2434 PROA     647      GLN      HG1      HA2      0.900000E-01   1.00800           0
      2435 PROA     647      GLN      HG2      HA2      0.900000E-01   1.00800           0
      2436 PROA     647      GLN      CD       CC       0.550000       12.0110           0
      2437 PROA     647      GLN      OE1      O       -0.550000       15.9994           0
      2438 PROA     647      GLN      NE2      NH2     -0.620000       14.0070           0
      2439 PROA     647      GLN      HE21     H        0.320000       1.00800           0
      2440 PROA     647      GLN      HE22     H        0.300000       1.00800           0
      2441 PROA     647      GLN      C        C        0.510000       12.0110           0
      2442 PROA     647      GLN      O        O       -0.510000       15.9994           0
      2443 PROA     648      ASP      N        NH1     -0.470000       14.0070           0
      2444 PROA     648      ASP      HN       H        0.310000       1.00800           0
      2445 PROA     648      ASP      CA       CT1      0.700000E-01   12.0110           0
      2446 PROA     648      ASP      HA       HB1      0.900000E-01   1.00800           0
      2447 PROA     648      ASP      CB       CT2A    -0.280000       12.0110           0
      2448 PROA     648      ASP      HB1      HA2      0.900000E-01   1.00800           0
      2449 PROA     648      ASP      HB2      HA2      0.900000E-01   1.00800           0
      2450 PROA     648      ASP      CG       CC       0.620000       12.0110           0
      2451 PROA     648      ASP      OD1      OC      -0.760000       15.9994           0
      2452 PROA     648      ASP      OD2      OC      -0.760000       15.9994           0
      2453 PROA     648      ASP      C        C        0.510000       12.0110           0
      2454 PROA     648      ASP      O        O       -0.510000       15.9994           0
      2455 PROA     649      GLU      N        NH1     -0.470000       14.0070           0
      2456 PROA     649      GLU      HN       H        0.310000       1.00800           0
      2457 PROA     649      GLU      CA       CT1      0.700000E-01   12.0110           0
      2458 PROA     649      GLU      HA       HB1      0.900000E-01   1.00800           0
      2459 PROA     649      GLU      CB       CT2A    -0.180000       12.0110           0
      2460 PROA     649      GLU      HB1      HA2      0.900000E-01   1.00800           0
      2461 PROA     649      GLU      HB2      HA2      0.900000E-01   1.00800           0
      2462 PROA     649      GLU      CG       CT2     -0.280000       12.0110           0
      2463 PROA     649      GLU      HG1      HA2      0.900000E-01   1.00800           0
      2464 PROA     649      GLU      HG2      HA2      0.900000E-01   1.00800           0
      2465 PROA     649      GLU      CD       CC       0.620000       12.0110           0
      2466 PROA     649      GLU      OE1      OC      -0.760000       15.9994           0
      2467 PROA     649      GLU      OE2      OC      -0.760000       15.9994           0
      2468 PROA     649      GLU      C        C        0.510000       12.0110           0
      2469 PROA     649      GLU      O        O       -0.510000       15.9994           0
      2470 PROA     650      GLU      N        NH1     -0.470000       14.0070           0
      2471 PROA     650      GLU      HN       H        0.310000       1.00800           0
      2472 PROA     650      GLU      CA       CT1      0.700000E-01   12.0110           0
      2473 PROA     650      GLU      HA       HB1      0.900000E-01   1.00800           0
      2474 PROA     650      GLU      CB       CT2A    -0.180000       12.0110           0
      2475 PROA     650      GLU      HB1      HA2      0.900000E-01   1.00800           0
      2476 PROA     650      GLU      HB2      HA2      0.900000E-01   1.00800           0
      2477 PROA     650      GLU      CG       CT2     -0.280000       12.0110           0
      2478 PROA     650      GLU      HG1      HA2      0.900000E-01   1.00800           0
      2479 PROA     650      GLU      HG2      HA2      0.900000E-01   1.00800           0
      2480 PROA     650      GLU      CD       CC       0.620000       12.0110           0
      2481 PROA     650      GLU      OE1      OC      -0.760000       15.9994           0
      2482 PROA     650      GLU      OE2      OC      -0.760000       15.9994           0
      2483 PROA     650      GLU      C        C        0.510000       12.0110           0
      2484 PROA     650      GLU      O        O       -0.510000       15.9994           0
      2485 PROA     651      ALA      N        NH1     -0.470000       14.0070           0
      2486 PROA     651      ALA      HN       H        0.310000       1.00800           0
      2487 PROA     651      ALA      CA       CT1      0.700000E-01   12.0110           0
      2488 PROA     651      ALA      HA       HB1      0.900000E-01   1.00800           0
      2489 PROA     651      ALA      CB       CT3     -0.270000       12.0110           0
      2490 PROA     651      ALA      HB1      HA3      0.900000E-01   1.00800           0
      2491 PROA     651      ALA      HB2      HA3      0.900000E-01   1.00800           0
      2492 PROA     651      ALA      HB3      HA3      0.900000E-01   1.00800           0
      2493 PROA     651      ALA      C        C        0.510000       12.0110           0
      2494 PROA     651      ALA      O        O       -0.510000       15.9994           0
      2495 PROA     652      VAL      N        NH1     -0.470000       14.0070           0
      2496 PROA     652      VAL      HN       H        0.310000       1.00800           0
      2497 PROA     652      VAL      CA       CT1      0.700000E-01   12.0110           0
      2498 PROA     652      VAL      HA       HB1      0.900000E-01   1.00800           0
      2499 PROA     652      VAL      CB       CT1     -0.900000E-01   12.0110           0
      2500 PROA     652      VAL      HB       HA1      0.900000E-01   1.00800           0
      2501 PROA     652      VAL      CG1      CT3     -0.270000       12.0110           0
      2502 PROA     652      VAL      HG11     HA3      0.900000E-01   1.00800           0
      2503 PROA     652      VAL      HG12     HA3      0.900000E-01   1.00800           0
      2504 PROA     652      VAL      HG13     HA3      0.900000E-01   1.00800           0
      2505 PROA     652      VAL      CG2      CT3     -0.270000       12.0110           0
      2506 PROA     652      VAL      HG21     HA3      0.900000E-01   1.00800           0
      2507 PROA     652      VAL      HG22     HA3      0.900000E-01   1.00800           0
      2508 PROA     652      VAL      HG23     HA3      0.900000E-01   1.00800           0
      2509 PROA     652      VAL      C        C        0.510000       12.0110           0
      2510 PROA     652      VAL      O        O       -0.510000       15.9994           0
      2511 PROA     653      LYS      N        NH1     -0.470000       14.0070           0
      2512 PROA     653      LYS      HN       H        0.310000       1.00800           0
      2513 PROA     653      LYS      CA       CT1      0.700000E-01   12.0110           0
      2514 PROA     653      LYS      HA       HB1      0.900000E-01   1.00800           0
      2515 PROA     653      LYS      CB       CT2     -0.180000       12.0110           0
      2516 PROA     653      LYS      HB1      HA2      0.900000E-01   1.00800           0
      2517 PROA     653      LYS      HB2      HA2      0.900000E-01   1.00800           0
      2518 PROA     653      LYS      CG       CT2     -0.180000       12.0110           0
      2519 PROA     653      LYS      HG1      HA2      0.900000E-01   1.00800           0
      2520 PROA     653      LYS      HG2      HA2      0.900000E-01   1.00800           0
      2521 PROA     653      LYS      CD       CT2     -0.180000       12.0110           0
      2522 PROA     653      LYS      HD1      HA2      0.900000E-01   1.00800           0
      2523 PROA     653      LYS      HD2      HA2      0.900000E-01   1.00800           0
      2524 PROA     653      LYS      CE       CT2      0.210000       12.0110           0
      2525 PROA     653      LYS      HE1      HA2      0.500000E-01   1.00800           0
      2526 PROA     653      LYS      HE2      HA2      0.500000E-01   1.00800           0
      2527 PROA     653      LYS      NZ       NH3     -0.300000       14.0070           0
      2528 PROA     653      LYS      HZ1      HC       0.330000       1.00800           0
      2529 PROA     653      LYS      HZ2      HC       0.330000       1.00800           0
      2530 PROA     653      LYS      HZ3      HC       0.330000       1.00800           0
      2531 PROA     653      LYS      C        C        0.510000       12.0110           0
      2532 PROA     653      LYS      O        O       -0.510000       15.9994           0
      2533 PROA     654      LYS      N        NH1     -0.470000       14.0070           0
      2534 PROA     654      LYS      HN       H        0.310000       1.00800           0
      2535 PROA     654      LYS      CA       CT1      0.700000E-01   12.0110           0
      2536 PROA     654      LYS      HA       HB1      0.900000E-01   1.00800           0
      2537 PROA     654      LYS      CB       CT2     -0.180000       12.0110           0
      2538 PROA     654      LYS      HB1      HA2      0.900000E-01   1.00800           0
      2539 PROA     654      LYS      HB2      HA2      0.900000E-01   1.00800           0
      2540 PROA     654      LYS      CG       CT2     -0.180000       12.0110           0
      2541 PROA     654      LYS      HG1      HA2      0.900000E-01   1.00800           0
      2542 PROA     654      LYS      HG2      HA2      0.900000E-01   1.00800           0
      2543 PROA     654      LYS      CD       CT2     -0.180000       12.0110           0
      2544 PROA     654      LYS      HD1      HA2      0.900000E-01   1.00800           0
      2545 PROA     654      LYS      HD2      HA2      0.900000E-01   1.00800           0
      2546 PROA     654      LYS      CE       CT2      0.210000       12.0110           0
      2547 PROA     654      LYS      HE1      HA2      0.500000E-01   1.00800           0
      2548 PROA     654      LYS      HE2      HA2      0.500000E-01   1.00800           0
      2549 PROA     654      LYS      NZ       NH3     -0.300000       14.0070           0
      2550 PROA     654      LYS      HZ1      HC       0.330000       1.00800           0
      2551 PROA     654      LYS      HZ2      HC       0.330000       1.00800           0
      2552 PROA     654      LYS      HZ3      HC       0.330000       1.00800           0
      2553 PROA     654      LYS      C        C        0.510000       12.0110           0
      2554 PROA     654      LYS      O        O       -0.510000       15.9994           0
      2555 PROA     655      LEU      N        NH1     -0.470000       14.0070           0
      2556 PROA     655      LEU      HN       H        0.310000       1.00800           0
      2557 PROA     655      LEU      CA       CT1      0.700000E-01   12.0110           0
      2558 PROA     655      LEU      HA       HB1      0.900000E-01   1.00800           0
      2559 PROA     655      LEU      CB       CT2     -0.180000       12.0110           0
      2560 PROA     655      LEU      HB1      HA2      0.900000E-01   1.00800           0
      2561 PROA     655      LEU      HB2      HA2      0.900000E-01   1.00800           0
      2562 PROA     655      LEU      CG       CT1     -0.900000E-01   12.0110           0
      2563 PROA     655      LEU      HG       HA1      0.900000E-01   1.00800           0
      2564 PROA     655      LEU      CD1      CT3     -0.270000       12.0110           0
      2565 PROA     655      LEU      HD11     HA3      0.900000E-01   1.00800           0
      2566 PROA     655      LEU      HD12     HA3      0.900000E-01   1.00800           0
      2567 PROA     655      LEU      HD13     HA3      0.900000E-01   1.00800           0
      2568 PROA     655      LEU      CD2      CT3     -0.270000       12.0110           0
      2569 PROA     655      LEU      HD21     HA3      0.900000E-01   1.00800           0
      2570 PROA     655      LEU      HD22     HA3      0.900000E-01   1.00800           0
      2571 PROA     655      LEU      HD23     HA3      0.900000E-01   1.00800           0
      2572 PROA     655      LEU      C        C        0.510000       12.0110           0
      2573 PROA     655      LEU      O        O       -0.510000       15.9994           0
      2574 PROA     656      THR      N        NH1     -0.470000       14.0070           0
      2575 PROA     656      THR      HN       H        0.310000       1.00800           0
      2576 PROA     656      THR      CA       CT1      0.700000E-01   12.0110           0
      2577 PROA     656      THR      HA       HB1      0.900000E-01   1.00800           0
      2578 PROA     656      THR      CB       CT1      0.140000       12.0110           0
      2579 PROA     656      THR      HB       HA1      0.900000E-01   1.00800           0
      2580 PROA     656      THR      OG1      OH1     -0.660000       15.9994           0
      2581 PROA     656      THR      HG1      H        0.430000       1.00800           0
      2582 PROA     656      THR      CG2      CT3     -0.270000       12.0110           0
      2583 PROA     656      THR      HG21     HA3      0.900000E-01   1.00800           0
      2584 PROA     656      THR      HG22     HA3      0.900000E-01   1.00800           0
      2585 PROA     656      THR      HG23     HA3      0.900000E-01   1.00800           0
      2586 PROA     656      THR      C        C        0.510000       12.0110           0
      2587 PROA     656      THR      O        O       -0.510000       15.9994           0
      2588 PROA     657      VAL      N        NH1     -0.470000       14.0070           0
      2589 PROA     657      VAL      HN       H        0.310000       1.00800           0
      2590 PROA     657      VAL      CA       CT1      0.700000E-01   12.0110           0
      2591 PROA     657      VAL      HA       HB1      0.900000E-01   1.00800           0
      2592 PROA     657      VAL      CB       CT1     -0.900000E-01   12.0110           0
      2593 PROA     657      VAL      HB       HA1      0.900000E-01   1.00800           0
      2594 PROA     657      VAL      CG1      CT3     -0.270000       12.0110           0
      2595 PROA     657      VAL      HG11     HA3      0.900000E-01   1.00800           0
      2596 PROA     657      VAL      HG12     HA3      0.900000E-01   1.00800           0
      2597 PROA     657      VAL      HG13     HA3      0.900000E-01   1.00800           0
      2598 PROA     657      VAL      CG2      CT3     -0.270000       12.0110           0
      2599 PROA     657      VAL      HG21     HA3      0.900000E-01   1.00800           0
      2600 PROA     657      VAL      HG22     HA3      0.900000E-01   1.00800           0
      2601 PROA     657      VAL      HG23     HA3      0.900000E-01   1.00800           0
      2602 PROA     657      VAL      C        C        0.510000       12.0110           0
      2603 PROA     657      VAL      O        O       -0.510000       15.9994           0
      2604 PROA     658      ASN      N        NH1     -0.470000       14.0070           0
      2605 PROA     658      ASN      HN       H        0.310000       1.00800           0
      2606 PROA     658      ASN      CA       CT1      0.700000E-01   12.0110           0
      2607 PROA     658      ASN      HA       HB1      0.900000E-01   1.00800           0
      2608 PROA     658      ASN      CB       CT2     -0.180000       12.0110           0
      2609 PROA     658      ASN      HB1      HA2      0.900000E-01   1.00800           0
      2610 PROA     658      ASN      HB2      HA2      0.900000E-01   1.00800           0
      2611 PROA     658      ASN      CG       CC       0.550000       12.0110           0
      2612 PROA     658      ASN      OD1      O       -0.550000       15.9994           0
      2613 PROA     658      ASN      ND2      NH2     -0.620000       14.0070           0
      2614 PROA     658      ASN      HD21     H        0.320000       1.00800           0
      2615 PROA     658      ASN      HD22     H        0.300000       1.00800           0
      2616 PROA     658      ASN      C        C        0.510000       12.0110           0
      2617 PROA     658      ASN      O        O       -0.510000       15.9994           0
      2618 PROA     659      PRO      N        N       -0.290000       14.0070           0
      2619 PROA     659      PRO      CD       CP3      0.000000       12.0110           0
      2620 PROA     659      PRO      HD1      HA2      0.900000E-01   1.00800           0
      2621 PROA     659      PRO      HD2      HA2      0.900000E-01   1.00800           0
      2622 PROA     659      PRO      CA       CP1      0.200000E-01   12.0110           0
      2623 PROA     659      PRO      HA       HB1      0.900000E-01   1.00800           0
      2624 PROA     659      PRO      CB       CP2     -0.180000       12.0110           0
      2625 PROA     659      PRO      HB1      HA2      0.900000E-01   1.00800           0
      2626 PROA     659      PRO      HB2      HA2      0.900000E-01   1.00800           0
      2627 PROA     659      PRO      CG       CP2     -0.180000       12.0110           0
      2628 PROA     659      PRO      HG1      HA2      0.900000E-01   1.00800           0
      2629 PROA     659      PRO      HG2      HA2      0.900000E-01   1.00800           0
      2630 PROA     659      PRO      C        C        0.510000       12.0110           0
      2631 PROA     659      PRO      O        O       -0.510000       15.9994           0
      2632 PROA     660      GLY      N        NH1     -0.470000       14.0070           0
      2633 PROA     660      GLY      HN       H        0.310000       1.00800           0
      2634 PROA     660      GLY      CA       CT2     -0.200000E-01   12.0110           0
      2635 PROA     660      GLY      HA1      HB2      0.900000E-01   1.00800           0
      2636 PROA     660      GLY      HA2      HB2      0.900000E-01   1.00800           0
      2637 PROA     660      GLY      C        C        0.510000       12.0110           0
      2638 PROA     660      GLY      O        O       -0.510000       15.9994           0
      2639 PROA     661      THR      N        NH1     -0.470000       14.0070           0
      2640 PROA     661      THR      HN       H        0.310000       1.00800           0
      2641 PROA     661      THR      CA       CT1      0.700000E-01   12.0110           0
      2642 PROA     661      THR      HA       HB1      0.900000E-01   1.00800           0
      2643 PROA     661      THR      CB       CT1      0.140000       12.0110           0
      2644 PROA     661      THR      HB       HA1      0.900000E-01   1.00800           0
      2645 PROA     661      THR      OG1      OH1     -0.660000       15.9994           0
      2646 PROA     661      THR      HG1      H        0.430000       1.00800           0
      2647 PROA     661      THR      CG2      CT3     -0.270000       12.0110           0
      2648 PROA     661      THR      HG21     HA3      0.900000E-01   1.00800           0
      2649 PROA     661      THR      HG22     HA3      0.900000E-01   1.00800           0
      2650 PROA     661      THR      HG23     HA3      0.900000E-01   1.00800           0
      2651 PROA     661      THR      C        C        0.510000       12.0110           0
      2652 PROA     661      THR      O        O       -0.510000       15.9994           0
      2653 PROA     662      LYS      N        NH1     -0.470000       14.0070           0
      2654 PROA     662      LYS      HN       H        0.310000       1.00800           0
      2655 PROA     662      LYS      CA       CT1      0.700000E-01   12.0110           0
      2656 PROA     662      LYS      HA       HB1      0.900000E-01   1.00800           0
      2657 PROA     662      LYS      CB       CT2     -0.180000       12.0110           0
      2658 PROA     662      LYS      HB1      HA2      0.900000E-01   1.00800           0
      2659 PROA     662      LYS      HB2      HA2      0.900000E-01   1.00800           0
      2660 PROA     662      LYS      CG       CT2     -0.180000       12.0110           0
      2661 PROA     662      LYS      HG1      HA2      0.900000E-01   1.00800           0
      2662 PROA     662      LYS      HG2      HA2      0.900000E-01   1.00800           0
      2663 PROA     662      LYS      CD       CT2     -0.180000       12.0110           0
      2664 PROA     662      LYS      HD1      HA2      0.900000E-01   1.00800           0
      2665 PROA     662      LYS      HD2      HA2      0.900000E-01   1.00800           0
      2666 PROA     662      LYS      CE       CT2      0.210000       12.0110           0
      2667 PROA     662      LYS      HE1      HA2      0.500000E-01   1.00800           0
      2668 PROA     662      LYS      HE2      HA2      0.500000E-01   1.00800           0
      2669 PROA     662      LYS      NZ       NH3     -0.300000       14.0070           0
      2670 PROA     662      LYS      HZ1      HC       0.330000       1.00800           0
      2671 PROA     662      LYS      HZ2      HC       0.330000       1.00800           0
      2672 PROA     662      LYS      HZ3      HC       0.330000       1.00800           0
      2673 PROA     662      LYS      C        C        0.510000       12.0110           0
      2674 PROA     662      LYS      O        O       -0.510000       15.9994           0
      2675 PROA     663      SER      N        NH1     -0.470000       14.0070           0
      2676 PROA     663      SER      HN       H        0.310000       1.00800           0
      2677 PROA     663      SER      CA       CT1      0.700000E-01   12.0110           0
      2678 PROA     663      SER      HA       HB1      0.900000E-01   1.00800           0
      2679 PROA     663      SER      CB       CT2      0.500000E-01   12.0110           0
      2680 PROA     663      SER      HB1      HA2      0.900000E-01   1.00800           0
      2681 PROA     663      SER      HB2      HA2      0.900000E-01   1.00800           0
      2682 PROA     663      SER      OG       OH1     -0.660000       15.9994           0
      2683 PROA     663      SER      HG1      H        0.430000       1.00800           0
      2684 PROA     663      SER      C        C        0.510000       12.0110           0
      2685 PROA     663      SER      O        O       -0.510000       15.9994           0
      2686 PROA     664      LYS      N        NH1     -0.470000       14.0070           0
      2687 PROA     664      LYS      HN       H        0.310000       1.00800           0
      2688 PROA     664      LYS      CA       CT1      0.700000E-01   12.0110           0
      2689 PROA     664      LYS      HA       HB1      0.900000E-01   1.00800           0
      2690 PROA     664      LYS      CB       CT2     -0.180000       12.0110           0
      2691 PROA     664      LYS      HB1      HA2      0.900000E-01   1.00800           0
      2692 PROA     664      LYS      HB2      HA2      0.900000E-01   1.00800           0
      2693 PROA     664      LYS      CG       CT2     -0.180000       12.0110           0
      2694 PROA     664      LYS      HG1      HA2      0.900000E-01   1.00800           0
      2695 PROA     664      LYS      HG2      HA2      0.900000E-01   1.00800           0
      2696 PROA     664      LYS      CD       CT2     -0.180000       12.0110           0
      2697 PROA     664      LYS      HD1      HA2      0.900000E-01   1.00800           0
      2698 PROA     664      LYS      HD2      HA2      0.900000E-01   1.00800           0
      2699 PROA     664      LYS      CE       CT2      0.210000       12.0110           0
      2700 PROA     664      LYS      HE1      HA2      0.500000E-01   1.00800           0
      2701 PROA     664      LYS      HE2      HA2      0.500000E-01   1.00800           0
      2702 PROA     664      LYS      NZ       NH3     -0.300000       14.0070           0
      2703 PROA     664      LYS      HZ1      HC       0.330000       1.00800           0
      2704 PROA     664      LYS      HZ2      HC       0.330000       1.00800           0
      2705 PROA     664      LYS      HZ3      HC       0.330000       1.00800           0
      2706 PROA     664      LYS      C        C        0.510000       12.0110           0
      2707 PROA     664      LYS      O        O       -0.510000       15.9994           0
      2708 PROA     665      LEU      N        NH1     -0.470000       14.0070           0
      2709 PROA     665      LEU      HN       H        0.310000       1.00800           0
      2710 PROA     665      LEU      CA       CT1      0.700000E-01   12.0110           0
      2711 PROA     665      LEU      HA       HB1      0.900000E-01   1.00800           0
      2712 PROA     665      LEU      CB       CT2     -0.180000       12.0110           0
      2713 PROA     665      LEU      HB1      HA2      0.900000E-01   1.00800           0
      2714 PROA     665      LEU      HB2      HA2      0.900000E-01   1.00800           0
      2715 PROA     665      LEU      CG       CT1     -0.900000E-01   12.0110           0
      2716 PROA     665      LEU      HG       HA1      0.900000E-01   1.00800           0
      2717 PROA     665      LEU      CD1      CT3     -0.270000       12.0110           0
      2718 PROA     665      LEU      HD11     HA3      0.900000E-01   1.00800           0
      2719 PROA     665      LEU      HD12     HA3      0.900000E-01   1.00800           0
      2720 PROA     665      LEU      HD13     HA3      0.900000E-01   1.00800           0
      2721 PROA     665      LEU      CD2      CT3     -0.270000       12.0110           0
      2722 PROA     665      LEU      HD21     HA3      0.900000E-01   1.00800           0
      2723 PROA     665      LEU      HD22     HA3      0.900000E-01   1.00800           0
      2724 PROA     665      LEU      HD23     HA3      0.900000E-01   1.00800           0
      2725 PROA     665      LEU      C        C        0.510000       12.0110           0
      2726 PROA     665      LEU      O        O       -0.510000       15.9994           0
      2727 PROA     666      PRO      N        N       -0.290000       14.0070           0
      2728 PROA     666      PRO      CD       CP3      0.000000       12.0110           0
      2729 PROA     666      PRO      HD1      HA2      0.900000E-01   1.00800           0
      2730 PROA     666      PRO      HD2      HA2      0.900000E-01   1.00800           0
      2731 PROA     666      PRO      CA       CP1      0.200000E-01   12.0110           0
      2732 PROA     666      PRO      HA       HB1      0.900000E-01   1.00800           0
      2733 PROA     666      PRO      CB       CP2     -0.180000       12.0110           0
      2734 PROA     666      PRO      HB1      HA2      0.900000E-01   1.00800           0
      2735 PROA     666      PRO      HB2      HA2      0.900000E-01   1.00800           0
      2736 PROA     666      PRO      CG       CP2     -0.180000       12.0110           0
      2737 PROA     666      PRO      HG1      HA2      0.900000E-01   1.00800           0
      2738 PROA     666      PRO      HG2      HA2      0.900000E-01   1.00800           0
      2739 PROA     666      PRO      C        C        0.510000       12.0110           0
      2740 PROA     666      PRO      O        O       -0.510000       15.9994           0
      2741 PROA     667      LYS      N        NH1     -0.470000       14.0070           0
      2742 PROA     667      LYS      HN       H        0.310000       1.00800           0
      2743 PROA     667      LYS      CA       CT1      0.700000E-01   12.0110           0
      2744 PROA     667      LYS      HA       HB1      0.900000E-01   1.00800           0
      2745 PROA     667      LYS      CB       CT2     -0.180000       12.0110           0
      2746 PROA     667      LYS      HB1      HA2      0.900000E-01   1.00800           0
      2747 PROA     667      LYS      HB2      HA2      0.900000E-01   1.00800           0
      2748 PROA     667      LYS      CG       CT2     -0.180000       12.0110           0
      2749 PROA     667      LYS      HG1      HA2      0.900000E-01   1.00800           0
      2750 PROA     667      LYS      HG2      HA2      0.900000E-01   1.00800           0
      2751 PROA     667      LYS      CD       CT2     -0.180000       12.0110           0
      2752 PROA     667      LYS      HD1      HA2      0.900000E-01   1.00800           0
      2753 PROA     667      LYS      HD2      HA2      0.900000E-01   1.00800           0
      2754 PROA     667      LYS      CE       CT2      0.210000       12.0110           0
      2755 PROA     667      LYS      HE1      HA2      0.500000E-01   1.00800           0
      2756 PROA     667      LYS      HE2      HA2      0.500000E-01   1.00800           0
      2757 PROA     667      LYS      NZ       NH3     -0.300000       14.0070           0
      2758 PROA     667      LYS      HZ1      HC       0.330000       1.00800           0
      2759 PROA     667      LYS      HZ2      HC       0.330000       1.00800           0
      2760 PROA     667      LYS      HZ3      HC       0.330000       1.00800           0
      2761 PROA     667      LYS      C        C        0.510000       12.0110           0
      2762 PROA     667      LYS      O        O       -0.510000       15.9994           0
      2763 PROA     668      PRO      N        N       -0.290000       14.0070           0
      2764 PROA     668      PRO      CD       CP3      0.000000       12.0110           0
      2765 PROA     668      PRO      HD1      HA2      0.900000E-01   1.00800           0
      2766 PROA     668      PRO      HD2      HA2      0.900000E-01   1.00800           0
      2767 PROA     668      PRO      CA       CP1      0.200000E-01   12.0110           0
      2768 PROA     668      PRO      HA       HB1      0.900000E-01   1.00800           0
      2769 PROA     668      PRO      CB       CP2     -0.180000       12.0110           0
      2770 PROA     668      PRO      HB1      HA2      0.900000E-01   1.00800           0
      2771 PROA     668      PRO      HB2      HA2      0.900000E-01   1.00800           0
      2772 PROA     668      PRO      CG       CP2     -0.180000       12.0110           0
      2773 PROA     668      PRO      HG1      HA2      0.900000E-01   1.00800           0
      2774 PROA     668      PRO      HG2      HA2      0.900000E-01   1.00800           0
      2775 PROA     668      PRO      C        C        0.510000       12.0110           0
      2776 PROA     668      PRO      O        O       -0.510000       15.9994           0
      2777 PROA     669      VAL      N        NH1     -0.470000       14.0070           0
      2778 PROA     669      VAL      HN       H        0.310000       1.00800           0
      2779 PROA     669      VAL      CA       CT1      0.700000E-01   12.0110           0
      2780 PROA     669      VAL      HA       HB1      0.900000E-01   1.00800           0
      2781 PROA     669      VAL      CB       CT1     -0.900000E-01   12.0110           0
      2782 PROA     669      VAL      HB       HA1      0.900000E-01   1.00800           0
      2783 PROA     669      VAL      CG1      CT3     -0.270000       12.0110           0
      2784 PROA     669      VAL      HG11     HA3      0.900000E-01   1.00800           0
      2785 PROA     669      VAL      HG12     HA3      0.900000E-01   1.00800           0
      2786 PROA     669      VAL      HG13     HA3      0.900000E-01   1.00800           0
      2787 PROA     669      VAL      CG2      CT3     -0.270000       12.0110           0
      2788 PROA     669      VAL      HG21     HA3      0.900000E-01   1.00800           0
      2789 PROA     669      VAL      HG22     HA3      0.900000E-01   1.00800           0
      2790 PROA     669      VAL      HG23     HA3      0.900000E-01   1.00800           0
      2791 PROA     669      VAL      C        C        0.510000       12.0110           0
      2792 PROA     669      VAL      O        O       -0.510000       15.9994           0
      2793 PROA     670      GLN      N        NH1     -0.470000       14.0070           0
      2794 PROA     670      GLN      HN       H        0.310000       1.00800           0
      2795 PROA     670      GLN      CA       CT1      0.700000E-01   12.0110           0
      2796 PROA     670      GLN      HA       HB1      0.900000E-01   1.00800           0
      2797 PROA     670      GLN      CB       CT2     -0.180000       12.0110           0
      2798 PROA     670      GLN      HB1      HA2      0.900000E-01   1.00800           0
      2799 PROA     670      GLN      HB2      HA2      0.900000E-01   1.00800           0
      2800 PROA     670      GLN      CG       CT2     -0.180000       12.0110           0
      2801 PROA     670      GLN      HG1      HA2      0.900000E-01   1.00800           0
      2802 PROA     670      GLN      HG2      HA2      0.900000E-01   1.00800           0
      2803 PROA     670      GLN      CD       CC       0.550000       12.0110           0
      2804 PROA     670      GLN      OE1      O       -0.550000       15.9994           0
      2805 PROA     670      GLN      NE2      NH2     -0.620000       14.0070           0
      2806 PROA     670      GLN      HE21     H        0.320000       1.00800           0
      2807 PROA     670      GLN      HE22     H        0.300000       1.00800           0
      2808 PROA     670      GLN      C        C        0.510000       12.0110           0
      2809 PROA     670      GLN      O        O       -0.510000       15.9994           0
      2810 PROA     671      ASP      N        NH1     -0.470000       14.0070           0
      2811 PROA     671      ASP      HN       H        0.310000       1.00800           0
      2812 PROA     671      ASP      CA       CT1      0.700000E-01   12.0110           0
      2813 PROA     671      ASP      HA       HB1      0.900000E-01   1.00800           0
      2814 PROA     671      ASP      CB       CT2A    -0.280000       12.0110           0
      2815 PROA     671      ASP      HB1      HA2      0.900000E-01   1.00800           0
      2816 PROA     671      ASP      HB2      HA2      0.900000E-01   1.00800           0
      2817 PROA     671      ASP      CG       CC       0.620000       12.0110           0
      2818 PROA     671      ASP      OD1      OC      -0.760000       15.9994           0
      2819 PROA     671      ASP      OD2      OC      -0.760000       15.9994           0
      2820 PROA     671      ASP      C        C        0.510000       12.0110           0
      2821 PROA     671      ASP      O        O       -0.510000       15.9994           0
      2822 PROA     672      LEU      N        NH1     -0.470000       14.0070           0
      2823 PROA     672      LEU      HN       H        0.310000       1.00800           0
      2824 PROA     672      LEU      CA       CT1      0.700000E-01   12.0110           0
      2825 PROA     672      LEU      HA       HB1      0.900000E-01   1.00800           0
      2826 PROA     672      LEU      CB       CT2     -0.180000       12.0110           0
      2827 PROA     672      LEU      HB1      HA2      0.900000E-01   1.00800           0
      2828 PROA     672      LEU      HB2      HA2      0.900000E-01   1.00800           0
      2829 PROA     672      LEU      CG       CT1     -0.900000E-01   12.0110           0
      2830 PROA     672      LEU      HG       HA1      0.900000E-01   1.00800           0
      2831 PROA     672      LEU      CD1      CT3     -0.270000       12.0110           0
      2832 PROA     672      LEU      HD11     HA3      0.900000E-01   1.00800           0
      2833 PROA     672      LEU      HD12     HA3      0.900000E-01   1.00800           0
      2834 PROA     672      LEU      HD13     HA3      0.900000E-01   1.00800           0
      2835 PROA     672      LEU      CD2      CT3     -0.270000       12.0110           0
      2836 PROA     672      LEU      HD21     HA3      0.900000E-01   1.00800           0
      2837 PROA     672      LEU      HD22     HA3      0.900000E-01   1.00800           0
      2838 PROA     672      LEU      HD23     HA3      0.900000E-01   1.00800           0
      2839 PROA     672      LEU      C        C        0.510000       12.0110           0
      2840 PROA     672      LEU      O        O       -0.510000       15.9994           0
      2841 PROA     673      ILE      N        NH1     -0.470000       14.0070           0
      2842 PROA     673      ILE      HN       H        0.310000       1.00800           0
      2843 PROA     673      ILE      CA       CT1      0.700000E-01   12.0110           0
      2844 PROA     673      ILE      HA       HB1      0.900000E-01   1.00800           0
      2845 PROA     673      ILE      CB       CT1     -0.900000E-01   12.0110           0
      2846 PROA     673      ILE      HB       HA1      0.900000E-01   1.00800           0
      2847 PROA     673      ILE      CG2      CT3     -0.270000       12.0110           0
      2848 PROA     673      ILE      HG21     HA3      0.900000E-01   1.00800           0
      2849 PROA     673      ILE      HG22     HA3      0.900000E-01   1.00800           0
      2850 PROA     673      ILE      HG23     HA3      0.900000E-01   1.00800           0
      2851 PROA     673      ILE      CG1      CT2     -0.180000       12.0110           0
      2852 PROA     673      ILE      HG11     HA2      0.900000E-01   1.00800           0
      2853 PROA     673      ILE      HG12     HA2      0.900000E-01   1.00800           0
      2854 PROA     673      ILE      CD       CT3     -0.270000       12.0110           0
      2855 PROA     673      ILE      HD1      HA3      0.900000E-01   1.00800           0
      2856 PROA     673      ILE      HD2      HA3      0.900000E-01   1.00800           0
      2857 PROA     673      ILE      HD3      HA3      0.900000E-01   1.00800           0
      2858 PROA     673      ILE      C        C        0.510000       12.0110           0
      2859 PROA     673      ILE      O        O       -0.510000       15.9994           0
      2860 PROA     674      LYS      N        NH1     -0.470000       14.0070           0
      2861 PROA     674      LYS      HN       H        0.310000       1.00800           0
      2862 PROA     674      LYS      CA       CT1      0.700000E-01   12.0110           0
      2863 PROA     674      LYS      HA       HB1      0.900000E-01   1.00800           0
      2864 PROA     674      LYS      CB       CT2     -0.180000       12.0110           0
      2865 PROA     674      LYS      HB1      HA2      0.900000E-01   1.00800           0
      2866 PROA     674      LYS      HB2      HA2      0.900000E-01   1.00800           0
      2867 PROA     674      LYS      CG       CT2     -0.180000       12.0110           0
      2868 PROA     674      LYS      HG1      HA2      0.900000E-01   1.00800           0
      2869 PROA     674      LYS      HG2      HA2      0.900000E-01   1.00800           0
      2870 PROA     674      LYS      CD       CT2     -0.180000       12.0110           0
      2871 PROA     674      LYS      HD1      HA2      0.900000E-01   1.00800           0
      2872 PROA     674      LYS      HD2      HA2      0.900000E-01   1.00800           0
      2873 PROA     674      LYS      CE       CT2      0.210000       12.0110           0
      2874 PROA     674      LYS      HE1      HA2      0.500000E-01   1.00800           0
      2875 PROA     674      LYS      HE2      HA2      0.500000E-01   1.00800           0
      2876 PROA     674      LYS      NZ       NH3     -0.300000       14.0070           0
      2877 PROA     674      LYS      HZ1      HC       0.330000       1.00800           0
      2878 PROA     674      LYS      HZ2      HC       0.330000       1.00800           0
      2879 PROA     674      LYS      HZ3      HC       0.330000       1.00800           0
      2880 PROA     674      LYS      C        C        0.510000       12.0110           0
      2881 PROA     674      LYS      O        O       -0.510000       15.9994           0
      2882 PROA     675      MET      N        NH1     -0.470000       14.0070           0
      2883 PROA     675      MET      HN       H        0.310000       1.00800           0
      2884 PROA     675      MET      CA       CT1      0.700000E-01   12.0110           0
      2885 PROA     675      MET      HA       HB1      0.900000E-01   1.00800           0
      2886 PROA     675      MET      CB       CT2     -0.180000       12.0110           0
      2887 PROA     675      MET      HB1      HA2      0.900000E-01   1.00800           0
      2888 PROA     675      MET      HB2      HA2      0.900000E-01   1.00800           0
      2889 PROA     675      MET      CG       CT2     -0.140000       12.0110           0
      2890 PROA     675      MET      HG1      HA2      0.900000E-01   1.00800           0
      2891 PROA     675      MET      HG2      HA2      0.900000E-01   1.00800           0
      2892 PROA     675      MET      SD       S       -0.900000E-01   32.0600           0
      2893 PROA     675      MET      CE       CT3     -0.220000       12.0110           0
      2894 PROA     675      MET      HE1      HA3      0.900000E-01   1.00800           0
      2895 PROA     675      MET      HE2      HA3      0.900000E-01   1.00800           0
      2896 PROA     675      MET      HE3      HA3      0.900000E-01   1.00800           0
      2897 PROA     675      MET      C        C        0.510000       12.0110           0
      2898 PROA     675      MET      O        O       -0.510000       15.9994           0
      2899 PROA     676      ILE      N        NH1     -0.470000       14.0070           0
      2900 PROA     676      ILE      HN       H        0.310000       1.00800           0
      2901 PROA     676      ILE      CA       CT1      0.700000E-01   12.0110           0
      2902 PROA     676      ILE      HA       HB1      0.900000E-01   1.00800           0
      2903 PROA     676      ILE      CB       CT1     -0.900000E-01   12.0110           0
      2904 PROA     676      ILE      HB       HA1      0.900000E-01   1.00800           0
      2905 PROA     676      ILE      CG2      CT3     -0.270000       12.0110           0
      2906 PROA     676      ILE      HG21     HA3      0.900000E-01   1.00800           0
      2907 PROA     676      ILE      HG22     HA3      0.900000E-01   1.00800           0
      2908 PROA     676      ILE      HG23     HA3      0.900000E-01   1.00800           0
      2909 PROA     676      ILE      CG1      CT2     -0.180000       12.0110           0
      2910 PROA     676      ILE      HG11     HA2      0.900000E-01   1.00800           0
      2911 PROA     676      ILE      HG12     HA2      0.900000E-01   1.00800           0
      2912 PROA     676      ILE      CD       CT3     -0.270000       12.0110           0
      2913 PROA     676      ILE      HD1      HA3      0.900000E-01   1.00800           0
      2914 PROA     676      ILE      HD2      HA3      0.900000E-01   1.00800           0
      2915 PROA     676      ILE      HD3      HA3      0.900000E-01   1.00800           0
      2916 PROA     676      ILE      C        C        0.510000       12.0110           0
      2917 PROA     676      ILE      O        O       -0.510000       15.9994           0
      2918 PROA     677      PHE      N        NH1     -0.470000       14.0070           0
      2919 PROA     677      PHE      HN       H        0.310000       1.00800           0
      2920 PROA     677      PHE      CA       CT1      0.700000E-01   12.0110           0
      2921 PROA     677      PHE      HA       HB1      0.900000E-01   1.00800           0
      2922 PROA     677      PHE      CB       CT2     -0.180000       12.0110           0
      2923 PROA     677      PHE      HB1      HA2      0.900000E-01   1.00800           0
      2924 PROA     677      PHE      HB2      HA2      0.900000E-01   1.00800           0
      2925 PROA     677      PHE      CG       CA       0.000000       12.0110           0
      2926 PROA     677      PHE      CD1      CA      -0.115000       12.0110           0
      2927 PROA     677      PHE      HD1      HP       0.115000       1.00800           0
      2928 PROA     677      PHE      CE1      CA      -0.115000       12.0110           0
      2929 PROA     677      PHE      HE1      HP       0.115000       1.00800           0
      2930 PROA     677      PHE      CZ       CA      -0.115000       12.0110           0
      2931 PROA     677      PHE      HZ       HP       0.115000       1.00800           0
      2932 PROA     677      PHE      CD2      CA      -0.115000       12.0110           0
      2933 PROA     677      PHE      HD2      HP       0.115000       1.00800           0
      2934 PROA     677      PHE      CE2      CA      -0.115000       12.0110           0
      2935 PROA     677      PHE      HE2      HP       0.115000       1.00800           0
      2936 PROA     677      PHE      C        C        0.510000       12.0110           0
      2937 PROA     677      PHE      O        O       -0.510000       15.9994           0
      2938 PROA     678      ASP      N        NH1     -0.470000       14.0070           0
      2939 PROA     678      ASP      HN       H        0.310000       1.00800           0
      2940 PROA     678      ASP      CA       CT1      0.700000E-01   12.0110           0
      2941 PROA     678      ASP      HA       HB1      0.900000E-01   1.00800           0
      2942 PROA     678      ASP      CB       CT2A    -0.280000       12.0110           0
      2943 PROA     678      ASP      HB1      HA2      0.900000E-01   1.00800           0
      2944 PROA     678      ASP      HB2      HA2      0.900000E-01   1.00800           0
      2945 PROA     678      ASP      CG       CC       0.620000       12.0110           0
      2946 PROA     678      ASP      OD1      OC      -0.760000       15.9994           0
      2947 PROA     678      ASP      OD2      OC      -0.760000       15.9994           0
      2948 PROA     678      ASP      C        C        0.510000       12.0110           0
      2949 PROA     678      ASP      O        O       -0.510000       15.9994           0
      2950 PROA     679      VAL      N        NH1     -0.470000       14.0070           0
      2951 PROA     679      VAL      HN       H        0.310000       1.00800           0
      2952 PROA     679      VAL      CA       CT1      0.700000E-01   12.0110           0
      2953 PROA     679      VAL      HA       HB1      0.900000E-01   1.00800           0
      2954 PROA     679      VAL      CB       CT1     -0.900000E-01   12.0110           0
      2955 PROA     679      VAL      HB       HA1      0.900000E-01   1.00800           0
      2956 PROA     679      VAL      CG1      CT3     -0.270000       12.0110           0
      2957 PROA     679      VAL      HG11     HA3      0.900000E-01   1.00800           0
      2958 PROA     679      VAL      HG12     HA3      0.900000E-01   1.00800           0
      2959 PROA     679      VAL      HG13     HA3      0.900000E-01   1.00800           0
      2960 PROA     679      VAL      CG2      CT3     -0.270000       12.0110           0
      2961 PROA     679      VAL      HG21     HA3      0.900000E-01   1.00800           0
      2962 PROA     679      VAL      HG22     HA3      0.900000E-01   1.00800           0
      2963 PROA     679      VAL      HG23     HA3      0.900000E-01   1.00800           0
      2964 PROA     679      VAL      C        C        0.510000       12.0110           0
      2965 PROA     679      VAL      O        O       -0.510000       15.9994           0
      2966 PROA     680      GLU      N        NH1     -0.470000       14.0070           0
      2967 PROA     680      GLU      HN       H        0.310000       1.00800           0
      2968 PROA     680      GLU      CA       CT1      0.700000E-01   12.0110           0
      2969 PROA     680      GLU      HA       HB1      0.900000E-01   1.00800           0
      2970 PROA     680      GLU      CB       CT2A    -0.180000       12.0110           0
      2971 PROA     680      GLU      HB1      HA2      0.900000E-01   1.00800           0
      2972 PROA     680      GLU      HB2      HA2      0.900000E-01   1.00800           0
      2973 PROA     680      GLU      CG       CT2     -0.280000       12.0110           0
      2974 PROA     680      GLU      HG1      HA2      0.900000E-01   1.00800           0
      2975 PROA     680      GLU      HG2      HA2      0.900000E-01   1.00800           0
      2976 PROA     680      GLU      CD       CC       0.620000       12.0110           0
      2977 PROA     680      GLU      OE1      OC      -0.760000       15.9994           0
      2978 PROA     680      GLU      OE2      OC      -0.760000       15.9994           0
      2979 PROA     680      GLU      C        C        0.510000       12.0110           0
      2980 PROA     680      GLU      O        O       -0.510000       15.9994           0
      2981 PROA     681      SER      N        NH1     -0.470000       14.0070           0
      2982 PROA     681      SER      HN       H        0.310000       1.00800           0
      2983 PROA     681      SER      CA       CT1      0.700000E-01   12.0110           0
      2984 PROA     681      SER      HA       HB1      0.900000E-01   1.00800           0
      2985 PROA     681      SER      CB       CT2      0.500000E-01   12.0110           0
      2986 PROA     681      SER      HB1      HA2      0.900000E-01   1.00800           0
      2987 PROA     681      SER      HB2      HA2      0.900000E-01   1.00800           0
      2988 PROA     681      SER      OG       OH1     -0.660000       15.9994           0
      2989 PROA     681      SER      HG1      H        0.430000       1.00800           0
      2990 PROA     681      SER      C        C        0.510000       12.0110           0
      2991 PROA     681      SER      O        O       -0.510000       15.9994           0
      2992 PROA     682      MET      N        NH1     -0.470000       14.0070           0
      2993 PROA     682      MET      HN       H        0.310000       1.00800           0
      2994 PROA     682      MET      CA       CT1      0.700000E-01   12.0110           0
      2995 PROA     682      MET      HA       HB1      0.900000E-01   1.00800           0
      2996 PROA     682      MET      CB       CT2     -0.180000       12.0110           0
      2997 PROA     682      MET      HB1      HA2      0.900000E-01   1.00800           0
      2998 PROA     682      MET      HB2      HA2      0.900000E-01   1.00800           0
      2999 PROA     682      MET      CG       CT2     -0.140000       12.0110           0
      3000 PROA     682      MET      HG1      HA2      0.900000E-01   1.00800           0
      3001 PROA     682      MET      HG2      HA2      0.900000E-01   1.00800           0
      3002 PROA     682      MET      SD       S       -0.900000E-01   32.0600           0
      3003 PROA     682      MET      CE       CT3     -0.220000       12.0110           0
      3004 PROA     682      MET      HE1      HA3      0.900000E-01   1.00800           0
      3005 PROA     682      MET      HE2      HA3      0.900000E-01   1.00800           0
      3006 PROA     682      MET      HE3      HA3      0.900000E-01   1.00800           0
      3007 PROA     682      MET      C        C        0.510000       12.0110           0
      3008 PROA     682      MET      O        O       -0.510000       15.9994           0
      3009 PROA     683      LYS      N        NH1     -0.470000       14.0070           0
      3010 PROA     683      LYS      HN       H        0.310000       1.00800           0
      3011 PROA     683      LYS      CA       CT1      0.700000E-01   12.0110           0
      3012 PROA     683      LYS      HA       HB1      0.900000E-01   1.00800           0
      3013 PROA     683      LYS      CB       CT2     -0.180000       12.0110           0
      3014 PROA     683      LYS      HB1      HA2      0.900000E-01   1.00800           0
      3015 PROA     683      LYS      HB2      HA2      0.900000E-01   1.00800           0
      3016 PROA     683      LYS      CG       CT2     -0.180000       12.0110           0
      3017 PROA     683      LYS      HG1      HA2      0.900000E-01   1.00800           0
      3018 PROA     683      LYS      HG2      HA2      0.900000E-01   1.00800           0
      3019 PROA     683      LYS      CD       CT2     -0.180000       12.0110           0
      3020 PROA     683      LYS      HD1      HA2      0.900000E-01   1.00800           0
      3021 PROA     683      LYS      HD2      HA2      0.900000E-01   1.00800           0
      3022 PROA     683      LYS      CE       CT2      0.210000       12.0110           0
      3023 PROA     683      LYS      HE1      HA2      0.500000E-01   1.00800           0
      3024 PROA     683      LYS      HE2      HA2      0.500000E-01   1.00800           0
      3025 PROA     683      LYS      NZ       NH3     -0.300000       14.0070           0
      3026 PROA     683      LYS      HZ1      HC       0.330000       1.00800           0
      3027 PROA     683      LYS      HZ2      HC       0.330000       1.00800           0
      3028 PROA     683      LYS      HZ3      HC       0.330000       1.00800           0
      3029 PROA     683      LYS      C        C        0.510000       12.0110           0
      3030 PROA     683      LYS      O        O       -0.510000       15.9994           0
      3031 PROA     684      LYS      N        NH1     -0.470000       14.0070           0
      3032 PROA     684      LYS      HN       H        0.310000       1.00800           0
      3033 PROA     684      LYS      CA       CT1      0.700000E-01   12.0110           0
      3034 PROA     684      LYS      HA       HB1      0.900000E-01   1.00800           0
      3035 PROA     684      LYS      CB       CT2     -0.180000       12.0110           0
      3036 PROA     684      LYS      HB1      HA2      0.900000E-01   1.00800           0
      3037 PROA     684      LYS      HB2      HA2      0.900000E-01   1.00800           0
      3038 PROA     684      LYS      CG       CT2     -0.180000       12.0110           0
      3039 PROA     684      LYS      HG1      HA2      0.900000E-01   1.00800           0
      3040 PROA     684      LYS      HG2      HA2      0.900000E-01   1.00800           0
      3041 PROA     684      LYS      CD       CT2     -0.180000       12.0110           0
      3042 PROA     684      LYS      HD1      HA2      0.900000E-01   1.00800           0
      3043 PROA     684      LYS      HD2      HA2      0.900000E-01   1.00800           0
      3044 PROA     684      LYS      CE       CT2      0.210000       12.0110           0
      3045 PROA     684      LYS      HE1      HA2      0.500000E-01   1.00800           0
      3046 PROA     684      LYS      HE2      HA2      0.500000E-01   1.00800           0
      3047 PROA     684      LYS      NZ       NH3     -0.300000       14.0070           0
      3048 PROA     684      LYS      HZ1      HC       0.330000       1.00800           0
      3049 PROA     684      LYS      HZ2      HC       0.330000       1.00800           0
      3050 PROA     684      LYS      HZ3      HC       0.330000       1.00800           0
      3051 PROA     684      LYS      C        C        0.510000       12.0110           0
      3052 PROA     684      LYS      O        O       -0.510000       15.9994           0
      3053 PROA     685      ALA      N        NH1     -0.470000       14.0070           0
      3054 PROA     685      ALA      HN       H        0.310000       1.00800           0
      3055 PROA     685      ALA      CA       CT1      0.700000E-01   12.0110           0
      3056 PROA     685      ALA      HA       HB1      0.900000E-01   1.00800           0
      3057 PROA     685      ALA      CB       CT3     -0.270000       12.0110           0
      3058 PROA     685      ALA      HB1      HA3      0.900000E-01   1.00800           0
      3059 PROA     685      ALA      HB2      HA3      0.900000E-01   1.00800           0
      3060 PROA     685      ALA      HB3      HA3      0.900000E-01   1.00800           0
      3061 PROA     685      ALA      C        C        0.510000       12.0110           0
      3062 PROA     685      ALA      O        O       -0.510000       15.9994           0
      3063 PROA     686      MET      N        NH1     -0.470000       14.0070           0
      3064 PROA     686      MET      HN       H        0.310000       1.00800           0
      3065 PROA     686      MET      CA       CT1      0.700000E-01   12.0110           0
      3066 PROA     686      MET      HA       HB1      0.900000E-01   1.00800           0
      3067 PROA     686      MET      CB       CT2     -0.180000       12.0110           0
      3068 PROA     686      MET      HB1      HA2      0.900000E-01   1.00800           0
      3069 PROA     686      MET      HB2      HA2      0.900000E-01   1.00800           0
      3070 PROA     686      MET      CG       CT2     -0.140000       12.0110           0
      3071 PROA     686      MET      HG1      HA2      0.900000E-01   1.00800           0
      3072 PROA     686      MET      HG2      HA2      0.900000E-01   1.00800           0
      3073 PROA     686      MET      SD       S       -0.900000E-01   32.0600           0
      3074 PROA     686      MET      CE       CT3     -0.220000       12.0110           0
      3075 PROA     686      MET      HE1      HA3      0.900000E-01   1.00800           0
      3076 PROA     686      MET      HE2      HA3      0.900000E-01   1.00800           0
      3077 PROA     686      MET      HE3      HA3      0.900000E-01   1.00800           0
      3078 PROA     686      MET      C        C        0.510000       12.0110           0
      3079 PROA     686      MET      O        O       -0.510000       15.9994           0
      3080 PROA     687      VAL      N        NH1     -0.470000       14.0070           0
      3081 PROA     687      VAL      HN       H        0.310000       1.00800           0
      3082 PROA     687      VAL      CA       CT1      0.700000E-01   12.0110           0
      3083 PROA     687      VAL      HA       HB1      0.900000E-01   1.00800           0
      3084 PROA     687      VAL      CB       CT1     -0.900000E-01   12.0110           0
      3085 PROA     687      VAL      HB       HA1      0.900000E-01   1.00800           0
      3086 PROA     687      VAL      CG1      CT3     -0.270000       12.0110           0
      3087 PROA     687      VAL      HG11     HA3      0.900000E-01   1.00800           0
      3088 PROA     687      VAL      HG12     HA3      0.900000E-01   1.00800           0
      3089 PROA     687      VAL      HG13     HA3      0.900000E-01   1.00800           0
      3090 PROA     687      VAL      CG2      CT3     -0.270000       12.0110           0
      3091 PROA     687      VAL      HG21     HA3      0.900000E-01   1.00800           0
      3092 PROA     687      VAL      HG22     HA3      0.900000E-01   1.00800           0
      3093 PROA     687      VAL      HG23     HA3      0.900000E-01   1.00800           0
      3094 PROA     687      VAL      C        C        0.510000       12.0110           0
      3095 PROA     687      VAL      O        O       -0.510000       15.9994           0
      3096 PROA     688      GLU      N        NH1     -0.470000       14.0070           0
      3097 PROA     688      GLU      HN       H        0.310000       1.00800           0
      3098 PROA     688      GLU      CA       CT1      0.700000E-01   12.0110           0
      3099 PROA     688      GLU      HA       HB1      0.900000E-01   1.00800           0
      3100 PROA     688      GLU      CB       CT2A    -0.180000       12.0110           0
      3101 PROA     688      GLU      HB1      HA2      0.900000E-01   1.00800           0
      3102 PROA     688      GLU      HB2      HA2      0.900000E-01   1.00800           0
      3103 PROA     688      GLU      CG       CT2     -0.280000       12.0110           0
      3104 PROA     688      GLU      HG1      HA2      0.900000E-01   1.00800           0
      3105 PROA     688      GLU      HG2      HA2      0.900000E-01   1.00800           0
      3106 PROA     688      GLU      CD       CC       0.620000       12.0110           0
      3107 PROA     688      GLU      OE1      OC      -0.760000       15.9994           0
      3108 PROA     688      GLU      OE2      OC      -0.760000       15.9994           0
      3109 PROA     688      GLU      C        C        0.510000       12.0110           0
      3110 PROA     688      GLU      O        O       -0.510000       15.9994           0
      3111 PROA     689      TYR      N        NH1     -0.470000       14.0070           0
      3112 PROA     689      TYR      HN       H        0.310000       1.00800           0
      3113 PROA     689      TYR      CA       CT1      0.700000E-01   12.0110           0
      3114 PROA     689      TYR      HA       HB1      0.900000E-01   1.00800           0
      3115 PROA     689      TYR      CB       CT2     -0.180000       12.0110           0
      3116 PROA     689      TYR      HB1      HA2      0.900000E-01   1.00800           0
      3117 PROA     689      TYR      HB2      HA2      0.900000E-01   1.00800           0
      3118 PROA     689      TYR      CG       CA       0.000000       12.0110           0
      3119 PROA     689      TYR      CD1      CA      -0.115000       12.0110           0
      3120 PROA     689      TYR      HD1      HP       0.115000       1.00800           0
      3121 PROA     689      TYR      CE1      CA      -0.115000       12.0110           0
      3122 PROA     689      TYR      HE1      HP       0.115000       1.00800           0
      3123 PROA     689      TYR      CZ       CA       0.110000       12.0110           0
      3124 PROA     689      TYR      OH       OH1     -0.540000       15.9994           0
      3125 PROA     689      TYR      HH       H        0.430000       1.00800           0
      3126 PROA     689      TYR      CD2      CA      -0.115000       12.0110           0
      3127 PROA     689      TYR      HD2      HP       0.115000       1.00800           0
      3128 PROA     689      TYR      CE2      CA      -0.115000       12.0110           0
      3129 PROA     689      TYR      HE2      HP       0.115000       1.00800           0
      3130 PROA     689      TYR      C        C        0.510000       12.0110           0
      3131 PROA     689      TYR      O        O       -0.510000       15.9994           0
      3132 PROA     690      GLU      N        NH1     -0.470000       14.0070           0
      3133 PROA     690      GLU      HN       H        0.310000       1.00800           0
      3134 PROA     690      GLU      CA       CT1      0.700000E-01   12.0110           0
      3135 PROA     690      GLU      HA       HB1      0.900000E-01   1.00800           0
      3136 PROA     690      GLU      CB       CT2A    -0.180000       12.0110           0
      3137 PROA     690      GLU      HB1      HA2      0.900000E-01   1.00800           0
      3138 PROA     690      GLU      HB2      HA2      0.900000E-01   1.00800           0
      3139 PROA     690      GLU      CG       CT2     -0.280000       12.0110           0
      3140 PROA     690      GLU      HG1      HA2      0.900000E-01   1.00800           0
      3141 PROA     690      GLU      HG2      HA2      0.900000E-01   1.00800           0
      3142 PROA     690      GLU      CD       CC       0.620000       12.0110           0
      3143 PROA     690      GLU      OE1      OC      -0.760000       15.9994           0
      3144 PROA     690      GLU      OE2      OC      -0.760000       15.9994           0
      3145 PROA     690      GLU      C        C        0.510000       12.0110           0
      3146 PROA     690      GLU      O        O       -0.510000       15.9994           0
      3147 PROA     691      ILE      N        NH1     -0.470000       14.0070           0
      3148 PROA     691      ILE      HN       H        0.310000       1.00800           0
      3149 PROA     691      ILE      CA       CT1      0.700000E-01   12.0110           0
      3150 PROA     691      ILE      HA       HB1      0.900000E-01   1.00800           0
      3151 PROA     691      ILE      CB       CT1     -0.900000E-01   12.0110           0
      3152 PROA     691      ILE      HB       HA1      0.900000E-01   1.00800           0
      3153 PROA     691      ILE      CG2      CT3     -0.270000       12.0110           0
      3154 PROA     691      ILE      HG21     HA3      0.900000E-01   1.00800           0
      3155 PROA     691      ILE      HG22     HA3      0.900000E-01   1.00800           0
      3156 PROA     691      ILE      HG23     HA3      0.900000E-01   1.00800           0
      3157 PROA     691      ILE      CG1      CT2     -0.180000       12.0110           0
      3158 PROA     691      ILE      HG11     HA2      0.900000E-01   1.00800           0
      3159 PROA     691      ILE      HG12     HA2      0.900000E-01   1.00800           0
      3160 PROA     691      ILE      CD       CT3     -0.270000       12.0110           0
      3161 PROA     691      ILE      HD1      HA3      0.900000E-01   1.00800           0
      3162 PROA     691      ILE      HD2      HA3      0.900000E-01   1.00800           0
      3163 PROA     691      ILE      HD3      HA3      0.900000E-01   1.00800           0
      3164 PROA     691      ILE      C        C        0.510000       12.0110           0
      3165 PROA     691      ILE      O        O       -0.510000       15.9994           0
      3166 PROA     692      ASP      N        NH1     -0.470000       14.0070           0
      3167 PROA     692      ASP      HN       H        0.310000       1.00800           0
      3168 PROA     692      ASP      CA       CT1      0.700000E-01   12.0110           0
      3169 PROA     692      ASP      HA       HB1      0.900000E-01   1.00800           0
      3170 PROA     692      ASP      CB       CT2A    -0.280000       12.0110           0
      3171 PROA     692      ASP      HB1      HA2      0.900000E-01   1.00800           0
      3172 PROA     692      ASP      HB2      HA2      0.900000E-01   1.00800           0
      3173 PROA     692      ASP      CG       CC       0.620000       12.0110           0
      3174 PROA     692      ASP      OD1      OC      -0.760000       15.9994           0
      3175 PROA     692      ASP      OD2      OC      -0.760000       15.9994           0
      3176 PROA     692      ASP      C        C        0.510000       12.0110           0
      3177 PROA     692      ASP      O        O       -0.510000       15.9994           0
      3178 PROA     693      LEU      N        NH1     -0.470000       14.0070           0
      3179 PROA     693      LEU      HN       H        0.310000       1.00800           0
      3180 PROA     693      LEU      CA       CT1      0.700000E-01   12.0110           0
      3181 PROA     693      LEU      HA       HB1      0.900000E-01   1.00800           0
      3182 PROA     693      LEU      CB       CT2     -0.180000       12.0110           0
      3183 PROA     693      LEU      HB1      HA2      0.900000E-01   1.00800           0
      3184 PROA     693      LEU      HB2      HA2      0.900000E-01   1.00800           0
      3185 PROA     693      LEU      CG       CT1     -0.900000E-01   12.0110           0
      3186 PROA     693      LEU      HG       HA1      0.900000E-01   1.00800           0
      3187 PROA     693      LEU      CD1      CT3     -0.270000       12.0110           0
      3188 PROA     693      LEU      HD11     HA3      0.900000E-01   1.00800           0
      3189 PROA     693      LEU      HD12     HA3      0.900000E-01   1.00800           0
      3190 PROA     693      LEU      HD13     HA3      0.900000E-01   1.00800           0
      3191 PROA     693      LEU      CD2      CT3     -0.270000       12.0110           0
      3192 PROA     693      LEU      HD21     HA3      0.900000E-01   1.00800           0
      3193 PROA     693      LEU      HD22     HA3      0.900000E-01   1.00800           0
      3194 PROA     693      LEU      HD23     HA3      0.900000E-01   1.00800           0
      3195 PROA     693      LEU      C        C        0.510000       12.0110           0
      3196 PROA     693      LEU      O        O       -0.510000       15.9994           0
      3197 PROA     694      GLN      N        NH1     -0.470000       14.0070           0
      3198 PROA     694      GLN      HN       H        0.310000       1.00800           0
      3199 PROA     694      GLN      CA       CT1      0.700000E-01   12.0110           0
      3200 PROA     694      GLN      HA       HB1      0.900000E-01   1.00800           0
      3201 PROA     694      GLN      CB       CT2     -0.180000       12.0110           0
      3202 PROA     694      GLN      HB1      HA2      0.900000E-01   1.00800           0
      3203 PROA     694      GLN      HB2      HA2      0.900000E-01   1.00800           0
      3204 PROA     694      GLN      CG       CT2     -0.180000       12.0110           0
      3205 PROA     694      GLN      HG1      HA2      0.900000E-01   1.00800           0
      3206 PROA     694      GLN      HG2      HA2      0.900000E-01   1.00800           0
      3207 PROA     694      GLN      CD       CC       0.550000       12.0110           0
      3208 PROA     694      GLN      OE1      O       -0.550000       15.9994           0
      3209 PROA     694      GLN      NE2      NH2     -0.620000       14.0070           0
      3210 PROA     694      GLN      HE21     H        0.320000       1.00800           0
      3211 PROA     694      GLN      HE22     H        0.300000       1.00800           0
      3212 PROA     694      GLN      C        C        0.510000       12.0110           0
      3213 PROA     694      GLN      O        O       -0.510000       15.9994           0
      3214 PROA     695      LYS      N        NH1     -0.470000       14.0070           0
      3215 PROA     695      LYS      HN       H        0.310000       1.00800           0
      3216 PROA     695      LYS      CA       CT1      0.700000E-01   12.0110           0
      3217 PROA     695      LYS      HA       HB1      0.900000E-01   1.00800           0
      3218 PROA     695      LYS      CB       CT2     -0.180000       12.0110           0
      3219 PROA     695      LYS      HB1      HA2      0.900000E-01   1.00800           0
      3220 PROA     695      LYS      HB2      HA2      0.900000E-01   1.00800           0
      3221 PROA     695      LYS      CG       CT2     -0.180000       12.0110           0
      3222 PROA     695      LYS      HG1      HA2      0.900000E-01   1.00800           0
      3223 PROA     695      LYS      HG2      HA2      0.900000E-01   1.00800           0
      3224 PROA     695      LYS      CD       CT2     -0.180000       12.0110           0
      3225 PROA     695      LYS      HD1      HA2      0.900000E-01   1.00800           0
      3226 PROA     695      LYS      HD2      HA2      0.900000E-01   1.00800           0
      3227 PROA     695      LYS      CE       CT2      0.210000       12.0110           0
      3228 PROA     695      LYS      HE1      HA2      0.500000E-01   1.00800           0
      3229 PROA     695      LYS      HE2      HA2      0.500000E-01   1.00800           0
      3230 PROA     695      LYS      NZ       NH3     -0.300000       14.0070           0
      3231 PROA     695      LYS      HZ1      HC       0.330000       1.00800           0
      3232 PROA     695      LYS      HZ2      HC       0.330000       1.00800           0
      3233 PROA     695      LYS      HZ3      HC       0.330000       1.00800           0
      3234 PROA     695      LYS      C        C        0.510000       12.0110           0
      3235 PROA     695      LYS      O        O       -0.510000       15.9994           0
      3236 PROA     696      MET      N        NH1     -0.470000       14.0070           0
      3237 PROA     696      MET      HN       H        0.310000       1.00800           0
      3238 PROA     696      MET      CA       CT1      0.700000E-01   12.0110           0
      3239 PROA     696      MET      HA       HB1      0.900000E-01   1.00800           0
      3240 PROA     696      MET      CB       CT2     -0.180000       12.0110           0
      3241 PROA     696      MET      HB1      HA2      0.900000E-01   1.00800           0
      3242 PROA     696      MET      HB2      HA2      0.900000E-01   1.00800           0
      3243 PROA     696      MET      CG       CT2     -0.140000       12.0110           0
      3244 PROA     696      MET      HG1      HA2      0.900000E-01   1.00800           0
      3245 PROA     696      MET      HG2      HA2      0.900000E-01   1.00800           0
      3246 PROA     696      MET      SD       S       -0.900000E-01   32.0600           0
      3247 PROA     696      MET      CE       CT3     -0.220000       12.0110           0
      3248 PROA     696      MET      HE1      HA3      0.900000E-01   1.00800           0
      3249 PROA     696      MET      HE2      HA3      0.900000E-01   1.00800           0
      3250 PROA     696      MET      HE3      HA3      0.900000E-01   1.00800           0
      3251 PROA     696      MET      C        C        0.510000       12.0110           0
      3252 PROA     696      MET      O        O       -0.510000       15.9994           0
      3253 PROA     697      PRO      N        N       -0.290000       14.0070           0
      3254 PROA     697      PRO      CD       CP3      0.000000       12.0110           0
      3255 PROA     697      PRO      HD1      HA2      0.900000E-01   1.00800           0
      3256 PROA     697      PRO      HD2      HA2      0.900000E-01   1.00800           0
      3257 PROA     697      PRO      CA       CP1      0.200000E-01   12.0110           0
      3258 PROA     697      PRO      HA       HB1      0.900000E-01   1.00800           0
      3259 PROA     697      PRO      CB       CP2     -0.180000       12.0110           0
      3260 PROA     697      PRO      HB1      HA2      0.900000E-01   1.00800           0
      3261 PROA     697      PRO      HB2      HA2      0.900000E-01   1.00800           0
      3262 PROA     697      PRO      CG       CP2     -0.180000       12.0110           0
      3263 PROA     697      PRO      HG1      HA2      0.900000E-01   1.00800           0
      3264 PROA     697      PRO      HG2      HA2      0.900000E-01   1.00800           0
      3265 PROA     697      PRO      C        C        0.510000       12.0110           0
      3266 PROA     697      PRO      O        O       -0.510000       15.9994           0
      3267 PROA     698      LEU      N        NH1     -0.470000       14.0070           0
      3268 PROA     698      LEU      HN       H        0.310000       1.00800           0
      3269 PROA     698      LEU      CA       CT1      0.700000E-01   12.0110           0
      3270 PROA     698      LEU      HA       HB1      0.900000E-01   1.00800           0
      3271 PROA     698      LEU      CB       CT2     -0.180000       12.0110           0
      3272 PROA     698      LEU      HB1      HA2      0.900000E-01   1.00800           0
      3273 PROA     698      LEU      HB2      HA2      0.900000E-01   1.00800           0
      3274 PROA     698      LEU      CG       CT1     -0.900000E-01   12.0110           0
      3275 PROA     698      LEU      HG       HA1      0.900000E-01   1.00800           0
      3276 PROA     698      LEU      CD1      CT3     -0.270000       12.0110           0
      3277 PROA     698      LEU      HD11     HA3      0.900000E-01   1.00800           0
      3278 PROA     698      LEU      HD12     HA3      0.900000E-01   1.00800           0
      3279 PROA     698      LEU      HD13     HA3      0.900000E-01   1.00800           0
      3280 PROA     698      LEU      CD2      CT3     -0.270000       12.0110           0
      3281 PROA     698      LEU      HD21     HA3      0.900000E-01   1.00800           0
      3282 PROA     698      LEU      HD22     HA3      0.900000E-01   1.00800           0
      3283 PROA     698      LEU      HD23     HA3      0.900000E-01   1.00800           0
      3284 PROA     698      LEU      C        C        0.510000       12.0110           0
      3285 PROA     698      LEU      O        O       -0.510000       15.9994           0
      3286 PROA     699      GLY      N        NH1     -0.470000       14.0070           0
      3287 PROA     699      GLY      HN       H        0.310000       1.00800           0
      3288 PROA     699      GLY      CA       CT2     -0.200000E-01   12.0110           0
      3289 PROA     699      GLY      HA1      HB2      0.900000E-01   1.00800           0
      3290 PROA     699      GLY      HA2      HB2      0.900000E-01   1.00800           0
      3291 PROA     699      GLY      C        C        0.510000       12.0110           0
      3292 PROA     699      GLY      O        O       -0.510000       15.9994           0
      3293 PROA     700      LYS      N        NH1     -0.470000       14.0070           0
      3294 PROA     700      LYS      HN       H        0.310000       1.00800           0
      3295 PROA     700      LYS      CA       CT1      0.700000E-01   12.0110           0
      3296 PROA     700      LYS      HA       HB1      0.900000E-01   1.00800           0
      3297 PROA     700      LYS      CB       CT2     -0.180000       12.0110           0
      3298 PROA     700      LYS      HB1      HA2      0.900000E-01   1.00800           0
      3299 PROA     700      LYS      HB2      HA2      0.900000E-01   1.00800           0
      3300 PROA     700      LYS      CG       CT2     -0.180000       12.0110           0
      3301 PROA     700      LYS      HG1      HA2      0.900000E-01   1.00800           0
      3302 PROA     700      LYS      HG2      HA2      0.900000E-01   1.00800           0
      3303 PROA     700      LYS      CD       CT2     -0.180000       12.0110           0
      3304 PROA     700      LYS      HD1      HA2      0.900000E-01   1.00800           0
      3305 PROA     700      LYS      HD2      HA2      0.900000E-01   1.00800           0
      3306 PROA     700      LYS      CE       CT2      0.210000       12.0110           0
      3307 PROA     700      LYS      HE1      HA2      0.500000E-01   1.00800           0
      3308 PROA     700      LYS      HE2      HA2      0.500000E-01   1.00800           0
      3309 PROA     700      LYS      NZ       NH3     -0.300000       14.0070           0
      3310 PROA     700      LYS      HZ1      HC       0.330000       1.00800           0
      3311 PROA     700      LYS      HZ2      HC       0.330000       1.00800           0
      3312 PROA     700      LYS      HZ3      HC       0.330000       1.00800           0
      3313 PROA     700      LYS      C        C        0.510000       12.0110           0
      3314 PROA     700      LYS      O        O       -0.510000       15.9994           0
      3315 PROA     701      LEU      N        NH1     -0.470000       14.0070           0
      3316 PROA     701      LEU      HN       H        0.310000       1.00800           0
      3317 PROA     701      LEU      CA       CT1      0.700000E-01   12.0110           0
      3318 PROA     701      LEU      HA       HB1      0.900000E-01   1.00800           0
      3319 PROA     701      LEU      CB       CT2     -0.180000       12.0110           0
      3320 PROA     701      LEU      HB1      HA2      0.900000E-01   1.00800           0
      3321 PROA     701      LEU      HB2      HA2      0.900000E-01   1.00800           0
      3322 PROA     701      LEU      CG       CT1     -0.900000E-01   12.0110           0
      3323 PROA     701      LEU      HG       HA1      0.900000E-01   1.00800           0
      3324 PROA     701      LEU      CD1      CT3     -0.270000       12.0110           0
      3325 PROA     701      LEU      HD11     HA3      0.900000E-01   1.00800           0
      3326 PROA     701      LEU      HD12     HA3      0.900000E-01   1.00800           0
      3327 PROA     701      LEU      HD13     HA3      0.900000E-01   1.00800           0
      3328 PROA     701      LEU      CD2      CT3     -0.270000       12.0110           0
      3329 PROA     701      LEU      HD21     HA3      0.900000E-01   1.00800           0
      3330 PROA     701      LEU      HD22     HA3      0.900000E-01   1.00800           0
      3331 PROA     701      LEU      HD23     HA3      0.900000E-01   1.00800           0
      3332 PROA     701      LEU      C        C        0.510000       12.0110           0
      3333 PROA     701      LEU      O        O       -0.510000       15.9994           0
      3334 PROA     702      SER      N        NH1     -0.470000       14.0070           0
      3335 PROA     702      SER      HN       H        0.310000       1.00800           0
      3336 PROA     702      SER      CA       CT1      0.700000E-01   12.0110           0
      3337 PROA     702      SER      HA       HB1      0.900000E-01   1.00800           0
      3338 PROA     702      SER      CB       CT2      0.500000E-01   12.0110           0
      3339 PROA     702      SER      HB1      HA2      0.900000E-01   1.00800           0
      3340 PROA     702      SER      HB2      HA2      0.900000E-01   1.00800           0
      3341 PROA     702      SER      OG       OH1     -0.660000       15.9994           0
      3342 PROA     702      SER      HG1      H        0.430000       1.00800           0
      3343 PROA     702      SER      C        C        0.510000       12.0110           0
      3344 PROA     702      SER      O        O       -0.510000       15.9994           0
      3345 PROA     703      LYS      N        NH1     -0.470000       14.0070           0
      3346 PROA     703      LYS      HN       H        0.310000       1.00800           0
      3347 PROA     703      LYS      CA       CT1      0.700000E-01   12.0110           0
      3348 PROA     703      LYS      HA       HB1      0.900000E-01   1.00800           0
      3349 PROA     703      LYS      CB       CT2     -0.180000       12.0110           0
      3350 PROA     703      LYS      HB1      HA2      0.900000E-01   1.00800           0
      3351 PROA     703      LYS      HB2      HA2      0.900000E-01   1.00800           0
      3352 PROA     703      LYS      CG       CT2     -0.180000       12.0110           0
      3353 PROA     703      LYS      HG1      HA2      0.900000E-01   1.00800           0
      3354 PROA     703      LYS      HG2      HA2      0.900000E-01   1.00800           0
      3355 PROA     703      LYS      CD       CT2     -0.180000       12.0110           0
      3356 PROA     703      LYS      HD1      HA2      0.900000E-01   1.00800           0
      3357 PROA     703      LYS      HD2      HA2      0.900000E-01   1.00800           0
      3358 PROA     703      LYS      CE       CT2      0.210000       12.0110           0
      3359 PROA     703      LYS      HE1      HA2      0.500000E-01   1.00800           0
      3360 PROA     703      LYS      HE2      HA2      0.500000E-01   1.00800           0
      3361 PROA     703      LYS      NZ       NH3     -0.300000       14.0070           0
      3362 PROA     703      LYS      HZ1      HC       0.330000       1.00800           0
      3363 PROA     703      LYS      HZ2      HC       0.330000       1.00800           0
      3364 PROA     703      LYS      HZ3      HC       0.330000       1.00800           0
      3365 PROA     703      LYS      C        C        0.510000       12.0110           0
      3366 PROA     703      LYS      O        O       -0.510000       15.9994           0
      3367 PROA     704      ARG      N        NH1     -0.470000       14.0070           0
      3368 PROA     704      ARG      HN       H        0.310000       1.00800           0
      3369 PROA     704      ARG      CA       CT1      0.700000E-01   12.0110           0
      3370 PROA     704      ARG      HA       HB1      0.900000E-01   1.00800           0
      3371 PROA     704      ARG      CB       CT2     -0.180000       12.0110           0
      3372 PROA     704      ARG      HB1      HA2      0.900000E-01   1.00800           0
      3373 PROA     704      ARG      HB2      HA2      0.900000E-01   1.00800           0
      3374 PROA     704      ARG      CG       CT2     -0.180000       12.0110           0
      3375 PROA     704      ARG      HG1      HA2      0.900000E-01   1.00800           0
      3376 PROA     704      ARG      HG2      HA2      0.900000E-01   1.00800           0
      3377 PROA     704      ARG      CD       CT2      0.200000       12.0110           0
      3378 PROA     704      ARG      HD1      HA2      0.900000E-01   1.00800           0
      3379 PROA     704      ARG      HD2      HA2      0.900000E-01   1.00800           0
      3380 PROA     704      ARG      NE       NC2     -0.700000       14.0070           0
      3381 PROA     704      ARG      HE       HC       0.440000       1.00800           0
      3382 PROA     704      ARG      CZ       C        0.640000       12.0110           0
      3383 PROA     704      ARG      NH1      NC2     -0.800000       14.0070           0
      3384 PROA     704      ARG      HH11     HC       0.460000       1.00800           0
      3385 PROA     704      ARG      HH12     HC       0.460000       1.00800           0
      3386 PROA     704      ARG      NH2      NC2     -0.800000       14.0070           0
      3387 PROA     704      ARG      HH21     HC       0.460000       1.00800           0
      3388 PROA     704      ARG      HH22     HC       0.460000       1.00800           0
      3389 PROA     704      ARG      C        C        0.510000       12.0110           0
      3390 PROA     704      ARG      O        O       -0.510000       15.9994           0
      3391 PROA     705      GLN      N        NH1     -0.470000       14.0070           0
      3392 PROA     705      GLN      HN       H        0.310000       1.00800           0
      3393 PROA     705      GLN      CA       CT1      0.700000E-01   12.0110           0
      3394 PROA     705      GLN      HA       HB1      0.900000E-01   1.00800           0
      3395 PROA     705      GLN      CB       CT2     -0.180000       12.0110           0
      3396 PROA     705      GLN      HB1      HA2      0.900000E-01   1.00800           0
      3397 PROA     705      GLN      HB2      HA2      0.900000E-01   1.00800           0
      3398 PROA     705      GLN      CG       CT2     -0.180000       12.0110           0
      3399 PROA     705      GLN      HG1      HA2      0.900000E-01   1.00800           0
      3400 PROA     705      GLN      HG2      HA2      0.900000E-01   1.00800           0
      3401 PROA     705      GLN      CD       CC       0.550000       12.0110           0
      3402 PROA     705      GLN      OE1      O       -0.550000       15.9994           0
      3403 PROA     705      GLN      NE2      NH2     -0.620000       14.0070           0
      3404 PROA     705      GLN      HE21     H        0.320000       1.00800           0
      3405 PROA     705      GLN      HE22     H        0.300000       1.00800           0
      3406 PROA     705      GLN      C        C        0.510000       12.0110           0
      3407 PROA     705      GLN      O        O       -0.510000       15.9994           0
      3408 PROA     706      ILE      N        NH1     -0.470000       14.0070           0
      3409 PROA     706      ILE      HN       H        0.310000       1.00800           0
      3410 PROA     706      ILE      CA       CT1      0.700000E-01   12.0110           0
      3411 PROA     706      ILE      HA       HB1      0.900000E-01   1.00800           0
      3412 PROA     706      ILE      CB       CT1     -0.900000E-01   12.0110           0
      3413 PROA     706      ILE      HB       HA1      0.900000E-01   1.00800           0
      3414 PROA     706      ILE      CG2      CT3     -0.270000       12.0110           0
      3415 PROA     706      ILE      HG21     HA3      0.900000E-01   1.00800           0
      3416 PROA     706      ILE      HG22     HA3      0.900000E-01   1.00800           0
      3417 PROA     706      ILE      HG23     HA3      0.900000E-01   1.00800           0
      3418 PROA     706      ILE      CG1      CT2     -0.180000       12.0110           0
      3419 PROA     706      ILE      HG11     HA2      0.900000E-01   1.00800           0
      3420 PROA     706      ILE      HG12     HA2      0.900000E-01   1.00800           0
      3421 PROA     706      ILE      CD       CT3     -0.270000       12.0110           0
      3422 PROA     706      ILE      HD1      HA3      0.900000E-01   1.00800           0
      3423 PROA     706      ILE      HD2      HA3      0.900000E-01   1.00800           0
      3424 PROA     706      ILE      HD3      HA3      0.900000E-01   1.00800           0
      3425 PROA     706      ILE      C        C        0.510000       12.0110           0
      3426 PROA     706      ILE      O        O       -0.510000       15.9994           0
      3427 PROA     707      GLN      N        NH1     -0.470000       14.0070           0
      3428 PROA     707      GLN      HN       H        0.310000       1.00800           0
      3429 PROA     707      GLN      CA       CT1      0.700000E-01   12.0110           0
      3430 PROA     707      GLN      HA       HB1      0.900000E-01   1.00800           0
      3431 PROA     707      GLN      CB       CT2     -0.180000       12.0110           0
      3432 PROA     707      GLN      HB1      HA2      0.900000E-01   1.00800           0
      3433 PROA     707      GLN      HB2      HA2      0.900000E-01   1.00800           0
      3434 PROA     707      GLN      CG       CT2     -0.180000       12.0110           0
      3435 PROA     707      GLN      HG1      HA2      0.900000E-01   1.00800           0
      3436 PROA     707      GLN      HG2      HA2      0.900000E-01   1.00800           0
      3437 PROA     707      GLN      CD       CC       0.550000       12.0110           0
      3438 PROA     707      GLN      OE1      O       -0.550000       15.9994           0
      3439 PROA     707      GLN      NE2      NH2     -0.620000       14.0070           0
      3440 PROA     707      GLN      HE21     H        0.320000       1.00800           0
      3441 PROA     707      GLN      HE22     H        0.300000       1.00800           0
      3442 PROA     707      GLN      C        C        0.510000       12.0110           0
      3443 PROA     707      GLN      O        O       -0.510000       15.9994           0
      3444 PROA     708      ALA      N        NH1     -0.470000       14.0070           0
      3445 PROA     708      ALA      HN       H        0.310000       1.00800           0
      3446 PROA     708      ALA      CA       CT1      0.700000E-01   12.0110           0
      3447 PROA     708      ALA      HA       HB1      0.900000E-01   1.00800           0
      3448 PROA     708      ALA      CB       CT3     -0.270000       12.0110           0
      3449 PROA     708      ALA      HB1      HA3      0.900000E-01   1.00800           0
      3450 PROA     708      ALA      HB2      HA3      0.900000E-01   1.00800           0
      3451 PROA     708      ALA      HB3      HA3      0.900000E-01   1.00800           0
      3452 PROA     708      ALA      C        C        0.510000       12.0110           0
      3453 PROA     708      ALA      O        O       -0.510000       15.9994           0
      3454 PROA     709      ALA      N        NH1     -0.470000       14.0070           0
      3455 PROA     709      ALA      HN       H        0.310000       1.00800           0
      3456 PROA     709      ALA      CA       CT1      0.700000E-01   12.0110           0
      3457 PROA     709      ALA      HA       HB1      0.900000E-01   1.00800           0
      3458 PROA     709      ALA      CB       CT3     -0.270000       12.0110           0
      3459 PROA     709      ALA      HB1      HA3      0.900000E-01   1.00800           0
      3460 PROA     709      ALA      HB2      HA3      0.900000E-01   1.00800           0
      3461 PROA     709      ALA      HB3      HA3      0.900000E-01   1.00800           0
      3462 PROA     709      ALA      C        C        0.510000       12.0110           0
      3463 PROA     709      ALA      O        O       -0.510000       15.9994           0
      3464 PROA     710      TYR      N        NH1     -0.470000       14.0070           0
      3465 PROA     710      TYR      HN       H        0.310000       1.00800           0
      3466 PROA     710      TYR      CA       CT1      0.700000E-01   12.0110           0
      3467 PROA     710      TYR      HA       HB1      0.900000E-01   1.00800           0
      3468 PROA     710      TYR      CB       CT2     -0.180000       12.0110           0
      3469 PROA     710      TYR      HB1      HA2      0.900000E-01   1.00800           0
      3470 PROA     710      TYR      HB2      HA2      0.900000E-01   1.00800           0
      3471 PROA     710      TYR      CG       CA       0.000000       12.0110           0
      3472 PROA     710      TYR      CD1      CA      -0.115000       12.0110           0
      3473 PROA     710      TYR      HD1      HP       0.115000       1.00800           0
      3474 PROA     710      TYR      CE1      CA      -0.115000       12.0110           0
      3475 PROA     710      TYR      HE1      HP       0.115000       1.00800           0
      3476 PROA     710      TYR      CZ       CA       0.110000       12.0110           0
      3477 PROA     710      TYR      OH       OH1     -0.540000       15.9994           0
      3478 PROA     710      TYR      HH       H        0.430000       1.00800           0
      3479 PROA     710      TYR      CD2      CA      -0.115000       12.0110           0
      3480 PROA     710      TYR      HD2      HP       0.115000       1.00800           0
      3481 PROA     710      TYR      CE2      CA      -0.115000       12.0110           0
      3482 PROA     710      TYR      HE2      HP       0.115000       1.00800           0
      3483 PROA     710      TYR      C        C        0.510000       12.0110           0
      3484 PROA     710      TYR      O        O       -0.510000       15.9994           0
      3485 PROA     711      SER      N        NH1     -0.470000       14.0070           0
      3486 PROA     711      SER      HN       H        0.310000       1.00800           0
      3487 PROA     711      SER      CA       CT1      0.700000E-01   12.0110           0
      3488 PROA     711      SER      HA       HB1      0.900000E-01   1.00800           0
      3489 PROA     711      SER      CB       CT2      0.500000E-01   12.0110           0
      3490 PROA     711      SER      HB1      HA2      0.900000E-01   1.00800           0
      3491 PROA     711      SER      HB2      HA2      0.900000E-01   1.00800           0
      3492 PROA     711      SER      OG       OH1     -0.660000       15.9994           0
      3493 PROA     711      SER      HG1      H        0.430000       1.00800           0
      3494 PROA     711      SER      C        C        0.510000       12.0110           0
      3495 PROA     711      SER      O        O       -0.510000       15.9994           0
      3496 PROA     712      ILE      N        NH1     -0.470000       14.0070           0
      3497 PROA     712      ILE      HN       H        0.310000       1.00800           0
      3498 PROA     712      ILE      CA       CT1      0.700000E-01   12.0110           0
      3499 PROA     712      ILE      HA       HB1      0.900000E-01   1.00800           0
      3500 PROA     712      ILE      CB       CT1     -0.900000E-01   12.0110           0
      3501 PROA     712      ILE      HB       HA1      0.900000E-01   1.00800           0
      3502 PROA     712      ILE      CG2      CT3     -0.270000       12.0110           0
      3503 PROA     712      ILE      HG21     HA3      0.900000E-01   1.00800           0
      3504 PROA     712      ILE      HG22     HA3      0.900000E-01   1.00800           0
      3505 PROA     712      ILE      HG23     HA3      0.900000E-01   1.00800           0
      3506 PROA     712      ILE      CG1      CT2     -0.180000       12.0110           0
      3507 PROA     712      ILE      HG11     HA2      0.900000E-01   1.00800           0
      3508 PROA     712      ILE      HG12     HA2      0.900000E-01   1.00800           0
      3509 PROA     712      ILE      CD       CT3     -0.270000       12.0110           0
      3510 PROA     712      ILE      HD1      HA3      0.900000E-01   1.00800           0
      3511 PROA     712      ILE      HD2      HA3      0.900000E-01   1.00800           0
      3512 PROA     712      ILE      HD3      HA3      0.900000E-01   1.00800           0
      3513 PROA     712      ILE      C        C        0.510000       12.0110           0
      3514 PROA     712      ILE      O        O       -0.510000       15.9994           0
      3515 PROA     713      LEU      N        NH1     -0.470000       14.0070           0
      3516 PROA     713      LEU      HN       H        0.310000       1.00800           0
      3517 PROA     713      LEU      CA       CT1      0.700000E-01   12.0110           0
      3518 PROA     713      LEU      HA       HB1      0.900000E-01   1.00800           0
      3519 PROA     713      LEU      CB       CT2     -0.180000       12.0110           0
      3520 PROA     713      LEU      HB1      HA2      0.900000E-01   1.00800           0
      3521 PROA     713      LEU      HB2      HA2      0.900000E-01   1.00800           0
      3522 PROA     713      LEU      CG       CT1     -0.900000E-01   12.0110           0
      3523 PROA     713      LEU      HG       HA1      0.900000E-01   1.00800           0
      3524 PROA     713      LEU      CD1      CT3     -0.270000       12.0110           0
      3525 PROA     713      LEU      HD11     HA3      0.900000E-01   1.00800           0
      3526 PROA     713      LEU      HD12     HA3      0.900000E-01   1.00800           0
      3527 PROA     713      LEU      HD13     HA3      0.900000E-01   1.00800           0
      3528 PROA     713      LEU      CD2      CT3     -0.270000       12.0110           0
      3529 PROA     713      LEU      HD21     HA3      0.900000E-01   1.00800           0
      3530 PROA     713      LEU      HD22     HA3      0.900000E-01   1.00800           0
      3531 PROA     713      LEU      HD23     HA3      0.900000E-01   1.00800           0
      3532 PROA     713      LEU      C        C        0.510000       12.0110           0
      3533 PROA     713      LEU      O        O       -0.510000       15.9994           0
      3534 PROA     714      SER      N        NH1     -0.470000       14.0070           0
      3535 PROA     714      SER      HN       H        0.310000       1.00800           0
      3536 PROA     714      SER      CA       CT1      0.700000E-01   12.0110           0
      3537 PROA     714      SER      HA       HB1      0.900000E-01   1.00800           0
      3538 PROA     714      SER      CB       CT2      0.500000E-01   12.0110           0
      3539 PROA     714      SER      HB1      HA2      0.900000E-01   1.00800           0
      3540 PROA     714      SER      HB2      HA2      0.900000E-01   1.00800           0
      3541 PROA     714      SER      OG       OH1     -0.660000       15.9994           0
      3542 PROA     714      SER      HG1      H        0.430000       1.00800           0
      3543 PROA     714      SER      C        C        0.510000       12.0110           0
      3544 PROA     714      SER      O        O       -0.510000       15.9994           0
      3545 PROA     715      GLU      N        NH1     -0.470000       14.0070           0
      3546 PROA     715      GLU      HN       H        0.310000       1.00800           0
      3547 PROA     715      GLU      CA       CT1      0.700000E-01   12.0110           0
      3548 PROA     715      GLU      HA       HB1      0.900000E-01   1.00800           0
      3549 PROA     715      GLU      CB       CT2A    -0.180000       12.0110           0
      3550 PROA     715      GLU      HB1      HA2      0.900000E-01   1.00800           0
      3551 PROA     715      GLU      HB2      HA2      0.900000E-01   1.00800           0
      3552 PROA     715      GLU      CG       CT2     -0.280000       12.0110           0
      3553 PROA     715      GLU      HG1      HA2      0.900000E-01   1.00800           0
      3554 PROA     715      GLU      HG2      HA2      0.900000E-01   1.00800           0
      3555 PROA     715      GLU      CD       CC       0.620000       12.0110           0
      3556 PROA     715      GLU      OE1      OC      -0.760000       15.9994           0
      3557 PROA     715      GLU      OE2      OC      -0.760000       15.9994           0
      3558 PROA     715      GLU      C        C        0.510000       12.0110           0
      3559 PROA     715      GLU      O        O       -0.510000       15.9994           0
      3560 PROA     716      VAL      N        NH1     -0.470000       14.0070           0
      3561 PROA     716      VAL      HN       H        0.310000       1.00800           0
      3562 PROA     716      VAL      CA       CT1      0.700000E-01   12.0110           0
      3563 PROA     716      VAL      HA       HB1      0.900000E-01   1.00800           0
      3564 PROA     716      VAL      CB       CT1     -0.900000E-01   12.0110           0
      3565 PROA     716      VAL      HB       HA1      0.900000E-01   1.00800           0
      3566 PROA     716      VAL      CG1      CT3     -0.270000       12.0110           0
      3567 PROA     716      VAL      HG11     HA3      0.900000E-01   1.00800           0
      3568 PROA     716      VAL      HG12     HA3      0.900000E-01   1.00800           0
      3569 PROA     716      VAL      HG13     HA3      0.900000E-01   1.00800           0
      3570 PROA     716      VAL      CG2      CT3     -0.270000       12.0110           0
      3571 PROA     716      VAL      HG21     HA3      0.900000E-01   1.00800           0
      3572 PROA     716      VAL      HG22     HA3      0.900000E-01   1.00800           0
      3573 PROA     716      VAL      HG23     HA3      0.900000E-01   1.00800           0
      3574 PROA     716      VAL      C        C        0.510000       12.0110           0
      3575 PROA     716      VAL      O        O       -0.510000       15.9994           0
      3576 PROA     717      GLN      N        NH1     -0.470000       14.0070           0
      3577 PROA     717      GLN      HN       H        0.310000       1.00800           0
      3578 PROA     717      GLN      CA       CT1      0.700000E-01   12.0110           0
      3579 PROA     717      GLN      HA       HB1      0.900000E-01   1.00800           0
      3580 PROA     717      GLN      CB       CT2     -0.180000       12.0110           0
      3581 PROA     717      GLN      HB1      HA2      0.900000E-01   1.00800           0
      3582 PROA     717      GLN      HB2      HA2      0.900000E-01   1.00800           0
      3583 PROA     717      GLN      CG       CT2     -0.180000       12.0110           0
      3584 PROA     717      GLN      HG1      HA2      0.900000E-01   1.00800           0
      3585 PROA     717      GLN      HG2      HA2      0.900000E-01   1.00800           0
      3586 PROA     717      GLN      CD       CC       0.550000       12.0110           0
      3587 PROA     717      GLN      OE1      O       -0.550000       15.9994           0
      3588 PROA     717      GLN      NE2      NH2     -0.620000       14.0070           0
      3589 PROA     717      GLN      HE21     H        0.320000       1.00800           0
      3590 PROA     717      GLN      HE22     H        0.300000       1.00800           0
      3591 PROA     717      GLN      C        C        0.510000       12.0110           0
      3592 PROA     717      GLN      O        O       -0.510000       15.9994           0
      3593 PROA     718      GLN      N        NH1     -0.470000       14.0070           0
      3594 PROA     718      GLN      HN       H        0.310000       1.00800           0
      3595 PROA     718      GLN      CA       CT1      0.700000E-01   12.0110           0
      3596 PROA     718      GLN      HA       HB1      0.900000E-01   1.00800           0
      3597 PROA     718      GLN      CB       CT2     -0.180000       12.0110           0
      3598 PROA     718      GLN      HB1      HA2      0.900000E-01   1.00800           0
      3599 PROA     718      GLN      HB2      HA2      0.900000E-01   1.00800           0
      3600 PROA     718      GLN      CG       CT2     -0.180000       12.0110           0
      3601 PROA     718      GLN      HG1      HA2      0.900000E-01   1.00800           0
      3602 PROA     718      GLN      HG2      HA2      0.900000E-01   1.00800           0
      3603 PROA     718      GLN      CD       CC       0.550000       12.0110           0
      3604 PROA     718      GLN      OE1      O       -0.550000       15.9994           0
      3605 PROA     718      GLN      NE2      NH2     -0.620000       14.0070           0
      3606 PROA     718      GLN      HE21     H        0.320000       1.00800           0
      3607 PROA     718      GLN      HE22     H        0.300000       1.00800           0
      3608 PROA     718      GLN      C        C        0.510000       12.0110           0
      3609 PROA     718      GLN      O        O       -0.510000       15.9994           0
      3610 PROA     719      ALA      N        NH1     -0.470000       14.0070           0
      3611 PROA     719      ALA      HN       H        0.310000       1.00800           0
      3612 PROA     719      ALA      CA       CT1      0.700000E-01   12.0110           0
      3613 PROA     719      ALA      HA       HB1      0.900000E-01   1.00800           0
      3614 PROA     719      ALA      CB       CT3     -0.270000       12.0110           0
      3615 PROA     719      ALA      HB1      HA3      0.900000E-01   1.00800           0
      3616 PROA     719      ALA      HB2      HA3      0.900000E-01   1.00800           0
      3617 PROA     719      ALA      HB3      HA3      0.900000E-01   1.00800           0
      3618 PROA     719      ALA      C        C        0.510000       12.0110           0
      3619 PROA     719      ALA      O        O       -0.510000       15.9994           0
      3620 PROA     720      VAL      N        NH1     -0.470000       14.0070           0
      3621 PROA     720      VAL      HN       H        0.310000       1.00800           0
      3622 PROA     720      VAL      CA       CT1      0.700000E-01   12.0110           0
      3623 PROA     720      VAL      HA       HB1      0.900000E-01   1.00800           0
      3624 PROA     720      VAL      CB       CT1     -0.900000E-01   12.0110           0
      3625 PROA     720      VAL      HB       HA1      0.900000E-01   1.00800           0
      3626 PROA     720      VAL      CG1      CT3     -0.270000       12.0110           0
      3627 PROA     720      VAL      HG11     HA3      0.900000E-01   1.00800           0
      3628 PROA     720      VAL      HG12     HA3      0.900000E-01   1.00800           0
      3629 PROA     720      VAL      HG13     HA3      0.900000E-01   1.00800           0
      3630 PROA     720      VAL      CG2      CT3     -0.270000       12.0110           0
      3631 PROA     720      VAL      HG21     HA3      0.900000E-01   1.00800           0
      3632 PROA     720      VAL      HG22     HA3      0.900000E-01   1.00800           0
      3633 PROA     720      VAL      HG23     HA3      0.900000E-01   1.00800           0
      3634 PROA     720      VAL      C        C        0.510000       12.0110           0
      3635 PROA     720      VAL      O        O       -0.510000       15.9994           0
      3636 PROA     721      SER      N        NH1     -0.470000       14.0070           0
      3637 PROA     721      SER      HN       H        0.310000       1.00800           0
      3638 PROA     721      SER      CA       CT1      0.700000E-01   12.0110           0
      3639 PROA     721      SER      HA       HB1      0.900000E-01   1.00800           0
      3640 PROA     721      SER      CB       CT2      0.500000E-01   12.0110           0
      3641 PROA     721      SER      HB1      HA2      0.900000E-01   1.00800           0
      3642 PROA     721      SER      HB2      HA2      0.900000E-01   1.00800           0
      3643 PROA     721      SER      OG       OH1     -0.660000       15.9994           0
      3644 PROA     721      SER      HG1      H        0.430000       1.00800           0
      3645 PROA     721      SER      C        C        0.510000       12.0110           0
      3646 PROA     721      SER      O        O       -0.510000       15.9994           0
      3647 PROA     722      GLN      N        NH1     -0.470000       14.0070           0
      3648 PROA     722      GLN      HN       H        0.310000       1.00800           0
      3649 PROA     722      GLN      CA       CT1      0.700000E-01   12.0110           0
      3650 PROA     722      GLN      HA       HB1      0.900000E-01   1.00800           0
      3651 PROA     722      GLN      CB       CT2     -0.180000       12.0110           0
      3652 PROA     722      GLN      HB1      HA2      0.900000E-01   1.00800           0
      3653 PROA     722      GLN      HB2      HA2      0.900000E-01   1.00800           0
      3654 PROA     722      GLN      CG       CT2     -0.180000       12.0110           0
      3655 PROA     722      GLN      HG1      HA2      0.900000E-01   1.00800           0
      3656 PROA     722      GLN      HG2      HA2      0.900000E-01   1.00800           0
      3657 PROA     722      GLN      CD       CC       0.550000       12.0110           0
      3658 PROA     722      GLN      OE1      O       -0.550000       15.9994           0
      3659 PROA     722      GLN      NE2      NH2     -0.620000       14.0070           0
      3660 PROA     722      GLN      HE21     H        0.320000       1.00800           0
      3661 PROA     722      GLN      HE22     H        0.300000       1.00800           0
      3662 PROA     722      GLN      C        C        0.510000       12.0110           0
      3663 PROA     722      GLN      O        O       -0.510000       15.9994           0
      3664 PROA     723      GLY      N        NH1     -0.470000       14.0070           0
      3665 PROA     723      GLY      HN       H        0.310000       1.00800           0
      3666 PROA     723      GLY      CA       CT2     -0.200000E-01   12.0110           0
      3667 PROA     723      GLY      HA1      HB2      0.900000E-01   1.00800           0
      3668 PROA     723      GLY      HA2      HB2      0.900000E-01   1.00800           0
      3669 PROA     723      GLY      C        C        0.510000       12.0110           0
      3670 PROA     723      GLY      O        O       -0.510000       15.9994           0
      3671 PROA     724      SER      N        NH1     -0.470000       14.0070           0
      3672 PROA     724      SER      HN       H        0.310000       1.00800           0
      3673 PROA     724      SER      CA       CT1      0.700000E-01   12.0110           0
      3674 PROA     724      SER      HA       HB1      0.900000E-01   1.00800           0
      3675 PROA     724      SER      CB       CT2      0.500000E-01   12.0110           0
      3676 PROA     724      SER      HB1      HA2      0.900000E-01   1.00800           0
      3677 PROA     724      SER      HB2      HA2      0.900000E-01   1.00800           0
      3678 PROA     724      SER      OG       OH1     -0.660000       15.9994           0
      3679 PROA     724      SER      HG1      H        0.430000       1.00800           0
      3680 PROA     724      SER      C        C        0.510000       12.0110           0
      3681 PROA     724      SER      O        O       -0.510000       15.9994           0
      3682 PROA     725      SER      N        NH1     -0.470000       14.0070           0
      3683 PROA     725      SER      HN       H        0.310000       1.00800           0
      3684 PROA     725      SER      CA       CT1      0.700000E-01   12.0110           0
      3685 PROA     725      SER      HA       HB1      0.900000E-01   1.00800           0
      3686 PROA     725      SER      CB       CT2      0.500000E-01   12.0110           0
      3687 PROA     725      SER      HB1      HA2      0.900000E-01   1.00800           0
      3688 PROA     725      SER      HB2      HA2      0.900000E-01   1.00800           0
      3689 PROA     725      SER      OG       OH1     -0.660000       15.9994           0
      3690 PROA     725      SER      HG1      H        0.430000       1.00800           0
      3691 PROA     725      SER      C        C        0.510000       12.0110           0
      3692 PROA     725      SER      O        O       -0.510000       15.9994           0
      3693 PROA     726      ASP      N        NH1     -0.470000       14.0070           0
      3694 PROA     726      ASP      HN       H        0.310000       1.00800           0
      3695 PROA     726      ASP      CA       CT1      0.700000E-01   12.0110           0
      3696 PROA     726      ASP      HA       HB1      0.900000E-01   1.00800           0
      3697 PROA     726      ASP      CB       CT2A    -0.280000       12.0110           0
      3698 PROA     726      ASP      HB1      HA2      0.900000E-01   1.00800           0
      3699 PROA     726      ASP      HB2      HA2      0.900000E-01   1.00800           0
      3700 PROA     726      ASP      CG       CC       0.620000       12.0110           0
      3701 PROA     726      ASP      OD1      OC      -0.760000       15.9994           0
      3702 PROA     726      ASP      OD2      OC      -0.760000       15.9994           0
      3703 PROA     726      ASP      C        C        0.510000       12.0110           0
      3704 PROA     726      ASP      O        O       -0.510000       15.9994           0
      3705 PROA     727      SER      N        NH1     -0.470000       14.0070           0
      3706 PROA     727      SER      HN       H        0.310000       1.00800           0
      3707 PROA     727      SER      CA       CT1      0.700000E-01   12.0110           0
      3708 PROA     727      SER      HA       HB1      0.900000E-01   1.00800           0
      3709 PROA     727      SER      CB       CT2      0.500000E-01   12.0110           0
      3710 PROA     727      SER      HB1      HA2      0.900000E-01   1.00800           0
      3711 PROA     727      SER      HB2      HA2      0.900000E-01   1.00800           0
      3712 PROA     727      SER      OG       OH1     -0.660000       15.9994           0
      3713 PROA     727      SER      HG1      H        0.430000       1.00800           0
      3714 PROA     727      SER      C        C        0.510000       12.0110           0
      3715 PROA     727      SER      O        O       -0.510000       15.9994           0
      3716 PROA     728      GLN      N        NH1     -0.470000       14.0070           0
      3717 PROA     728      GLN      HN       H        0.310000       1.00800           0
      3718 PROA     728      GLN      CA       CT1      0.700000E-01   12.0110           0
      3719 PROA     728      GLN      HA       HB1      0.900000E-01   1.00800           0
      3720 PROA     728      GLN      CB       CT2     -0.180000       12.0110           0
      3721 PROA     728      GLN      HB1      HA2      0.900000E-01   1.00800           0
      3722 PROA     728      GLN      HB2      HA2      0.900000E-01   1.00800           0
      3723 PROA     728      GLN      CG       CT2     -0.180000       12.0110           0
      3724 PROA     728      GLN      HG1      HA2      0.900000E-01   1.00800           0
      3725 PROA     728      GLN      HG2      HA2      0.900000E-01   1.00800           0
      3726 PROA     728      GLN      CD       CC       0.550000       12.0110           0
      3727 PROA     728      GLN      OE1      O       -0.550000       15.9994           0
      3728 PROA     728      GLN      NE2      NH2     -0.620000       14.0070           0
      3729 PROA     728      GLN      HE21     H        0.320000       1.00800           0
      3730 PROA     728      GLN      HE22     H        0.300000       1.00800           0
      3731 PROA     728      GLN      C        C        0.510000       12.0110           0
      3732 PROA     728      GLN      O        O       -0.510000       15.9994           0
      3733 PROA     729      ILE      N        NH1     -0.470000       14.0070           0
      3734 PROA     729      ILE      HN       H        0.310000       1.00800           0
      3735 PROA     729      ILE      CA       CT1      0.700000E-01   12.0110           0
      3736 PROA     729      ILE      HA       HB1      0.900000E-01   1.00800           0
      3737 PROA     729      ILE      CB       CT1     -0.900000E-01   12.0110           0
      3738 PROA     729      ILE      HB       HA1      0.900000E-01   1.00800           0
      3739 PROA     729      ILE      CG2      CT3     -0.270000       12.0110           0
      3740 PROA     729      ILE      HG21     HA3      0.900000E-01   1.00800           0
      3741 PROA     729      ILE      HG22     HA3      0.900000E-01   1.00800           0
      3742 PROA     729      ILE      HG23     HA3      0.900000E-01   1.00800           0
      3743 PROA     729      ILE      CG1      CT2     -0.180000       12.0110           0
      3744 PROA     729      ILE      HG11     HA2      0.900000E-01   1.00800           0
      3745 PROA     729      ILE      HG12     HA2      0.900000E-01   1.00800           0
      3746 PROA     729      ILE      CD       CT3     -0.270000       12.0110           0
      3747 PROA     729      ILE      HD1      HA3      0.900000E-01   1.00800           0
      3748 PROA     729      ILE      HD2      HA3      0.900000E-01   1.00800           0
      3749 PROA     729      ILE      HD3      HA3      0.900000E-01   1.00800           0
      3750 PROA     729      ILE      C        C        0.510000       12.0110           0
      3751 PROA     729      ILE      O        O       -0.510000       15.9994           0
      3752 PROA     730      LEU      N        NH1     -0.470000       14.0070           0
      3753 PROA     730      LEU      HN       H        0.310000       1.00800           0
      3754 PROA     730      LEU      CA       CT1      0.700000E-01   12.0110           0
      3755 PROA     730      LEU      HA       HB1      0.900000E-01   1.00800           0
      3756 PROA     730      LEU      CB       CT2     -0.180000       12.0110           0
      3757 PROA     730      LEU      HB1      HA2      0.900000E-01   1.00800           0
      3758 PROA     730      LEU      HB2      HA2      0.900000E-01   1.00800           0
      3759 PROA     730      LEU      CG       CT1     -0.900000E-01   12.0110           0
      3760 PROA     730      LEU      HG       HA1      0.900000E-01   1.00800           0
      3761 PROA     730      LEU      CD1      CT3     -0.270000       12.0110           0
      3762 PROA     730      LEU      HD11     HA3      0.900000E-01   1.00800           0
      3763 PROA     730      LEU      HD12     HA3      0.900000E-01   1.00800           0
      3764 PROA     730      LEU      HD13     HA3      0.900000E-01   1.00800           0
      3765 PROA     730      LEU      CD2      CT3     -0.270000       12.0110           0
      3766 PROA     730      LEU      HD21     HA3      0.900000E-01   1.00800           0
      3767 PROA     730      LEU      HD22     HA3      0.900000E-01   1.00800           0
      3768 PROA     730      LEU      HD23     HA3      0.900000E-01   1.00800           0
      3769 PROA     730      LEU      C        C        0.510000       12.0110           0
      3770 PROA     730      LEU      O        O       -0.510000       15.9994           0
      3771 PROA     731      ASP      N        NH1     -0.470000       14.0070           0
      3772 PROA     731      ASP      HN       H        0.310000       1.00800           0
      3773 PROA     731      ASP      CA       CT1      0.700000E-01   12.0110           0
      3774 PROA     731      ASP      HA       HB1      0.900000E-01   1.00800           0
      3775 PROA     731      ASP      CB       CT2A    -0.280000       12.0110           0
      3776 PROA     731      ASP      HB1      HA2      0.900000E-01   1.00800           0
      3777 PROA     731      ASP      HB2      HA2      0.900000E-01   1.00800           0
      3778 PROA     731      ASP      CG       CC       0.620000       12.0110           0
      3779 PROA     731      ASP      OD1      OC      -0.760000       15.9994           0
      3780 PROA     731      ASP      OD2      OC      -0.760000       15.9994           0
      3781 PROA     731      ASP      C        C        0.510000       12.0110           0
      3782 PROA     731      ASP      O        O       -0.510000       15.9994           0
      3783 PROA     732      LEU      N        NH1     -0.470000       14.0070           0
      3784 PROA     732      LEU      HN       H        0.310000       1.00800           0
      3785 PROA     732      LEU      CA       CT1      0.700000E-01   12.0110           0
      3786 PROA     732      LEU      HA       HB1      0.900000E-01   1.00800           0
      3787 PROA     732      LEU      CB       CT2     -0.180000       12.0110           0
      3788 PROA     732      LEU      HB1      HA2      0.900000E-01   1.00800           0
      3789 PROA     732      LEU      HB2      HA2      0.900000E-01   1.00800           0
      3790 PROA     732      LEU      CG       CT1     -0.900000E-01   12.0110           0
      3791 PROA     732      LEU      HG       HA1      0.900000E-01   1.00800           0
      3792 PROA     732      LEU      CD1      CT3     -0.270000       12.0110           0
      3793 PROA     732      LEU      HD11     HA3      0.900000E-01   1.00800           0
      3794 PROA     732      LEU      HD12     HA3      0.900000E-01   1.00800           0
      3795 PROA     732      LEU      HD13     HA3      0.900000E-01   1.00800           0
      3796 PROA     732      LEU      CD2      CT3     -0.270000       12.0110           0
      3797 PROA     732      LEU      HD21     HA3      0.900000E-01   1.00800           0
      3798 PROA     732      LEU      HD22     HA3      0.900000E-01   1.00800           0
      3799 PROA     732      LEU      HD23     HA3      0.900000E-01   1.00800           0
      3800 PROA     732      LEU      C        C        0.510000       12.0110           0
      3801 PROA     732      LEU      O        O       -0.510000       15.9994           0
      3802 PROA     733      SER      N        NH1     -0.470000       14.0070           0
      3803 PROA     733      SER      HN       H        0.310000       1.00800           0
      3804 PROA     733      SER      CA       CT1      0.700000E-01   12.0110           0
      3805 PROA     733      SER      HA       HB1      0.900000E-01   1.00800           0
      3806 PROA     733      SER      CB       CT2      0.500000E-01   12.0110           0
      3807 PROA     733      SER      HB1      HA2      0.900000E-01   1.00800           0
      3808 PROA     733      SER      HB2      HA2      0.900000E-01   1.00800           0
      3809 PROA     733      SER      OG       OH1     -0.660000       15.9994           0
      3810 PROA     733      SER      HG1      H        0.430000       1.00800           0
      3811 PROA     733      SER      C        C        0.510000       12.0110           0
      3812 PROA     733      SER      O        O       -0.510000       15.9994           0
      3813 PROA     734      ASN      N        NH1     -0.470000       14.0070           0
      3814 PROA     734      ASN      HN       H        0.310000       1.00800           0
      3815 PROA     734      ASN      CA       CT1      0.700000E-01   12.0110           0
      3816 PROA     734      ASN      HA       HB1      0.900000E-01   1.00800           0
      3817 PROA     734      ASN      CB       CT2     -0.180000       12.0110           0
      3818 PROA     734      ASN      HB1      HA2      0.900000E-01   1.00800           0
      3819 PROA     734      ASN      HB2      HA2      0.900000E-01   1.00800           0
      3820 PROA     734      ASN      CG       CC       0.550000       12.0110           0
      3821 PROA     734      ASN      OD1      O       -0.550000       15.9994           0
      3822 PROA     734      ASN      ND2      NH2     -0.620000       14.0070           0
      3823 PROA     734      ASN      HD21     H        0.320000       1.00800           0
      3824 PROA     734      ASN      HD22     H        0.300000       1.00800           0
      3825 PROA     734      ASN      C        C        0.510000       12.0110           0
      3826 PROA     734      ASN      O        O       -0.510000       15.9994           0
      3827 PROA     735      ARG      N        NH1     -0.470000       14.0070           0
      3828 PROA     735      ARG      HN       H        0.310000       1.00800           0
      3829 PROA     735      ARG      CA       CT1      0.700000E-01   12.0110           0
      3830 PROA     735      ARG      HA       HB1      0.900000E-01   1.00800           0
      3831 PROA     735      ARG      CB       CT2     -0.180000       12.0110           0
      3832 PROA     735      ARG      HB1      HA2      0.900000E-01   1.00800           0
      3833 PROA     735      ARG      HB2      HA2      0.900000E-01   1.00800           0
      3834 PROA     735      ARG      CG       CT2     -0.180000       12.0110           0
      3835 PROA     735      ARG      HG1      HA2      0.900000E-01   1.00800           0
      3836 PROA     735      ARG      HG2      HA2      0.900000E-01   1.00800           0
      3837 PROA     735      ARG      CD       CT2      0.200000       12.0110           0
      3838 PROA     735      ARG      HD1      HA2      0.900000E-01   1.00800           0
      3839 PROA     735      ARG      HD2      HA2      0.900000E-01   1.00800           0
      3840 PROA     735      ARG      NE       NC2     -0.700000       14.0070           0
      3841 PROA     735      ARG      HE       HC       0.440000       1.00800           0
      3842 PROA     735      ARG      CZ       C        0.640000       12.0110           0
      3843 PROA     735      ARG      NH1      NC2     -0.800000       14.0070           0
      3844 PROA     735      ARG      HH11     HC       0.460000       1.00800           0
      3845 PROA     735      ARG      HH12     HC       0.460000       1.00800           0
      3846 PROA     735      ARG      NH2      NC2     -0.800000       14.0070           0
      3847 PROA     735      ARG      HH21     HC       0.460000       1.00800           0
      3848 PROA     735      ARG      HH22     HC       0.460000       1.00800           0
      3849 PROA     735      ARG      C        C        0.510000       12.0110           0
      3850 PROA     735      ARG      O        O       -0.510000       15.9994           0
      3851 PROA     736      PHE      N        NH1     -0.470000       14.0070           0
      3852 PROA     736      PHE      HN       H        0.310000       1.00800           0
      3853 PROA     736      PHE      CA       CT1      0.700000E-01   12.0110           0
      3854 PROA     736      PHE      HA       HB1      0.900000E-01   1.00800           0
      3855 PROA     736      PHE      CB       CT2     -0.180000       12.0110           0
      3856 PROA     736      PHE      HB1      HA2      0.900000E-01   1.00800           0
      3857 PROA     736      PHE      HB2      HA2      0.900000E-01   1.00800           0
      3858 PROA     736      PHE      CG       CA       0.000000       12.0110           0
      3859 PROA     736      PHE      CD1      CA      -0.115000       12.0110           0
      3860 PROA     736      PHE      HD1      HP       0.115000       1.00800           0
      3861 PROA     736      PHE      CE1      CA      -0.115000       12.0110           0
      3862 PROA     736      PHE      HE1      HP       0.115000       1.00800           0
      3863 PROA     736      PHE      CZ       CA      -0.115000       12.0110           0
      3864 PROA     736      PHE      HZ       HP       0.115000       1.00800           0
      3865 PROA     736      PHE      CD2      CA      -0.115000       12.0110           0
      3866 PROA     736      PHE      HD2      HP       0.115000       1.00800           0
      3867 PROA     736      PHE      CE2      CA      -0.115000       12.0110           0
      3868 PROA     736      PHE      HE2      HP       0.115000       1.00800           0
      3869 PROA     736      PHE      C        C        0.510000       12.0110           0
      3870 PROA     736      PHE      O        O       -0.510000       15.9994           0
      3871 PROA     737      TYR      N        NH1     -0.470000       14.0070           0
      3872 PROA     737      TYR      HN       H        0.310000       1.00800           0
      3873 PROA     737      TYR      CA       CT1      0.700000E-01   12.0110           0
      3874 PROA     737      TYR      HA       HB1      0.900000E-01   1.00800           0
      3875 PROA     737      TYR      CB       CT2     -0.180000       12.0110           0
      3876 PROA     737      TYR      HB1      HA2      0.900000E-01   1.00800           0
      3877 PROA     737      TYR      HB2      HA2      0.900000E-01   1.00800           0
      3878 PROA     737      TYR      CG       CA       0.000000       12.0110           0
      3879 PROA     737      TYR      CD1      CA      -0.115000       12.0110           0
      3880 PROA     737      TYR      HD1      HP       0.115000       1.00800           0
      3881 PROA     737      TYR      CE1      CA      -0.115000       12.0110           0
      3882 PROA     737      TYR      HE1      HP       0.115000       1.00800           0
      3883 PROA     737      TYR      CZ       CA       0.110000       12.0110           0
      3884 PROA     737      TYR      OH       OH1     -0.540000       15.9994           0
      3885 PROA     737      TYR      HH       H        0.430000       1.00800           0
      3886 PROA     737      TYR      CD2      CA      -0.115000       12.0110           0
      3887 PROA     737      TYR      HD2      HP       0.115000       1.00800           0
      3888 PROA     737      TYR      CE2      CA      -0.115000       12.0110           0
      3889 PROA     737      TYR      HE2      HP       0.115000       1.00800           0
      3890 PROA     737      TYR      C        C        0.510000       12.0110           0
      3891 PROA     737      TYR      O        O       -0.510000       15.9994           0
      3892 PROA     738      THR      N        NH1     -0.470000       14.0070           0
      3893 PROA     738      THR      HN       H        0.310000       1.00800           0
      3894 PROA     738      THR      CA       CT1      0.700000E-01   12.0110           0
      3895 PROA     738      THR      HA       HB1      0.900000E-01   1.00800           0
      3896 PROA     738      THR      CB       CT1      0.140000       12.0110           0
      3897 PROA     738      THR      HB       HA1      0.900000E-01   1.00800           0
      3898 PROA     738      THR      OG1      OH1     -0.660000       15.9994           0
      3899 PROA     738      THR      HG1      H        0.430000       1.00800           0
      3900 PROA     738      THR      CG2      CT3     -0.270000       12.0110           0
      3901 PROA     738      THR      HG21     HA3      0.900000E-01   1.00800           0
      3902 PROA     738      THR      HG22     HA3      0.900000E-01   1.00800           0
      3903 PROA     738      THR      HG23     HA3      0.900000E-01   1.00800           0
      3904 PROA     738      THR      C        C        0.510000       12.0110           0
      3905 PROA     738      THR      O        O       -0.510000       15.9994           0
      3906 PROA     739      LEU      N        NH1     -0.470000       14.0070           0
      3907 PROA     739      LEU      HN       H        0.310000       1.00800           0
      3908 PROA     739      LEU      CA       CT1      0.700000E-01   12.0110           0
      3909 PROA     739      LEU      HA       HB1      0.900000E-01   1.00800           0
      3910 PROA     739      LEU      CB       CT2     -0.180000       12.0110           0
      3911 PROA     739      LEU      HB1      HA2      0.900000E-01   1.00800           0
      3912 PROA     739      LEU      HB2      HA2      0.900000E-01   1.00800           0
      3913 PROA     739      LEU      CG       CT1     -0.900000E-01   12.0110           0
      3914 PROA     739      LEU      HG       HA1      0.900000E-01   1.00800           0
      3915 PROA     739      LEU      CD1      CT3     -0.270000       12.0110           0
      3916 PROA     739      LEU      HD11     HA3      0.900000E-01   1.00800           0
      3917 PROA     739      LEU      HD12     HA3      0.900000E-01   1.00800           0
      3918 PROA     739      LEU      HD13     HA3      0.900000E-01   1.00800           0
      3919 PROA     739      LEU      CD2      CT3     -0.270000       12.0110           0
      3920 PROA     739      LEU      HD21     HA3      0.900000E-01   1.00800           0
      3921 PROA     739      LEU      HD22     HA3      0.900000E-01   1.00800           0
      3922 PROA     739      LEU      HD23     HA3      0.900000E-01   1.00800           0
      3923 PROA     739      LEU      C        C        0.510000       12.0110           0
      3924 PROA     739      LEU      O        O       -0.510000       15.9994           0
      3925 PROA     740      ILE      N        NH1     -0.470000       14.0070           0
      3926 PROA     740      ILE      HN       H        0.310000       1.00800           0
      3927 PROA     740      ILE      CA       CT1      0.700000E-01   12.0110           0
      3928 PROA     740      ILE      HA       HB1      0.900000E-01   1.00800           0
      3929 PROA     740      ILE      CB       CT1     -0.900000E-01   12.0110           0
      3930 PROA     740      ILE      HB       HA1      0.900000E-01   1.00800           0
      3931 PROA     740      ILE      CG2      CT3     -0.270000       12.0110           0
      3932 PROA     740      ILE      HG21     HA3      0.900000E-01   1.00800           0
      3933 PROA     740      ILE      HG22     HA3      0.900000E-01   1.00800           0
      3934 PROA     740      ILE      HG23     HA3      0.900000E-01   1.00800           0
      3935 PROA     740      ILE      CG1      CT2     -0.180000       12.0110           0
      3936 PROA     740      ILE      HG11     HA2      0.900000E-01   1.00800           0
      3937 PROA     740      ILE      HG12     HA2      0.900000E-01   1.00800           0
      3938 PROA     740      ILE      CD       CT3     -0.270000       12.0110           0
      3939 PROA     740      ILE      HD1      HA3      0.900000E-01   1.00800           0
      3940 PROA     740      ILE      HD2      HA3      0.900000E-01   1.00800           0
      3941 PROA     740      ILE      HD3      HA3      0.900000E-01   1.00800           0
      3942 PROA     740      ILE      C        C        0.510000       12.0110           0
      3943 PROA     740      ILE      O        O       -0.510000       15.9994           0
      3944 PROA     741      PRO      N        N       -0.290000       14.0070           0
      3945 PROA     741      PRO      CD       CP3      0.000000       12.0110           0
      3946 PROA     741      PRO      HD1      HA2      0.900000E-01   1.00800           0
      3947 PROA     741      PRO      HD2      HA2      0.900000E-01   1.00800           0
      3948 PROA     741      PRO      CA       CP1      0.200000E-01   12.0110           0
      3949 PROA     741      PRO      HA       HB1      0.900000E-01   1.00800           0
      3950 PROA     741      PRO      CB       CP2     -0.180000       12.0110           0
      3951 PROA     741      PRO      HB1      HA2      0.900000E-01   1.00800           0
      3952 PROA     741      PRO      HB2      HA2      0.900000E-01   1.00800           0
      3953 PROA     741      PRO      CG       CP2     -0.180000       12.0110           0
      3954 PROA     741      PRO      HG1      HA2      0.900000E-01   1.00800           0
      3955 PROA     741      PRO      HG2      HA2      0.900000E-01   1.00800           0
      3956 PROA     741      PRO      C        C        0.510000       12.0110           0
      3957 PROA     741      PRO      O        O       -0.510000       15.9994           0
      3958 PROA     742      HSD      N        NH1     -0.470000       14.0070           0
      3959 PROA     742      HSD      HN       H        0.310000       1.00800           0
      3960 PROA     742      HSD      CA       CT1      0.700000E-01   12.0110           0
      3961 PROA     742      HSD      HA       HB1      0.900000E-01   1.00800           0
      3962 PROA     742      HSD      CB       CT2     -0.900000E-01   12.0110           0
      3963 PROA     742      HSD      HB1      HA2      0.900000E-01   1.00800           0
      3964 PROA     742      HSD      HB2      HA2      0.900000E-01   1.00800           0
      3965 PROA     742      HSD      ND1      NR1     -0.360000       14.0070           0
      3966 PROA     742      HSD      HD1      H        0.320000       1.00800           0
      3967 PROA     742      HSD      CG       CPH1    -0.500000E-01   12.0110           0
      3968 PROA     742      HSD      CE1      CPH2     0.250000       12.0110           0
      3969 PROA     742      HSD      HE1      HR1      0.130000       1.00800           0
      3970 PROA     742      HSD      NE2      NR2     -0.700000       14.0070           0
      3971 PROA     742      HSD      CD2      CPH1     0.220000       12.0110           0
      3972 PROA     742      HSD      HD2      HR3      0.100000       1.00800           0
      3973 PROA     742      HSD      C        C        0.510000       12.0110           0
      3974 PROA     742      HSD      O        O       -0.510000       15.9994           0
      3975 PROA     743      ASP      N        NH1     -0.470000       14.0070           0
      3976 PROA     743      ASP      HN       H        0.310000       1.00800           0
      3977 PROA     743      ASP      CA       CT1      0.700000E-01   12.0110           0
      3978 PROA     743      ASP      HA       HB1      0.900000E-01   1.00800           0
      3979 PROA     743      ASP      CB       CT2A    -0.280000       12.0110           0
      3980 PROA     743      ASP      HB1      HA2      0.900000E-01   1.00800           0
      3981 PROA     743      ASP      HB2      HA2      0.900000E-01   1.00800           0
      3982 PROA     743      ASP      CG       CC       0.620000       12.0110           0
      3983 PROA     743      ASP      OD1      OC      -0.760000       15.9994           0
      3984 PROA     743      ASP      OD2      OC      -0.760000       15.9994           0
      3985 PROA     743      ASP      C        C        0.510000       12.0110           0
      3986 PROA     743      ASP      O        O       -0.510000       15.9994           0
      3987 PROA     744      PHE      N        NH1     -0.470000       14.0070           0
      3988 PROA     744      PHE      HN       H        0.310000       1.00800           0
      3989 PROA     744      PHE      CA       CT1      0.700000E-01   12.0110           0
      3990 PROA     744      PHE      HA       HB1      0.900000E-01   1.00800           0
      3991 PROA     744      PHE      CB       CT2     -0.180000       12.0110           0
      3992 PROA     744      PHE      HB1      HA2      0.900000E-01   1.00800           0
      3993 PROA     744      PHE      HB2      HA2      0.900000E-01   1.00800           0
      3994 PROA     744      PHE      CG       CA       0.000000       12.0110           0
      3995 PROA     744      PHE      CD1      CA      -0.115000       12.0110           0
      3996 PROA     744      PHE      HD1      HP       0.115000       1.00800           0
      3997 PROA     744      PHE      CE1      CA      -0.115000       12.0110           0
      3998 PROA     744      PHE      HE1      HP       0.115000       1.00800           0
      3999 PROA     744      PHE      CZ       CA      -0.115000       12.0110           0
      4000 PROA     744      PHE      HZ       HP       0.115000       1.00800           0
      4001 PROA     744      PHE      CD2      CA      -0.115000       12.0110           0
      4002 PROA     744      PHE      HD2      HP       0.115000       1.00800           0
      4003 PROA     744      PHE      CE2      CA      -0.115000       12.0110           0
      4004 PROA     744      PHE      HE2      HP       0.115000       1.00800           0
      4005 PROA     744      PHE      C        C        0.510000       12.0110           0
      4006 PROA     744      PHE      O        O       -0.510000       15.9994           0
      4007 PROA     745      GLY      N        NH1     -0.470000       14.0070           0
      4008 PROA     745      GLY      HN       H        0.310000       1.00800           0
      4009 PROA     745      GLY      CA       CT2     -0.200000E-01   12.0110           0
      4010 PROA     745      GLY      HA1      HB2      0.900000E-01   1.00800           0
      4011 PROA     745      GLY      HA2      HB2      0.900000E-01   1.00800           0
      4012 PROA     745      GLY      C        C        0.510000       12.0110           0
      4013 PROA     745      GLY      O        O       -0.510000       15.9994           0
      4014 PROA     746      MET      N        NH1     -0.470000       14.0070           0
      4015 PROA     746      MET      HN       H        0.310000       1.00800           0
      4016 PROA     746      MET      CA       CT1      0.700000E-01   12.0110           0
      4017 PROA     746      MET      HA       HB1      0.900000E-01   1.00800           0
      4018 PROA     746      MET      CB       CT2     -0.180000       12.0110           0
      4019 PROA     746      MET      HB1      HA2      0.900000E-01   1.00800           0
      4020 PROA     746      MET      HB2      HA2      0.900000E-01   1.00800           0
      4021 PROA     746      MET      CG       CT2     -0.140000       12.0110           0
      4022 PROA     746      MET      HG1      HA2      0.900000E-01   1.00800           0
      4023 PROA     746      MET      HG2      HA2      0.900000E-01   1.00800           0
      4024 PROA     746      MET      SD       S       -0.900000E-01   32.0600           0
      4025 PROA     746      MET      CE       CT3     -0.220000       12.0110           0
      4026 PROA     746      MET      HE1      HA3      0.900000E-01   1.00800           0
      4027 PROA     746      MET      HE2      HA3      0.900000E-01   1.00800           0
      4028 PROA     746      MET      HE3      HA3      0.900000E-01   1.00800           0
      4029 PROA     746      MET      C        C        0.510000       12.0110           0
      4030 PROA     746      MET      O        O       -0.510000       15.9994           0
      4031 PROA     747      LYS      N        NH1     -0.470000       14.0070           0
      4032 PROA     747      LYS      HN       H        0.310000       1.00800           0
      4033 PROA     747      LYS      CA       CT1      0.700000E-01   12.0110           0
      4034 PROA     747      LYS      HA       HB1      0.900000E-01   1.00800           0
      4035 PROA     747      LYS      CB       CT2     -0.180000       12.0110           0
      4036 PROA     747      LYS      HB1      HA2      0.900000E-01   1.00800           0
      4037 PROA     747      LYS      HB2      HA2      0.900000E-01   1.00800           0
      4038 PROA     747      LYS      CG       CT2     -0.180000       12.0110           0
      4039 PROA     747      LYS      HG1      HA2      0.900000E-01   1.00800           0
      4040 PROA     747      LYS      HG2      HA2      0.900000E-01   1.00800           0
      4041 PROA     747      LYS      CD       CT2     -0.180000       12.0110           0
      4042 PROA     747      LYS      HD1      HA2      0.900000E-01   1.00800           0
      4043 PROA     747      LYS      HD2      HA2      0.900000E-01   1.00800           0
      4044 PROA     747      LYS      CE       CT2      0.210000       12.0110           0
      4045 PROA     747      LYS      HE1      HA2      0.500000E-01   1.00800           0
      4046 PROA     747      LYS      HE2      HA2      0.500000E-01   1.00800           0
      4047 PROA     747      LYS      NZ       NH3     -0.300000       14.0070           0
      4048 PROA     747      LYS      HZ1      HC       0.330000       1.00800           0
      4049 PROA     747      LYS      HZ2      HC       0.330000       1.00800           0
      4050 PROA     747      LYS      HZ3      HC       0.330000       1.00800           0
      4051 PROA     747      LYS      C        C        0.510000       12.0110           0
      4052 PROA     747      LYS      O        O       -0.510000       15.9994           0
      4053 PROA     748      LYS      N        NH1     -0.470000       14.0070           0
      4054 PROA     748      LYS      HN       H        0.310000       1.00800           0
      4055 PROA     748      LYS      CA       CT1      0.700000E-01   12.0110           0
      4056 PROA     748      LYS      HA       HB1      0.900000E-01   1.00800           0
      4057 PROA     748      LYS      CB       CT2     -0.180000       12.0110           0
      4058 PROA     748      LYS      HB1      HA2      0.900000E-01   1.00800           0
      4059 PROA     748      LYS      HB2      HA2      0.900000E-01   1.00800           0
      4060 PROA     748      LYS      CG       CT2     -0.180000       12.0110           0
      4061 PROA     748      LYS      HG1      HA2      0.900000E-01   1.00800           0
      4062 PROA     748      LYS      HG2      HA2      0.900000E-01   1.00800           0
      4063 PROA     748      LYS      CD       CT2     -0.180000       12.0110           0
      4064 PROA     748      LYS      HD1      HA2      0.900000E-01   1.00800           0
      4065 PROA     748      LYS      HD2      HA2      0.900000E-01   1.00800           0
      4066 PROA     748      LYS      CE       CT2      0.210000       12.0110           0
      4067 PROA     748      LYS      HE1      HA2      0.500000E-01   1.00800           0
      4068 PROA     748      LYS      HE2      HA2      0.500000E-01   1.00800           0
      4069 PROA     748      LYS      NZ       NH3     -0.300000       14.0070           0
      4070 PROA     748      LYS      HZ1      HC       0.330000       1.00800           0
      4071 PROA     748      LYS      HZ2      HC       0.330000       1.00800           0
      4072 PROA     748      LYS      HZ3      HC       0.330000       1.00800           0
      4073 PROA     748      LYS      C        C        0.510000       12.0110           0
      4074 PROA     748      LYS      O        O       -0.510000       15.9994           0
      4075 PROA     749      PRO      N        N       -0.290000       14.0070           0
      4076 PROA     749      PRO      CD       CP3      0.000000       12.0110           0
      4077 PROA     749      PRO      HD1      HA2      0.900000E-01   1.00800           0
      4078 PROA     749      PRO      HD2      HA2      0.900000E-01   1.00800           0
      4079 PROA     749      PRO      CA       CP1      0.200000E-01   12.0110           0
      4080 PROA     749      PRO      HA       HB1      0.900000E-01   1.00800           0
      4081 PROA     749      PRO      CB       CP2     -0.180000       12.0110           0
      4082 PROA     749      PRO      HB1      HA2      0.900000E-01   1.00800           0
      4083 PROA     749      PRO      HB2      HA2      0.900000E-01   1.00800           0
      4084 PROA     749      PRO      CG       CP2     -0.180000       12.0110           0
      4085 PROA     749      PRO      HG1      HA2      0.900000E-01   1.00800           0
      4086 PROA     749      PRO      HG2      HA2      0.900000E-01   1.00800           0
      4087 PROA     749      PRO      C        C        0.510000       12.0110           0
      4088 PROA     749      PRO      O        O       -0.510000       15.9994           0
      4089 PROA     750      PRO      N        N       -0.290000       14.0070           0
      4090 PROA     750      PRO      CD       CP3      0.000000       12.0110           0
      4091 PROA     750      PRO      HD1      HA2      0.900000E-01   1.00800           0
      4092 PROA     750      PRO      HD2      HA2      0.900000E-01   1.00800           0
      4093 PROA     750      PRO      CA       CP1      0.200000E-01   12.0110           0
      4094 PROA     750      PRO      HA       HB1      0.900000E-01   1.00800           0
      4095 PROA     750      PRO      CB       CP2     -0.180000       12.0110           0
      4096 PROA     750      PRO      HB1      HA2      0.900000E-01   1.00800           0
      4097 PROA     750      PRO      HB2      HA2      0.900000E-01   1.00800           0
      4098 PROA     750      PRO      CG       CP2     -0.180000       12.0110           0
      4099 PROA     750      PRO      HG1      HA2      0.900000E-01   1.00800           0
      4100 PROA     750      PRO      HG2      HA2      0.900000E-01   1.00800           0
      4101 PROA     750      PRO      C        C        0.510000       12.0110           0
      4102 PROA     750      PRO      O        O       -0.510000       15.9994           0
      4103 PROA     751      LEU      N        NH1     -0.470000       14.0070           0
      4104 PROA     751      LEU      HN       H        0.310000       1.00800           0
      4105 PROA     751      LEU      CA       CT1      0.700000E-01   12.0110           0
      4106 PROA     751      LEU      HA       HB1      0.900000E-01   1.00800           0
      4107 PROA     751      LEU      CB       CT2     -0.180000       12.0110           0
      4108 PROA     751      LEU      HB1      HA2      0.900000E-01   1.00800           0
      4109 PROA     751      LEU      HB2      HA2      0.900000E-01   1.00800           0
      4110 PROA     751      LEU      CG       CT1     -0.900000E-01   12.0110           0
      4111 PROA     751      LEU      HG       HA1      0.900000E-01   1.00800           0
      4112 PROA     751      LEU      CD1      CT3     -0.270000       12.0110           0
      4113 PROA     751      LEU      HD11     HA3      0.900000E-01   1.00800           0
      4114 PROA     751      LEU      HD12     HA3      0.900000E-01   1.00800           0
      4115 PROA     751      LEU      HD13     HA3      0.900000E-01   1.00800           0
      4116 PROA     751      LEU      CD2      CT3     -0.270000       12.0110           0
      4117 PROA     751      LEU      HD21     HA3      0.900000E-01   1.00800           0
      4118 PROA     751      LEU      HD22     HA3      0.900000E-01   1.00800           0
      4119 PROA     751      LEU      HD23     HA3      0.900000E-01   1.00800           0
      4120 PROA     751      LEU      C        C        0.510000       12.0110           0
      4121 PROA     751      LEU      O        O       -0.510000       15.9994           0
      4122 PROA     752      LEU      N        NH1     -0.470000       14.0070           0
      4123 PROA     752      LEU      HN       H        0.310000       1.00800           0
      4124 PROA     752      LEU      CA       CT1      0.700000E-01   12.0110           0
      4125 PROA     752      LEU      HA       HB1      0.900000E-01   1.00800           0
      4126 PROA     752      LEU      CB       CT2     -0.180000       12.0110           0
      4127 PROA     752      LEU      HB1      HA2      0.900000E-01   1.00800           0
      4128 PROA     752      LEU      HB2      HA2      0.900000E-01   1.00800           0
      4129 PROA     752      LEU      CG       CT1     -0.900000E-01   12.0110           0
      4130 PROA     752      LEU      HG       HA1      0.900000E-01   1.00800           0
      4131 PROA     752      LEU      CD1      CT3     -0.270000       12.0110           0
      4132 PROA     752      LEU      HD11     HA3      0.900000E-01   1.00800           0
      4133 PROA     752      LEU      HD12     HA3      0.900000E-01   1.00800           0
      4134 PROA     752      LEU      HD13     HA3      0.900000E-01   1.00800           0
      4135 PROA     752      LEU      CD2      CT3     -0.270000       12.0110           0
      4136 PROA     752      LEU      HD21     HA3      0.900000E-01   1.00800           0
      4137 PROA     752      LEU      HD22     HA3      0.900000E-01   1.00800           0
      4138 PROA     752      LEU      HD23     HA3      0.900000E-01   1.00800           0
      4139 PROA     752      LEU      C        C        0.510000       12.0110           0
      4140 PROA     752      LEU      O        O       -0.510000       15.9994           0
      4141 PROA     753      ASN      N        NH1     -0.470000       14.0070           0
      4142 PROA     753      ASN      HN       H        0.310000       1.00800           0
      4143 PROA     753      ASN      CA       CT1      0.700000E-01   12.0110           0
      4144 PROA     753      ASN      HA       HB1      0.900000E-01   1.00800           0
      4145 PROA     753      ASN      CB       CT2     -0.180000       12.0110           0
      4146 PROA     753      ASN      HB1      HA2      0.900000E-01   1.00800           0
      4147 PROA     753      ASN      HB2      HA2      0.900000E-01   1.00800           0
      4148 PROA     753      ASN      CG       CC       0.550000       12.0110           0
      4149 PROA     753      ASN      OD1      O       -0.550000       15.9994           0
      4150 PROA     753      ASN      ND2      NH2     -0.620000       14.0070           0
      4151 PROA     753      ASN      HD21     H        0.320000       1.00800           0
      4152 PROA     753      ASN      HD22     H        0.300000       1.00800           0
      4153 PROA     753      ASN      C        C        0.510000       12.0110           0
      4154 PROA     753      ASN      O        O       -0.510000       15.9994           0
      4155 PROA     754      ASN      N        NH1     -0.470000       14.0070           0
      4156 PROA     754      ASN      HN       H        0.310000       1.00800           0
      4157 PROA     754      ASN      CA       CT1      0.700000E-01   12.0110           0
      4158 PROA     754      ASN      HA       HB1      0.900000E-01   1.00800           0
      4159 PROA     754      ASN      CB       CT2     -0.180000       12.0110           0
      4160 PROA     754      ASN      HB1      HA2      0.900000E-01   1.00800           0
      4161 PROA     754      ASN      HB2      HA2      0.900000E-01   1.00800           0
      4162 PROA     754      ASN      CG       CC       0.550000       12.0110           0
      4163 PROA     754      ASN      OD1      O       -0.550000       15.9994           0
      4164 PROA     754      ASN      ND2      NH2     -0.620000       14.0070           0
      4165 PROA     754      ASN      HD21     H        0.320000       1.00800           0
      4166 PROA     754      ASN      HD22     H        0.300000       1.00800           0
      4167 PROA     754      ASN      C        C        0.510000       12.0110           0
      4168 PROA     754      ASN      O        O       -0.510000       15.9994           0
      4169 PROA     755      ALA      N        NH1     -0.470000       14.0070           0
      4170 PROA     755      ALA      HN       H        0.310000       1.00800           0
      4171 PROA     755      ALA      CA       CT1      0.700000E-01   12.0110           0
      4172 PROA     755      ALA      HA       HB1      0.900000E-01   1.00800           0
      4173 PROA     755      ALA      CB       CT3     -0.270000       12.0110           0
      4174 PROA     755      ALA      HB1      HA3      0.900000E-01   1.00800           0
      4175 PROA     755      ALA      HB2      HA3      0.900000E-01   1.00800           0
      4176 PROA     755      ALA      HB3      HA3      0.900000E-01   1.00800           0
      4177 PROA     755      ALA      C        C        0.510000       12.0110           0
      4178 PROA     755      ALA      O        O       -0.510000       15.9994           0
      4179 PROA     756      ASP      N        NH1     -0.470000       14.0070           0
      4180 PROA     756      ASP      HN       H        0.310000       1.00800           0
      4181 PROA     756      ASP      CA       CT1      0.700000E-01   12.0110           0
      4182 PROA     756      ASP      HA       HB1      0.900000E-01   1.00800           0
      4183 PROA     756      ASP      CB       CT2A    -0.280000       12.0110           0
      4184 PROA     756      ASP      HB1      HA2      0.900000E-01   1.00800           0
      4185 PROA     756      ASP      HB2      HA2      0.900000E-01   1.00800           0
      4186 PROA     756      ASP      CG       CC       0.620000       12.0110           0
      4187 PROA     756      ASP      OD1      OC      -0.760000       15.9994           0
      4188 PROA     756      ASP      OD2      OC      -0.760000       15.9994           0
      4189 PROA     756      ASP      C        C        0.510000       12.0110           0
      4190 PROA     756      ASP      O        O       -0.510000       15.9994           0
      4191 PROA     757      SER      N        NH1     -0.470000       14.0070           0
      4192 PROA     757      SER      HN       H        0.310000       1.00800           0
      4193 PROA     757      SER      CA       CT1      0.700000E-01   12.0110           0
      4194 PROA     757      SER      HA       HB1      0.900000E-01   1.00800           0
      4195 PROA     757      SER      CB       CT2      0.500000E-01   12.0110           0
      4196 PROA     757      SER      HB1      HA2      0.900000E-01   1.00800           0
      4197 PROA     757      SER      HB2      HA2      0.900000E-01   1.00800           0
      4198 PROA     757      SER      OG       OH1     -0.660000       15.9994           0
      4199 PROA     757      SER      HG1      H        0.430000       1.00800           0
      4200 PROA     757      SER      C        C        0.510000       12.0110           0
      4201 PROA     757      SER      O        O       -0.510000       15.9994           0
      4202 PROA     758      VAL      N        NH1     -0.470000       14.0070           0
      4203 PROA     758      VAL      HN       H        0.310000       1.00800           0
      4204 PROA     758      VAL      CA       CT1      0.700000E-01   12.0110           0
      4205 PROA     758      VAL      HA       HB1      0.900000E-01   1.00800           0
      4206 PROA     758      VAL      CB       CT1     -0.900000E-01   12.0110           0
      4207 PROA     758      VAL      HB       HA1      0.900000E-01   1.00800           0
      4208 PROA     758      VAL      CG1      CT3     -0.270000       12.0110           0
      4209 PROA     758      VAL      HG11     HA3      0.900000E-01   1.00800           0
      4210 PROA     758      VAL      HG12     HA3      0.900000E-01   1.00800           0
      4211 PROA     758      VAL      HG13     HA3      0.900000E-01   1.00800           0
      4212 PROA     758      VAL      CG2      CT3     -0.270000       12.0110           0
      4213 PROA     758      VAL      HG21     HA3      0.900000E-01   1.00800           0
      4214 PROA     758      VAL      HG22     HA3      0.900000E-01   1.00800           0
      4215 PROA     758      VAL      HG23     HA3      0.900000E-01   1.00800           0
      4216 PROA     758      VAL      C        C        0.510000       12.0110           0
      4217 PROA     758      VAL      O        O       -0.510000       15.9994           0
      4218 PROA     759      GLN      N        NH1     -0.470000       14.0070           0
      4219 PROA     759      GLN      HN       H        0.310000       1.00800           0
      4220 PROA     759      GLN      CA       CT1      0.700000E-01   12.0110           0
      4221 PROA     759      GLN      HA       HB1      0.900000E-01   1.00800           0
      4222 PROA     759      GLN      CB       CT2     -0.180000       12.0110           0
      4223 PROA     759      GLN      HB1      HA2      0.900000E-01   1.00800           0
      4224 PROA     759      GLN      HB2      HA2      0.900000E-01   1.00800           0
      4225 PROA     759      GLN      CG       CT2     -0.180000       12.0110           0
      4226 PROA     759      GLN      HG1      HA2      0.900000E-01   1.00800           0
      4227 PROA     759      GLN      HG2      HA2      0.900000E-01   1.00800           0
      4228 PROA     759      GLN      CD       CC       0.550000       12.0110           0
      4229 PROA     759      GLN      OE1      O       -0.550000       15.9994           0
      4230 PROA     759      GLN      NE2      NH2     -0.620000       14.0070           0
      4231 PROA     759      GLN      HE21     H        0.320000       1.00800           0
      4232 PROA     759      GLN      HE22     H        0.300000       1.00800           0
      4233 PROA     759      GLN      C        C        0.510000       12.0110           0
      4234 PROA     759      GLN      O        O       -0.510000       15.9994           0
      4235 PROA     760      ALA      N        NH1     -0.470000       14.0070           0
      4236 PROA     760      ALA      HN       H        0.310000       1.00800           0
      4237 PROA     760      ALA      CA       CT1      0.700000E-01   12.0110           0
      4238 PROA     760      ALA      HA       HB1      0.900000E-01   1.00800           0
      4239 PROA     760      ALA      CB       CT3     -0.270000       12.0110           0
      4240 PROA     760      ALA      HB1      HA3      0.900000E-01   1.00800           0
      4241 PROA     760      ALA      HB2      HA3      0.900000E-01   1.00800           0
      4242 PROA     760      ALA      HB3      HA3      0.900000E-01   1.00800           0
      4243 PROA     760      ALA      C        C        0.510000       12.0110           0
      4244 PROA     760      ALA      O        O       -0.510000       15.9994           0
      4245 PROA     761      LYS      N        NH1     -0.470000       14.0070           0
      4246 PROA     761      LYS      HN       H        0.310000       1.00800           0
      4247 PROA     761      LYS      CA       CT1      0.700000E-01   12.0110           0
      4248 PROA     761      LYS      HA       HB1      0.900000E-01   1.00800           0
      4249 PROA     761      LYS      CB       CT2     -0.180000       12.0110           0
      4250 PROA     761      LYS      HB1      HA2      0.900000E-01   1.00800           0
      4251 PROA     761      LYS      HB2      HA2      0.900000E-01   1.00800           0
      4252 PROA     761      LYS      CG       CT2     -0.180000       12.0110           0
      4253 PROA     761      LYS      HG1      HA2      0.900000E-01   1.00800           0
      4254 PROA     761      LYS      HG2      HA2      0.900000E-01   1.00800           0
      4255 PROA     761      LYS      CD       CT2     -0.180000       12.0110           0
      4256 PROA     761      LYS      HD1      HA2      0.900000E-01   1.00800           0
      4257 PROA     761      LYS      HD2      HA2      0.900000E-01   1.00800           0
      4258 PROA     761      LYS      CE       CT2      0.210000       12.0110           0
      4259 PROA     761      LYS      HE1      HA2      0.500000E-01   1.00800           0
      4260 PROA     761      LYS      HE2      HA2      0.500000E-01   1.00800           0
      4261 PROA     761      LYS      NZ       NH3     -0.300000       14.0070           0
      4262 PROA     761      LYS      HZ1      HC       0.330000       1.00800           0
      4263 PROA     761      LYS      HZ2      HC       0.330000       1.00800           0
      4264 PROA     761      LYS      HZ3      HC       0.330000       1.00800           0
      4265 PROA     761      LYS      C        C        0.510000       12.0110           0
      4266 PROA     761      LYS      O        O       -0.510000       15.9994           0
      4267 PROA     762      VAL      N        NH1     -0.470000       14.0070           0
      4268 PROA     762      VAL      HN       H        0.310000       1.00800           0
      4269 PROA     762      VAL      CA       CT1      0.700000E-01   12.0110           0
      4270 PROA     762      VAL      HA       HB1      0.900000E-01   1.00800           0
      4271 PROA     762      VAL      CB       CT1     -0.900000E-01   12.0110           0
      4272 PROA     762      VAL      HB       HA1      0.900000E-01   1.00800           0
      4273 PROA     762      VAL      CG1      CT3     -0.270000       12.0110           0
      4274 PROA     762      VAL      HG11     HA3      0.900000E-01   1.00800           0
      4275 PROA     762      VAL      HG12     HA3      0.900000E-01   1.00800           0
      4276 PROA     762      VAL      HG13     HA3      0.900000E-01   1.00800           0
      4277 PROA     762      VAL      CG2      CT3     -0.270000       12.0110           0
      4278 PROA     762      VAL      HG21     HA3      0.900000E-01   1.00800           0
      4279 PROA     762      VAL      HG22     HA3      0.900000E-01   1.00800           0
      4280 PROA     762      VAL      HG23     HA3      0.900000E-01   1.00800           0
      4281 PROA     762      VAL      C        C        0.510000       12.0110           0
      4282 PROA     762      VAL      O        O       -0.510000       15.9994           0
      4283 PROA     763      GLU      N        NH1     -0.470000       14.0070           0
      4284 PROA     763      GLU      HN       H        0.310000       1.00800           0
      4285 PROA     763      GLU      CA       CT1      0.700000E-01   12.0110           0
      4286 PROA     763      GLU      HA       HB1      0.900000E-01   1.00800           0
      4287 PROA     763      GLU      CB       CT2A    -0.180000       12.0110           0
      4288 PROA     763      GLU      HB1      HA2      0.900000E-01   1.00800           0
      4289 PROA     763      GLU      HB2      HA2      0.900000E-01   1.00800           0
      4290 PROA     763      GLU      CG       CT2     -0.280000       12.0110           0
      4291 PROA     763      GLU      HG1      HA2      0.900000E-01   1.00800           0
      4292 PROA     763      GLU      HG2      HA2      0.900000E-01   1.00800           0
      4293 PROA     763      GLU      CD       CC       0.620000       12.0110           0
      4294 PROA     763      GLU      OE1      OC      -0.760000       15.9994           0
      4295 PROA     763      GLU      OE2      OC      -0.760000       15.9994           0
      4296 PROA     763      GLU      C        C        0.510000       12.0110           0
      4297 PROA     763      GLU      O        O       -0.510000       15.9994           0
      4298 PROA     764      MET      N        NH1     -0.470000       14.0070           0
      4299 PROA     764      MET      HN       H        0.310000       1.00800           0
      4300 PROA     764      MET      CA       CT1      0.700000E-01   12.0110           0
      4301 PROA     764      MET      HA       HB1      0.900000E-01   1.00800           0
      4302 PROA     764      MET      CB       CT2     -0.180000       12.0110           0
      4303 PROA     764      MET      HB1      HA2      0.900000E-01   1.00800           0
      4304 PROA     764      MET      HB2      HA2      0.900000E-01   1.00800           0
      4305 PROA     764      MET      CG       CT2     -0.140000       12.0110           0
      4306 PROA     764      MET      HG1      HA2      0.900000E-01   1.00800           0
      4307 PROA     764      MET      HG2      HA2      0.900000E-01   1.00800           0
      4308 PROA     764      MET      SD       S       -0.900000E-01   32.0600           0
      4309 PROA     764      MET      CE       CT3     -0.220000       12.0110           0
      4310 PROA     764      MET      HE1      HA3      0.900000E-01   1.00800           0
      4311 PROA     764      MET      HE2      HA3      0.900000E-01   1.00800           0
      4312 PROA     764      MET      HE3      HA3      0.900000E-01   1.00800           0
      4313 PROA     764      MET      C        C        0.510000       12.0110           0
      4314 PROA     764      MET      O        O       -0.510000       15.9994           0
      4315 PROA     765      LEU      N        NH1     -0.470000       14.0070           0
      4316 PROA     765      LEU      HN       H        0.310000       1.00800           0
      4317 PROA     765      LEU      CA       CT1      0.700000E-01   12.0110           0
      4318 PROA     765      LEU      HA       HB1      0.900000E-01   1.00800           0
      4319 PROA     765      LEU      CB       CT2     -0.180000       12.0110           0
      4320 PROA     765      LEU      HB1      HA2      0.900000E-01   1.00800           0
      4321 PROA     765      LEU      HB2      HA2      0.900000E-01   1.00800           0
      4322 PROA     765      LEU      CG       CT1     -0.900000E-01   12.0110           0
      4323 PROA     765      LEU      HG       HA1      0.900000E-01   1.00800           0
      4324 PROA     765      LEU      CD1      CT3     -0.270000       12.0110           0
      4325 PROA     765      LEU      HD11     HA3      0.900000E-01   1.00800           0
      4326 PROA     765      LEU      HD12     HA3      0.900000E-01   1.00800           0
      4327 PROA     765      LEU      HD13     HA3      0.900000E-01   1.00800           0
      4328 PROA     765      LEU      CD2      CT3     -0.270000       12.0110           0
      4329 PROA     765      LEU      HD21     HA3      0.900000E-01   1.00800           0
      4330 PROA     765      LEU      HD22     HA3      0.900000E-01   1.00800           0
      4331 PROA     765      LEU      HD23     HA3      0.900000E-01   1.00800           0
      4332 PROA     765      LEU      C        C        0.510000       12.0110           0
      4333 PROA     765      LEU      O        O       -0.510000       15.9994           0
      4334 PROA     766      ASP      N        NH1     -0.470000       14.0070           0
      4335 PROA     766      ASP      HN       H        0.310000       1.00800           0
      4336 PROA     766      ASP      CA       CT1      0.700000E-01   12.0110           0
      4337 PROA     766      ASP      HA       HB1      0.900000E-01   1.00800           0
      4338 PROA     766      ASP      CB       CT2A    -0.280000       12.0110           0
      4339 PROA     766      ASP      HB1      HA2      0.900000E-01   1.00800           0
      4340 PROA     766      ASP      HB2      HA2      0.900000E-01   1.00800           0
      4341 PROA     766      ASP      CG       CC       0.620000       12.0110           0
      4342 PROA     766      ASP      OD1      OC      -0.760000       15.9994           0
      4343 PROA     766      ASP      OD2      OC      -0.760000       15.9994           0
      4344 PROA     766      ASP      C        C        0.510000       12.0110           0
      4345 PROA     766      ASP      O        O       -0.510000       15.9994           0
      4346 PROA     767      ASN      N        NH1     -0.470000       14.0070           0
      4347 PROA     767      ASN      HN       H        0.310000       1.00800           0
      4348 PROA     767      ASN      CA       CT1      0.700000E-01   12.0110           0
      4349 PROA     767      ASN      HA       HB1      0.900000E-01   1.00800           0
      4350 PROA     767      ASN      CB       CT2     -0.180000       12.0110           0
      4351 PROA     767      ASN      HB1      HA2      0.900000E-01   1.00800           0
      4352 PROA     767      ASN      HB2      HA2      0.900000E-01   1.00800           0
      4353 PROA     767      ASN      CG       CC       0.550000       12.0110           0
      4354 PROA     767      ASN      OD1      O       -0.550000       15.9994           0
      4355 PROA     767      ASN      ND2      NH2     -0.620000       14.0070           0
      4356 PROA     767      ASN      HD21     H        0.320000       1.00800           0
      4357 PROA     767      ASN      HD22     H        0.300000       1.00800           0
      4358 PROA     767      ASN      C        C        0.510000       12.0110           0
      4359 PROA     767      ASN      O        O       -0.510000       15.9994           0
      4360 PROA     768      LEU      N        NH1     -0.470000       14.0070           0
      4361 PROA     768      LEU      HN       H        0.310000       1.00800           0
      4362 PROA     768      LEU      CA       CT1      0.700000E-01   12.0110           0
      4363 PROA     768      LEU      HA       HB1      0.900000E-01   1.00800           0
      4364 PROA     768      LEU      CB       CT2     -0.180000       12.0110           0
      4365 PROA     768      LEU      HB1      HA2      0.900000E-01   1.00800           0
      4366 PROA     768      LEU      HB2      HA2      0.900000E-01   1.00800           0
      4367 PROA     768      LEU      CG       CT1     -0.900000E-01   12.0110           0
      4368 PROA     768      LEU      HG       HA1      0.900000E-01   1.00800           0
      4369 PROA     768      LEU      CD1      CT3     -0.270000       12.0110           0
      4370 PROA     768      LEU      HD11     HA3      0.900000E-01   1.00800           0
      4371 PROA     768      LEU      HD12     HA3      0.900000E-01   1.00800           0
      4372 PROA     768      LEU      HD13     HA3      0.900000E-01   1.00800           0
      4373 PROA     768      LEU      CD2      CT3     -0.270000       12.0110           0
      4374 PROA     768      LEU      HD21     HA3      0.900000E-01   1.00800           0
      4375 PROA     768      LEU      HD22     HA3      0.900000E-01   1.00800           0
      4376 PROA     768      LEU      HD23     HA3      0.900000E-01   1.00800           0
      4377 PROA     768      LEU      C        C        0.510000       12.0110           0
      4378 PROA     768      LEU      O        O       -0.510000       15.9994           0
      4379 PROA     769      LEU      N        NH1     -0.470000       14.0070           0
      4380 PROA     769      LEU      HN       H        0.310000       1.00800           0
      4381 PROA     769      LEU      CA       CT1      0.700000E-01   12.0110           0
      4382 PROA     769      LEU      HA       HB1      0.900000E-01   1.00800           0
      4383 PROA     769      LEU      CB       CT2     -0.180000       12.0110           0
      4384 PROA     769      LEU      HB1      HA2      0.900000E-01   1.00800           0
      4385 PROA     769      LEU      HB2      HA2      0.900000E-01   1.00800           0
      4386 PROA     769      LEU      CG       CT1     -0.900000E-01   12.0110           0
      4387 PROA     769      LEU      HG       HA1      0.900000E-01   1.00800           0
      4388 PROA     769      LEU      CD1      CT3     -0.270000       12.0110           0
      4389 PROA     769      LEU      HD11     HA3      0.900000E-01   1.00800           0
      4390 PROA     769      LEU      HD12     HA3      0.900000E-01   1.00800           0
      4391 PROA     769      LEU      HD13     HA3      0.900000E-01   1.00800           0
      4392 PROA     769      LEU      CD2      CT3     -0.270000       12.0110           0
      4393 PROA     769      LEU      HD21     HA3      0.900000E-01   1.00800           0
      4394 PROA     769      LEU      HD22     HA3      0.900000E-01   1.00800           0
[truncated: 29,579,123 more chars]
