# Supplementary material for: Identifying potential binding sites for complex formation between Tyrosyl-DNA phosphodiesterase 1 and poly [ADP-ribose] polymerase 1
Source: Phys Chem Chem Phys. 2026 May 19;28(23):14017–27. doi: 10.1039/d6cp00941g (PMC13203358; doi:10.1039/d6cp00941g)
Supplement: CP-028-D6CP00941G-s002 [file CP-028-D6CP00941G-s002.zip]

Archive with 99 entries (98 files):
- Sample_topology_parameter_files/
- Sample_topology_parameter_files/toppar_all36_prot_arg0.str
- __MACOSX/Sample_topology_parameter_files/._toppar_all36_prot_arg0.str
- Sample_topology_parameter_files/toppar_all36_polymer_solvent.str
- __MACOSX/Sample_topology_parameter_files/._toppar_all36_polymer_solvent.str
- Sample_topology_parameter_files/toppar_all36_lipid_archaeal.str
- __MACOSX/Sample_topology_parameter_files/._toppar_all36_lipid_archaeal.str
- Sample_topology_parameter_files/par_all36_cgenff.prm
- __MACOSX/Sample_topology_parameter_files/._par_all36_cgenff.prm
- Sample_topology_parameter_files/toppar_all36_lipid_inositol.str
- __MACOSX/Sample_topology_parameter_files/._toppar_all36_lipid_inositol.str
- Sample_topology_parameter_files/toppar_all36_nano_lig_patch.str
- __MACOSX/Sample_topology_parameter_files/._toppar_all36_nano_lig_patch.str
- Sample_topology_parameter_files/toppar_all36_lipid_dag.str
- __MACOSX/Sample_topology_parameter_files/._toppar_all36_lipid_dag.str
- Sample_topology_parameter_files/toppar_all36_synthetic_polymer_patch.str
- __MACOSX/Sample_topology_parameter_files/._toppar_all36_synthetic_polymer_patch.str
- Sample_topology_parameter_files/toppar_all36_lipid_sphingo.str
- __MACOSX/Sample_topology_parameter_files/._toppar_all36_lipid_sphingo.str
- Sample_topology_parameter_files/toppar_all36_lipid_model.str
- __MACOSX/Sample_topology_parameter_files/._toppar_all36_lipid_model.str
- Sample_topology_parameter_files/toppar_all36_prot_fluoro_alkanes.str
- __MACOSX/Sample_topology_parameter_files/._toppar_all36_prot_fluoro_alkanes.str
- Sample_topology_parameter_files/toppar_all36_lipid_yeast.str
- __MACOSX/Sample_topology_parameter_files/._toppar_all36_lipid_yeast.str
- Sample_topology_parameter_files/toppar_all36_lipid_lnp.str
- __MACOSX/Sample_topology_parameter_files/._toppar_all36_lipid_lnp.str
- Sample_topology_parameter_files/toppar_all36_lipid_detergent.str
- __MACOSX/Sample_topology_parameter_files/._toppar_all36_lipid_detergent.str
- Sample_topology_parameter_files/toppar_all36_lipid_hmmm.str
- __MACOSX/Sample_topology_parameter_files/._toppar_all36_lipid_hmmm.str
- Sample_topology_parameter_files/toppar_all36_prot_c36m_d_aminoacids.str
- __MACOSX/Sample_topology_parameter_files/._toppar_all36_prot_c36m_d_aminoacids.str
- Sample_topology_parameter_files/toppar_all36_carb_glycolipid.str
- __MACOSX/Sample_topology_parameter_files/._toppar_all36_carb_glycolipid.str
- Sample_topology_parameter_files/par_all36_lipid.prm
- __MACOSX/Sample_topology_parameter_files/._par_all36_lipid.prm
- Sample_topology_parameter_files/toppar_all36_lipid_prot.str
- __MACOSX/Sample_topology_parameter_files/._toppar_all36_lipid_prot.str
- Sample_topology_parameter_files/toppar_all36_moreions.str
- __MACOSX/Sample_topology_parameter_files/._toppar_all36_moreions.str
- Sample_topology_parameter_files/toppar_all36_prot_retinol.str
- __MACOSX/Sample_topology_parameter_files/._toppar_all36_prot_retinol.str
- Sample_topology_parameter_files/toppar_all36_prot_heme.str
- __MACOSX/Sample_topology_parameter_files/._toppar_all36_prot_heme.str
- Sample_topology_parameter_files/toppar_all36_carb_imlab.str
- __MACOSX/Sample_topology_parameter_files/._toppar_all36_carb_imlab.str
- Sample_topology_parameter_files/toppar_ions_won.str
- __MACOSX/Sample_topology_parameter_files/._toppar_ions_won.str
- Sample_topology_parameter_files/toppar_all36_lipid_lps.str
- __MACOSX/Sample_topology_parameter_files/._toppar_all36_lipid_lps.str
- Sample_topology_parameter_files/toppar_all36_prot_model.str
- __MACOSX/Sample_topology_parameter_files/._toppar_all36_prot_model.str
- Sample_topology_parameter_files/par_all36_na.prm
- __MACOSX/Sample_topology_parameter_files/._par_all36_na.prm
- Sample_topology_parameter_files/toppar_water_ions.str
- __MACOSX/Sample_topology_parameter_files/._toppar_water_ions.str
- Sample_topology_parameter_files/toppar_all36_label_fluorophore.str
- __MACOSX/Sample_topology_parameter_files/._toppar_all36_label_fluorophore.str
- Sample_topology_parameter_files/toppar_all36_na_rna_modified.str
- __MACOSX/Sample_topology_parameter_files/._toppar_all36_na_rna_modified.str
- Sample_topology_parameter_files/toppar_all36_synthetic_polymer.str
- __MACOSX/Sample_topology_parameter_files/._toppar_all36_synthetic_polymer.str
- Sample_topology_parameter_files/toppar_all36_na_nad_ppi.str
- __MACOSX/Sample_topology_parameter_files/._toppar_all36_na_nad_ppi.str
- Sample_topology_parameter_files/par_all36_carb.prm
- __MACOSX/Sample_topology_parameter_files/._par_all36_carb.prm
- Sample_topology_parameter_files/toppar_all36_lipid_tag.str
- __MACOSX/Sample_topology_parameter_files/._toppar_all36_lipid_tag.str
- Sample_topology_parameter_files/toppar_all36_carb_glycopeptide.str
- __MACOSX/Sample_topology_parameter_files/._toppar_all36_carb_glycopeptide.str
- Sample_topology_parameter_files/toppar_all36_lipid_bacterial.str
- __MACOSX/Sample_topology_parameter_files/._toppar_all36_lipid_bacterial.str
- Sample_topology_parameter_files/toppar_all36_lipid_ether.str
- __MACOSX/Sample_topology_parameter_files/._toppar_all36_lipid_ether.str
- Sample_topology_parameter_files/par_interface.prm
- __MACOSX/Sample_topology_parameter_files/._par_interface.prm
- Sample_topology_parameter_files/toppar_all36_label_spin.str
- __MACOSX/Sample_topology_parameter_files/._toppar_all36_label_spin.str
- Sample_topology_parameter_files/toppar_all36_prot_modify_res.str
- __MACOSX/Sample_topology_parameter_files/._toppar_all36_prot_modify_res.str
- Sample_topology_parameter_files/toppar_all36_lipid_mycobacterial.str
- __MACOSX/Sample_topology_parameter_files/._toppar_all36_lipid_mycobacterial.str
- Sample_topology_parameter_files/toppar_all36_lipid_cholesterol.str
- __MACOSX/Sample_topology_parameter_files/._toppar_all36_lipid_cholesterol.str
- Sample_topology_parameter_files/toppar_all36_lipid_cardiolipin.str
- __MACOSX/Sample_topology_parameter_files/._toppar_all36_lipid_cardiolipin.str
- Sample_topology_parameter_files/toppar_all36_nano_lig.str
- __MACOSX/Sample_topology_parameter_files/._toppar_all36_nano_lig.str
- Sample_topology_parameter_files/toppar_all36_lipid_miscellaneous.str
- __MACOSX/Sample_topology_parameter_files/._toppar_all36_lipid_miscellaneous.str
- Sample_topology_parameter_files/cam.str
- __MACOSX/Sample_topology_parameter_files/._cam.str
- Sample_topology_parameter_files/toppar_dum_noble_gases.str
- __MACOSX/Sample_topology_parameter_files/._toppar_dum_noble_gases.str
- Sample_topology_parameter_files/par_all36m_prot.prm
- __MACOSX/Sample_topology_parameter_files/._par_all36m_prot.prm
- Sample_topology_parameter_files/toppar_all36_prot_na_combined.str
- __MACOSX/Sample_topology_parameter_files/._toppar_all36_prot_na_combined.str
