# Supplementary material for: Identifying potential binding sites for complex formation between Tyrosyl-DNA phosphodiesterase 1 and poly [ADP-ribose] polymerase 1
Source: Phys Chem Chem Phys. 2026 May 19;28(23):14017–27. doi: 10.1039/d6cp00941g (PMC13203358; doi:10.1039/d6cp00941g)
Supplement: CP-028-D6CP00941G-s004 [file CP-028-D6CP00941G-s004.pdb]

CRYST1  126.381  126.381  126.381  90.00  90.00  90.00 P 1           1
ATOM      1  N   MET P   1      24.455   5.628  33.948  0.00  0.00      PROA  
ATOM      2  HT1 MET P   1      24.653   5.890  32.961  0.00  0.00      PROA  
ATOM      3  HT2 MET P   1      24.231   4.613  33.924  0.00  0.00      PROA  
ATOM      4  HT3 MET P   1      25.402   5.656  34.378  0.00  0.00      PROA  
ATOM      5  CA  MET P   1      23.461   6.671  34.626  0.00  0.00      PROA  
ATOM      6  HA  MET P   1      22.453   6.359  34.395  0.00  0.00      PROA  
ATOM      7  CB  MET P   1      23.624   6.593  36.156  0.00  0.00      PROA  
ATOM      8  HB1 MET P   1      23.049   7.436  36.598  0.00  0.00      PROA  
ATOM      9  HB2 MET P   1      24.694   6.722  36.427  0.00  0.00      PROA  
ATOM     10  CG  MET P   1      23.204   5.217  36.782  0.00  0.00      PROA  
ATOM     11  HG1 MET P   1      23.479   5.213  37.859  0.00  0.00      PROA  
ATOM     12  HG2 MET P   1      23.869   4.457  36.320  0.00  0.00      PROA  
ATOM     13  SD  MET P   1      21.452   4.938  36.684  0.00  0.00      PROA  
ATOM     14  CE  MET P   1      21.013   6.386  37.726  0.00  0.00      PROA  
ATOM     15  HE1 MET P   1      20.830   7.345  37.196  0.00  0.00      PROA  
ATOM     16  HE2 MET P   1      21.670   6.403  38.622  0.00  0.00      PROA  
ATOM     17  HE3 MET P   1      20.024   6.053  38.108  0.00  0.00      PROA  
ATOM     18  C   MET P   1      23.532   8.091  34.156  0.00  0.00      PROA  
ATOM     19  O   MET P   1      24.546   8.746  34.488  0.00  0.00      PROA  
ATOM     20  N   SER P   2      22.481   8.578  33.506  0.00  0.00      PROA  
ATOM     21  HN  SER P   2      22.569   9.542  33.268  0.00  0.00      PROA  
ATOM     22  CA  SER P   2      21.293   7.944  32.944  0.00  0.00      PROA  
ATOM     23  HA  SER P   2      20.637   7.604  33.732  0.00  0.00      PROA  
ATOM     24  CB  SER P   2      20.392   8.890  32.021  0.00  0.00      PROA  
ATOM     25  HB1 SER P   2      19.620   9.365  32.664  0.00  0.00      PROA  
ATOM     26  HB2 SER P   2      19.831   8.333  31.240  0.00  0.00      PROA  
ATOM     27  OG  SER P   2      21.219   9.880  31.461  0.00  0.00      PROA  
ATOM     28  HG1 SER P   2      21.831   9.362  30.932  0.00  0.00      PROA  
ATOM     29  C   SER P   2      21.481   6.722  32.080  0.00  0.00      PROA  
ATOM     30  O   SER P   2      22.639   6.328  31.811  0.00  0.00      PROA  
ATOM     31  N   GLN P   3      20.395   6.005  31.828  0.00  0.00      PROA  
ATOM     32  HN  GLN P   3      19.563   6.185  32.348  0.00  0.00      PROA  
ATOM     33  CA  GLN P   3      20.333   4.819  31.043  0.00  0.00      PROA  
ATOM     34  HA  GLN P   3      21.340   4.551  30.761  0.00  0.00      PROA  
ATOM     35  CB  GLN P   3      19.632   3.685  31.741  0.00  0.00      PROA  
ATOM     36  HB1 GLN P   3      19.498   2.821  31.056  0.00  0.00      PROA  
ATOM     37  HB2 GLN P   3      18.620   4.009  32.065  0.00  0.00      PROA  
ATOM     38  CG  GLN P   3      20.320   3.170  33.024  0.00  0.00      PROA  
ATOM     39  HG1 GLN P   3      19.796   2.219  33.258  0.00  0.00      PROA  
ATOM     40  HG2 GLN P   3      20.182   3.959  33.794  0.00  0.00      PROA  
ATOM     41  CD  GLN P   3      21.863   3.040  32.985  0.00  0.00      PROA  
ATOM     42  OE1 GLN P   3      22.577   3.764  33.749  0.00  0.00      PROA  
ATOM     43  NE2 GLN P   3      22.405   2.122  32.202  0.00  0.00      PROA  
ATOM     44 HE21 GLN P   3      23.377   1.967  32.377  0.00  0.00      PROA  
ATOM     45 HE22 GLN P   3      21.909   1.657  31.469  0.00  0.00      PROA  
ATOM     46  C   GLN P   3      19.453   5.223  29.839  0.00  0.00      PROA  
ATOM     47  O   GLN P   3      18.412   5.832  30.042  0.00  0.00      PROA  
ATOM     48  N   GLU P   4      19.840   4.952  28.624  0.00  0.00      PROA  
ATOM     49  HN  GLU P   4      19.196   5.132  27.884  0.00  0.00      PROA  
ATOM     50  CA  GLU P   4      20.995   4.314  28.051  0.00  0.00      PROA  
ATOM     51  HA  GLU P   4      21.170   3.401  28.602  0.00  0.00      PROA  
ATOM     52  CB  GLU P   4      20.787   3.986  26.558  0.00  0.00      PROA  
ATOM     53  HB1 GLU P   4      21.755   3.605  26.168  0.00  0.00      PROA  
ATOM     54  HB2 GLU P   4      20.518   4.917  26.014  0.00  0.00      PROA  
ATOM     55  CG  GLU P   4      19.701   2.940  26.330  0.00  0.00      PROA  
ATOM     56  HG1 GLU P   4      19.543   2.896  25.231  0.00  0.00      PROA  
ATOM     57  HG2 GLU P   4      18.798   3.211  26.917  0.00  0.00      PROA  
ATOM     58  CD  GLU P   4      20.120   1.505  26.714  0.00  0.00      PROA  
ATOM     59  OE1 GLU P   4      19.659   0.926  27.695  0.00  0.00      PROA  
ATOM     60  OE2 GLU P   4      20.850   0.935  25.857  0.00  0.00      PROA  
ATOM     61  C   GLU P   4      22.261   5.121  28.266  0.00  0.00      PROA  
ATOM     62  O   GLU P   4      22.263   6.361  28.107  0.00  0.00      PROA  
ATOM     63  N   GLY P   5      23.384   4.434  28.507  0.00  0.00      PROA  
ATOM     64  HN  GLY P   5      23.303   3.442  28.568  0.00  0.00      PROA  
ATOM     65  CA  GLY P   5      24.650   4.955  28.971  0.00  0.00      PROA  
ATOM     66  HA1 GLY P   5      24.836   4.562  29.960  0.00  0.00      PROA  
ATOM     67  HA2 GLY P   5      24.686   6.030  28.881  0.00  0.00      PROA  
ATOM     68  C   GLY P   5      25.813   4.467  28.122  0.00  0.00      PROA  
ATOM     69  O   GLY P   5      26.984   4.896  28.384  0.00  0.00      PROA  
ATOM     70  N   ASP P   6      25.596   3.535  27.172  0.00  0.00      PROA  
ATOM     71  HN  ASP P   6      24.661   3.264  26.957  0.00  0.00      PROA  
ATOM     72  CA  ASP P   6      26.690   2.989  26.347  0.00  0.00      PROA  
ATOM     73  HA  ASP P   6      27.405   3.776  26.161  0.00  0.00      PROA  
ATOM     74  CB  ASP P   6      27.367   1.814  27.060  0.00  0.00      PROA  
ATOM     75  HB1 ASP P   6      27.537   2.210  28.084  0.00  0.00      PROA  
ATOM     76  HB2 ASP P   6      28.329   1.551  26.569  0.00  0.00      PROA  
ATOM     77  CG  ASP P   6      26.581   0.587  27.217  0.00  0.00      PROA  
ATOM     78  OD1 ASP P   6      27.226  -0.486  27.542  0.00  0.00      PROA  
ATOM     79  OD2 ASP P   6      25.338   0.616  27.199  0.00  0.00      PROA  
ATOM     80  C   ASP P   6      26.103   2.618  24.980  0.00  0.00      PROA  
ATOM     81  O   ASP P   6      24.922   2.493  24.768  0.00  0.00      PROA  
ATOM     82  N   TYR P   7      26.993   2.579  23.981  0.00  0.00      PROA  
ATOM     83  HN  TYR P   7      27.953   2.497  24.237  0.00  0.00      PROA  
ATOM     84  CA  TYR P   7      26.829   2.440  22.608  0.00  0.00      PROA  
ATOM     85  HA  TYR P   7      26.361   3.366  22.309  0.00  0.00      PROA  
ATOM     86  CB  TYR P   7      28.192   2.269  21.820  0.00  0.00      PROA  
ATOM     87  HB1 TYR P   7      28.078   2.043  20.738  0.00  0.00      PROA  
ATOM     88  HB2 TYR P   7      28.713   1.378  22.231  0.00  0.00      PROA  
ATOM     89  CG  TYR P   7      29.127   3.503  21.872  0.00  0.00      PROA  
ATOM     90  CD1 TYR P   7      28.660   4.774  21.448  0.00  0.00      PROA  
ATOM     91  HD1 TYR P   7      27.642   4.938  21.128  0.00  0.00      PROA  
ATOM     92  CE1 TYR P   7      29.455   5.915  21.401  0.00  0.00      PROA  
ATOM     93  HE1 TYR P   7      29.102   6.867  21.034  0.00  0.00      PROA  
ATOM     94  CZ  TYR P   7      30.741   5.831  21.893  0.00  0.00      PROA  
ATOM     95  OH  TYR P   7      31.608   6.964  21.952  0.00  0.00      PROA  
ATOM     96  HH  TYR P   7      32.371   6.653  22.444  0.00  0.00      PROA  
ATOM     97  CD2 TYR P   7      30.480   3.454  22.200  0.00  0.00      PROA  
ATOM     98  HD2 TYR P   7      30.935   2.482  22.321  0.00  0.00      PROA  
ATOM     99  CE2 TYR P   7      31.223   4.579  22.325  0.00  0.00      PROA  
ATOM    100  HE2 TYR P   7      32.288   4.581  22.505  0.00  0.00      PROA  
ATOM    101  C   TYR P   7      25.868   1.319  22.169  0.00  0.00      PROA  
ATOM    102  O   TYR P   7      25.666   0.266  22.755  0.00  0.00      PROA  
ATOM    103  N   GLY P   8      25.089   1.642  21.125  0.00  0.00      PROA  
ATOM    104  HN  GLY P   8      25.172   2.485  20.600  0.00  0.00      PROA  
ATOM    105  CA  GLY P   8      24.300   0.582  20.517  0.00  0.00      PROA  
ATOM    106  HA1 GLY P   8      23.565   1.040  19.871  0.00  0.00      PROA  
ATOM    107  HA2 GLY P   8      23.762   0.036  21.278  0.00  0.00      PROA  
ATOM    108  C   GLY P   8      25.023  -0.579  19.860  0.00  0.00      PROA  
ATOM    109  O   GLY P   8      26.237  -0.730  19.993  0.00  0.00      PROA  
ATOM    110  N   ARG P   9      24.435  -1.408  19.021  0.00  0.00      PROA  
ATOM    111  HN  ARG P   9      25.031  -2.155  18.736  0.00  0.00      PROA  
ATOM    112  CA  ARG P   9      23.055  -1.445  18.747  0.00  0.00      PROA  
ATOM    113  HA  ARG P   9      22.538  -0.525  18.973  0.00  0.00      PROA  
ATOM    114  CB  ARG P   9      22.585  -1.692  17.222  0.00  0.00      PROA  
ATOM    115  HB1 ARG P   9      21.508  -1.957  17.271  0.00  0.00      PROA  
ATOM    116  HB2 ARG P   9      23.047  -2.571  16.724  0.00  0.00      PROA  
ATOM    117  CG  ARG P   9      22.681  -0.467  16.341  0.00  0.00      PROA  
ATOM    118  HG1 ARG P   9      23.727  -0.378  15.976  0.00  0.00      PROA  
ATOM    119  HG2 ARG P   9      22.384   0.421  16.939  0.00  0.00      PROA  
ATOM    120  CD  ARG P   9      21.680  -0.496  15.232  0.00  0.00      PROA  
ATOM    121  HD1 ARG P   9      20.702  -0.666  15.731  0.00  0.00      PROA  
ATOM    122  HD2 ARG P   9      21.801  -1.327  14.504  0.00  0.00      PROA  
ATOM    123  NE  ARG P   9      21.741   0.788  14.452  0.00  0.00      PROA  
ATOM    124  HE  ARG P   9      22.534   1.383  14.585  0.00  0.00      PROA  
ATOM    125  CZ  ARG P   9      20.922   1.070  13.462  0.00  0.00      PROA  
ATOM    126  NH1 ARG P   9      20.166   0.114  12.957  0.00  0.00      PROA  
ATOM    127 HH11 ARG P   9      19.435   0.295  12.299  0.00  0.00      PROA  
ATOM    128 HH12 ARG P   9      20.135  -0.697  13.541  0.00  0.00      PROA  
ATOM    129  NH2 ARG P   9      21.013   2.256  12.974  0.00  0.00      PROA  
ATOM    130 HH21 ARG P   9      21.566   2.974  13.395  0.00  0.00      PROA  
ATOM    131 HH22 ARG P   9      20.396   2.537  12.239  0.00  0.00      PROA  
ATOM    132  C   ARG P   9      22.375  -2.514  19.585  0.00  0.00      PROA  
ATOM    133  O   ARG P   9      22.964  -3.546  19.822  0.00  0.00      PROA  
ATOM    134  N   TRP P  10      21.076  -2.285  19.929  0.00  0.00      PROA  
ATOM    135  HN  TRP P  10      20.719  -1.359  19.831  0.00  0.00      PROA  
ATOM    136  CA  TRP P  10      20.206  -3.364  20.520  0.00  0.00      PROA  
ATOM    137  HA  TRP P  10      20.798  -3.694  21.361  0.00  0.00      PROA  
ATOM    138  CB  TRP P  10      18.793  -2.793  20.887  0.00  0.00      PROA  
ATOM    139  HB1 TRP P  10      18.234  -2.504  19.972  0.00  0.00      PROA  
ATOM    140  HB2 TRP P  10      18.814  -1.885  21.526  0.00  0.00      PROA  
ATOM    141  CG  TRP P  10      18.112  -3.949  21.644  0.00  0.00      PROA  
ATOM    142  CD1 TRP P  10      18.460  -4.256  22.883  0.00  0.00      PROA  
ATOM    143  HD1 TRP P  10      19.080  -3.652  23.529  0.00  0.00      PROA  
ATOM    144  NE1 TRP P  10      17.768  -5.420  23.232  0.00  0.00      PROA  
ATOM    145  HE1 TRP P  10      18.099  -5.981  23.958  0.00  0.00      PROA  
ATOM    146  CE2 TRP P  10      17.066  -5.928  22.176  0.00  0.00      PROA  
ATOM    147  CD2 TRP P  10      17.162  -4.936  21.148  0.00  0.00      PROA  
ATOM    148  CE3 TRP P  10      16.599  -5.167  19.905  0.00  0.00      PROA  
ATOM    149  HE3 TRP P  10      16.541  -4.353  19.198  0.00  0.00      PROA  
ATOM    150  CZ3 TRP P  10      15.852  -6.339  19.728  0.00  0.00      PROA  
ATOM    151  HZ3 TRP P  10      15.316  -6.520  18.809  0.00  0.00      PROA  
ATOM    152  CZ2 TRP P  10      16.196  -7.005  22.087  0.00  0.00      PROA  
ATOM    153  HZ2 TRP P  10      16.132  -7.739  22.877  0.00  0.00      PROA  
ATOM    154  CH2 TRP P  10      15.656  -7.185  20.785  0.00  0.00      PROA  
ATOM    155  HH2 TRP P  10      15.127  -8.097  20.550  0.00  0.00      PROA  
ATOM    156  C   TRP P  10      20.059  -4.577  19.553  0.00  0.00      PROA  
ATOM    157  O   TRP P  10      20.043  -4.499  18.316  0.00  0.00      PROA  
ATOM    158  N   THR P  11      19.971  -5.799  20.147  0.00  0.00      PROA  
ATOM    159  HN  THR P  11      20.007  -5.881  21.140  0.00  0.00      PROA  
ATOM    160  CA  THR P  11      19.817  -7.098  19.503  0.00  0.00      PROA  
ATOM    161  HA  THR P  11      18.949  -7.013  18.866  0.00  0.00      PROA  
ATOM    162  CB  THR P  11      21.102  -7.588  18.774  0.00  0.00      PROA  
ATOM    163  HB  THR P  11      21.573  -6.674  18.352  0.00  0.00      PROA  
ATOM    164  OG1 THR P  11      20.820  -8.560  17.817  0.00  0.00      PROA  
ATOM    165  HG1 THR P  11      21.680  -8.925  17.596  0.00  0.00      PROA  
ATOM    166  CG2 THR P  11      22.190  -8.101  19.739  0.00  0.00      PROA  
ATOM    167 HG21 THR P  11      23.132  -8.164  19.154  0.00  0.00      PROA  
ATOM    168 HG22 THR P  11      21.909  -9.096  20.148  0.00  0.00      PROA  
ATOM    169 HG23 THR P  11      22.412  -7.433  20.599  0.00  0.00      PROA  
ATOM    170  C   THR P  11      19.485  -8.038  20.606  0.00  0.00      PROA  
ATOM    171  O   THR P  11      19.648  -7.702  21.766  0.00  0.00      PROA  
ATOM    172  N   ILE P  12      19.078  -9.272  20.199  0.00  0.00      PROA  
ATOM    173  HN  ILE P  12      19.275  -9.475  19.243  0.00  0.00      PROA  
ATOM    174  CA  ILE P  12      18.606 -10.365  21.131  0.00  0.00      PROA  
ATOM    175  HA  ILE P  12      17.974  -9.897  21.871  0.00  0.00      PROA  
ATOM    176  CB  ILE P  12      17.820 -11.531  20.455  0.00  0.00      PROA  
ATOM    177  HB  ILE P  12      18.467 -11.885  19.624  0.00  0.00      PROA  
ATOM    178  CG2 ILE P  12      17.458 -12.656  21.485  0.00  0.00      PROA  
ATOM    179 HG21 ILE P  12      18.324 -13.278  21.798  0.00  0.00      PROA  
ATOM    180 HG22 ILE P  12      16.691 -13.292  20.994  0.00  0.00      PROA  
ATOM    181 HG23 ILE P  12      17.108 -12.158  22.414  0.00  0.00      PROA  
ATOM    182  CG1 ILE P  12      16.513 -11.019  19.764  0.00  0.00      PROA  
ATOM    183 HG11 ILE P  12      16.859 -10.399  18.910  0.00  0.00      PROA  
ATOM    184 HG12 ILE P  12      15.926 -10.431  20.502  0.00  0.00      PROA  
ATOM    185  CD  ILE P  12      15.674 -12.096  18.996  0.00  0.00      PROA  
ATOM    186  HD1 ILE P  12      16.342 -12.751  18.397  0.00  0.00      PROA  
ATOM    187  HD2 ILE P  12      14.820 -11.637  18.452  0.00  0.00      PROA  
ATOM    188  HD3 ILE P  12      15.159 -12.855  19.623  0.00  0.00      PROA  
ATOM    189  C   ILE P  12      19.778 -10.971  21.979  0.00  0.00      PROA  
ATOM    190  O   ILE P  12      20.864 -11.188  21.428  0.00  0.00      PROA  
ATOM    191  N   SER P  13      19.520 -11.187  23.260  0.00  0.00      PROA  
ATOM    192  HN  SER P  13      18.661 -10.891  23.671  0.00  0.00      PROA  
ATOM    193  CA  SER P  13      20.475 -11.719  24.258  0.00  0.00      PROA  
ATOM    194  HA  SER P  13      21.405 -11.177  24.170  0.00  0.00      PROA  
ATOM    195  CB  SER P  13      19.902 -11.637  25.718  0.00  0.00      PROA  
ATOM    196  HB1 SER P  13      20.496 -12.298  26.385  0.00  0.00      PROA  
ATOM    197  HB2 SER P  13      18.858 -12.001  25.605  0.00  0.00      PROA  
ATOM    198  OG  SER P  13      20.005 -10.303  26.230  0.00  0.00      PROA  
ATOM    199  HG1 SER P  13      20.807 -10.365  26.755  0.00  0.00      PROA  
ATOM    200  C   SER P  13      20.810 -13.151  23.951  0.00  0.00      PROA  
ATOM    201  O   SER P  13      19.857 -13.947  23.719  0.00  0.00      PROA  
ATOM    202  N   SER P  14      22.061 -13.608  23.941  0.00  0.00      PROA  
ATOM    203  HN  SER P  14      22.825 -13.001  24.147  0.00  0.00      PROA  
ATOM    204  CA  SER P  14      22.456 -14.945  23.665  0.00  0.00      PROA  
ATOM    205  HA  SER P  14      21.767 -15.373  22.952  0.00  0.00      PROA  
ATOM    206  CB  SER P  14      23.850 -14.876  22.961  0.00  0.00      PROA  
ATOM    207  HB1 SER P  14      24.566 -14.363  23.638  0.00  0.00      PROA  
ATOM    208  HB2 SER P  14      23.704 -14.274  22.039  0.00  0.00      PROA  
ATOM    209  OG  SER P  14      24.278 -16.204  22.605  0.00  0.00      PROA  
ATOM    210  HG1 SER P  14      23.568 -16.575  22.076  0.00  0.00      PROA  
ATOM    211  C   SER P  14      22.499 -15.732  24.984  0.00  0.00      PROA  
ATOM    212  O   SER P  14      22.519 -15.260  26.096  0.00  0.00      PROA  
ATOM    213  N   SER P  15      22.456 -17.064  24.825  0.00  0.00      PROA  
ATOM    214  HN  SER P  15      22.242 -17.441  23.927  0.00  0.00      PROA  
ATOM    215  CA  SER P  15      22.580 -17.990  25.945  0.00  0.00      PROA  
ATOM    216  HA  SER P  15      21.973 -17.565  26.731  0.00  0.00      PROA  
ATOM    217  CB  SER P  15      21.934 -19.348  25.779  0.00  0.00      PROA  
ATOM    218  HB1 SER P  15      20.877 -19.125  25.517  0.00  0.00      PROA  
ATOM    219  HB2 SER P  15      22.120 -19.937  26.702  0.00  0.00      PROA  
ATOM    220  OG  SER P  15      22.558 -20.140  24.746  0.00  0.00      PROA  
ATOM    221  HG1 SER P  15      22.310 -19.623  23.976  0.00  0.00      PROA  
ATOM    222  C   SER P  15      24.034 -18.123  26.366  0.00  0.00      PROA  
ATOM    223  O   SER P  15      24.360 -18.441  27.538  0.00  0.00      PROA  
ATOM    224  N   ASP P  16      24.971 -17.839  25.522  0.00  0.00      PROA  
ATOM    225  HN  ASP P  16      24.582 -17.475  24.679  0.00  0.00      PROA  
ATOM    226  CA  ASP P  16      26.386 -17.891  25.536  0.00  0.00      PROA  
ATOM    227  HA  ASP P  16      26.620 -18.890  25.873  0.00  0.00      PROA  
ATOM    228  CB  ASP P  16      26.976 -17.589  24.141  0.00  0.00      PROA  
ATOM    229  HB1 ASP P  16      26.615 -16.612  23.755  0.00  0.00      PROA  
ATOM    230  HB2 ASP P  16      26.532 -18.262  23.377  0.00  0.00      PROA  
ATOM    231  CG  ASP P  16      28.451 -17.821  24.069  0.00  0.00      PROA  
ATOM    232  OD1 ASP P  16      28.974 -17.653  22.918  0.00  0.00      PROA  
ATOM    233  OD2 ASP P  16      29.035 -18.424  25.007  0.00  0.00      PROA  
ATOM    234  C   ASP P  16      26.916 -17.105  26.746  0.00  0.00      PROA  
ATOM    235  O   ASP P  16      26.924 -15.852  26.704  0.00  0.00      PROA  
ATOM    236  N   GLU P  17      27.442 -17.756  27.767  0.00  0.00      PROA  
ATOM    237  HN  GLU P  17      27.502 -18.751  27.742  0.00  0.00      PROA  
ATOM    238  CA  GLU P  17      27.757 -17.061  29.030  0.00  0.00      PROA  
ATOM    239  HA  GLU P  17      27.188 -16.146  28.948  0.00  0.00      PROA  
ATOM    240  CB  GLU P  17      27.318 -17.993  30.186  0.00  0.00      PROA  
ATOM    241  HB1 GLU P  17      28.020 -18.021  31.046  0.00  0.00      PROA  
ATOM    242  HB2 GLU P  17      27.502 -19.050  29.894  0.00  0.00      PROA  
ATOM    243  CG  GLU P  17      25.866 -17.777  30.506  0.00  0.00      PROA  
ATOM    244  HG1 GLU P  17      25.296 -18.702  30.738  0.00  0.00      PROA  
ATOM    245  HG2 GLU P  17      25.306 -17.310  29.667  0.00  0.00      PROA  
ATOM    246  CD  GLU P  17      25.834 -16.816  31.680  0.00  0.00      PROA  
ATOM    247  OE1 GLU P  17      25.180 -17.163  32.705  0.00  0.00      PROA  
ATOM    248  OE2 GLU P  17      26.528 -15.796  31.587  0.00  0.00      PROA  
ATOM    249  C   GLU P  17      29.223 -16.779  29.236  0.00  0.00      PROA  
ATOM    250  O   GLU P  17      30.135 -17.604  28.947  0.00  0.00      PROA  
ATOM    251  N   SER P  18      29.495 -15.476  29.607  0.00  0.00      PROA  
ATOM    252  HN  SER P  18      28.675 -14.960  29.840  0.00  0.00      PROA  
ATOM    253  CA  SER P  18      30.722 -14.764  29.492  0.00  0.00      PROA  
ATOM    254  HA  SER P  18      30.956 -14.698  28.440  0.00  0.00      PROA  
ATOM    255  CB  SER P  18      30.562 -13.314  30.054  0.00  0.00      PROA  
ATOM    256  HB1 SER P  18      31.465 -12.670  30.006  0.00  0.00      PROA  
ATOM    257  HB2 SER P  18      30.244 -13.323  31.119  0.00  0.00      PROA  
ATOM    258  OG  SER P  18      29.619 -12.473  29.393  0.00  0.00      PROA  
ATOM    259  HG1 SER P  18      28.829 -13.017  29.364  0.00  0.00      PROA  
ATOM    260  C   SER P  18      31.896 -15.356  30.384  0.00  0.00      PROA  
ATOM    261  O   SER P  18      31.697 -16.067  31.331  0.00  0.00      PROA  
ATOM    262  N   GLU P  19      33.164 -15.136  29.863  0.00  0.00      PROA  
ATOM    263  HN  GLU P  19      33.193 -14.568  29.044  0.00  0.00      PROA  
ATOM    264  CA  GLU P  19      34.549 -15.498  30.384  0.00  0.00      PROA  
ATOM    265  HA  GLU P  19      34.893 -16.470  30.063  0.00  0.00      PROA  
ATOM    266  CB  GLU P  19      35.601 -14.388  29.968  0.00  0.00      PROA  
ATOM    267  HB1 GLU P  19      36.658 -14.619  30.218  0.00  0.00      PROA  
ATOM    268  HB2 GLU P  19      35.540 -13.468  30.587  0.00  0.00      PROA  
ATOM    269  CG  GLU P  19      35.650 -14.101  28.489  0.00  0.00      PROA  
ATOM    270  HG1 GLU P  19      35.738 -15.025  27.878  0.00  0.00      PROA  
ATOM    271  HG2 GLU P  19      36.569 -13.515  28.276  0.00  0.00      PROA  
ATOM    272  CD  GLU P  19      34.501 -13.251  27.963  0.00  0.00      PROA  
ATOM    273  OE1 GLU P  19      33.635 -13.750  27.227  0.00  0.00      PROA  
ATOM    274  OE2 GLU P  19      34.413 -12.072  28.415  0.00  0.00      PROA  
ATOM    275  C   GLU P  19      34.575 -15.622  31.891  0.00  0.00      PROA  
ATOM    276  O   GLU P  19      34.202 -14.833  32.715  0.00  0.00      PROA  
ATOM    277  N   GLU P  20      35.126 -16.719  32.309  0.00  0.00      PROA  
ATOM    278  HN  GLU P  20      35.310 -17.451  31.658  0.00  0.00      PROA  
ATOM    279  CA  GLU P  20      35.602 -16.803  33.733  0.00  0.00      PROA  
ATOM    280  HA  GLU P  20      34.705 -16.716  34.328  0.00  0.00      PROA  
ATOM    281  CB  GLU P  20      36.021 -18.292  33.944  0.00  0.00      PROA  
ATOM    282  HB1 GLU P  20      36.622 -18.555  34.841  0.00  0.00      PROA  
ATOM    283  HB2 GLU P  20      36.648 -18.448  33.040  0.00  0.00      PROA  
ATOM    284  CG  GLU P  20      34.794 -19.237  33.939  0.00  0.00      PROA  
ATOM    285  HG1 GLU P  20      33.992 -18.831  33.286  0.00  0.00      PROA  
ATOM    286  HG2 GLU P  20      34.473 -19.267  35.003  0.00  0.00      PROA  
ATOM    287  CD  GLU P  20      35.149 -20.701  33.587  0.00  0.00      PROA  
ATOM    288  OE1 GLU P  20      34.466 -21.267  32.693  0.00  0.00      PROA  
ATOM    289  OE2 GLU P  20      36.038 -21.273  34.220  0.00  0.00      PROA  
ATOM    290  C   GLU P  20      36.707 -15.843  34.309  0.00  0.00      PROA  
ATOM    291  O   GLU P  20      37.590 -15.423  33.571  0.00  0.00      PROA  
ATOM    292  N   GLU P  21      36.663 -15.664  35.690  0.00  0.00      PROA  
ATOM    293  HN  GLU P  21      35.940 -16.012  36.282  0.00  0.00      PROA  
ATOM    294  CA  GLU P  21      37.633 -14.802  36.373  0.00  0.00      PROA  
ATOM    295  HA  GLU P  21      37.759 -13.868  35.844  0.00  0.00      PROA  
ATOM    296  CB  GLU P  21      37.081 -14.506  37.787  0.00  0.00      PROA  
ATOM    297  HB1 GLU P  21      37.846 -13.974  38.392  0.00  0.00      PROA  
ATOM    298  HB2 GLU P  21      36.720 -15.486  38.166  0.00  0.00      PROA  
ATOM    299  CG  GLU P  21      35.901 -13.451  37.582  0.00  0.00      PROA  
ATOM    300  HG1 GLU P  21      35.237 -13.651  36.714  0.00  0.00      PROA  
ATOM    301  HG2 GLU P  21      36.320 -12.443  37.375  0.00  0.00      PROA  
ATOM    302  CD  GLU P  21      35.066 -13.395  38.869  0.00  0.00      PROA  
ATOM    303  OE1 GLU P  21      34.566 -14.467  39.333  0.00  0.00      PROA  
ATOM    304  OE2 GLU P  21      34.844 -12.209  39.224  0.00  0.00      PROA  
ATOM    305  C   GLU P  21      39.084 -15.331  36.449  0.00  0.00      PROA  
ATOM    306  O   GLU P  21      39.320 -16.508  36.379  0.00  0.00      PROA  
ATOM    307  N   LYS P  22      40.027 -14.434  36.796  0.00  0.00      PROA  
ATOM    308  HN  LYS P  22      39.726 -13.491  36.915  0.00  0.00      PROA  
ATOM    309  CA  LYS P  22      41.273 -14.906  37.266  0.00  0.00      PROA  
ATOM    310  HA  LYS P  22      41.166 -15.906  37.659  0.00  0.00      PROA  
ATOM    311  CB  LYS P  22      41.653 -13.920  38.481  0.00  0.00      PROA  
ATOM    312  HB1 LYS P  22      40.733 -13.955  39.103  0.00  0.00      PROA  
ATOM    313  HB2 LYS P  22      41.574 -12.916  38.011  0.00  0.00      PROA  
ATOM    314  CG  LYS P  22      42.987 -14.207  39.175  0.00  0.00      PROA  
ATOM    315  HG1 LYS P  22      43.875 -14.108  38.514  0.00  0.00      PROA  
ATOM    316  HG2 LYS P  22      42.970 -15.233  39.600  0.00  0.00      PROA  
ATOM    317  CD  LYS P  22      43.344 -13.124  40.190  0.00  0.00      PROA  
ATOM    318  HD1 LYS P  22      43.905 -12.320  39.668  0.00  0.00      PROA  
ATOM    319  HD2 LYS P  22      44.039 -13.588  40.922  0.00  0.00      PROA  
ATOM    320  CE  LYS P  22      42.171 -12.457  41.048  0.00  0.00      PROA  
ATOM    321  HE1 LYS P  22      41.406 -13.172  41.420  0.00  0.00      PROA  
ATOM    322  HE2 LYS P  22      41.733 -11.725  40.336  0.00  0.00      PROA  
ATOM    323  NZ  LYS P  22      42.770 -11.735  42.102  0.00  0.00      PROA  
ATOM    324  HZ1 LYS P  22      43.727 -11.475  41.790  0.00  0.00      PROA  
ATOM    325  HZ2 LYS P  22      42.991 -12.432  42.841  0.00  0.00      PROA  
ATOM    326  HZ3 LYS P  22      42.326 -10.842  42.397  0.00  0.00      PROA  
ATOM    327  C   LYS P  22      42.512 -14.961  36.297  0.00  0.00      PROA  
ATOM    328  O   LYS P  22      43.308 -15.914  36.387  0.00  0.00      PROA  
ATOM    329  N   PRO P  23      42.731 -14.073  35.304  0.00  0.00      PROA  
ATOM    330  CD  PRO P  23      44.136 -13.876  34.843  0.00  0.00      PROA  
ATOM    331  HD1 PRO P  23      44.483 -14.863  34.469  0.00  0.00      PROA  
ATOM    332  HD2 PRO P  23      44.797 -13.359  35.571  0.00  0.00      PROA  
ATOM    333  CA  PRO P  23      41.842 -13.139  34.569  0.00  0.00      PROA  
ATOM    334  HA  PRO P  23      41.398 -12.453  35.274  0.00  0.00      PROA  
ATOM    335  CB  PRO P  23      42.779 -12.377  33.596  0.00  0.00      PROA  
ATOM    336  HB1 PRO P  23      43.080 -11.368  33.951  0.00  0.00      PROA  
ATOM    337  HB2 PRO P  23      42.319 -12.160  32.608  0.00  0.00      PROA  
ATOM    338  CG  PRO P  23      44.067 -13.131  33.509  0.00  0.00      PROA  
ATOM    339  HG1 PRO P  23      44.056 -13.850  32.662  0.00  0.00      PROA  
ATOM    340  HG2 PRO P  23      44.916 -12.443  33.309  0.00  0.00      PROA  
ATOM    341  C   PRO P  23      40.522 -13.654  33.918  0.00  0.00      PROA  
ATOM    342  O   PRO P  23      39.619 -12.847  33.878  0.00  0.00      PROA  
ATOM    343  N   LYS P  24      40.318 -14.906  33.440  0.00  0.00      PROA  
ATOM    344  HN  LYS P  24      39.422 -15.018  33.019  0.00  0.00      PROA  
ATOM    345  CA  LYS P  24      41.251 -15.946  33.111  0.00  0.00      PROA  
ATOM    346  HA  LYS P  24      41.847 -16.272  33.951  0.00  0.00      PROA  
ATOM    347  CB  LYS P  24      40.517 -17.320  32.735  0.00  0.00      PROA  
ATOM    348  HB1 LYS P  24      39.934 -17.692  33.605  0.00  0.00      PROA  
ATOM    349  HB2 LYS P  24      41.291 -18.109  32.621  0.00  0.00      PROA  
ATOM    350  CG  LYS P  24      39.586 -17.372  31.523  0.00  0.00      PROA  
ATOM    351  HG1 LYS P  24      40.095 -16.887  30.663  0.00  0.00      PROA  
ATOM    352  HG2 LYS P  24      38.635 -16.828  31.707  0.00  0.00      PROA  
ATOM    353  CD  LYS P  24      39.039 -18.674  31.079  0.00  0.00      PROA  
ATOM    354  HD1 LYS P  24      38.162 -18.429  30.442  0.00  0.00      PROA  
ATOM    355  HD2 LYS P  24      38.607 -19.257  31.920  0.00  0.00      PROA  
ATOM    356  CE  LYS P  24      39.946 -19.766  30.474  0.00  0.00      PROA  
ATOM    357  HE1 LYS P  24      39.275 -20.641  30.341  0.00  0.00      PROA  
ATOM    358  HE2 LYS P  24      40.750 -19.950  31.218  0.00  0.00      PROA  
ATOM    359  NZ  LYS P  24      40.637 -19.434  29.154  0.00  0.00      PROA  
ATOM    360  HZ1 LYS P  24      40.687 -20.310  28.596  0.00  0.00      PROA  
ATOM    361  HZ2 LYS P  24      41.583 -19.022  29.281  0.00  0.00      PROA  
ATOM    362  HZ3 LYS P  24      40.052 -18.714  28.685  0.00  0.00      PROA  
ATOM    363  C   LYS P  24      42.119 -15.652  31.898  0.00  0.00      PROA  
ATOM    364  O   LYS P  24      41.673 -14.874  31.076  0.00  0.00      PROA  
ATOM    365  N   PRO P  25      43.323 -16.180  31.651  0.00  0.00      PROA  
ATOM    366  CD  PRO P  25      43.989 -17.121  32.550  0.00  0.00      PROA  
ATOM    367  HD1 PRO P  25      43.518 -18.125  32.480  0.00  0.00      PROA  
ATOM    368  HD2 PRO P  25      43.958 -16.734  33.591  0.00  0.00      PROA  
ATOM    369  CA  PRO P  25      44.058 -16.094  30.343  0.00  0.00      PROA  
ATOM    370  HA  PRO P  25      44.348 -15.057  30.263  0.00  0.00      PROA  
ATOM    371  CB  PRO P  25      45.245 -16.937  30.498  0.00  0.00      PROA  
ATOM    372  HB1 PRO P  25      46.116 -16.443  30.017  0.00  0.00      PROA  
ATOM    373  HB2 PRO P  25      45.094 -17.943  30.052  0.00  0.00      PROA  
ATOM    374  CG  PRO P  25      45.438 -17.161  31.989  0.00  0.00      PROA  
ATOM    375  HG1 PRO P  25      46.065 -18.040  32.248  0.00  0.00      PROA  
ATOM    376  HG2 PRO P  25      45.943 -16.264  32.407  0.00  0.00      PROA  
ATOM    377  C   PRO P  25      43.274 -16.418  29.111  0.00  0.00      PROA  
ATOM    378  O   PRO P  25      42.332 -17.191  29.232  0.00  0.00      PROA  
ATOM    379  N   ASP P  26      43.697 -15.905  27.953  0.00  0.00      PROA  
ATOM    380  HN  ASP P  26      44.459 -15.266  27.889  0.00  0.00      PROA  
ATOM    381  CA  ASP P  26      43.108 -16.053  26.568  0.00  0.00      PROA  
ATOM    382  HA  ASP P  26      42.031 -16.005  26.626  0.00  0.00      PROA  
ATOM    383  CB  ASP P  26      43.672 -14.983  25.612  0.00  0.00      PROA  
ATOM    384  HB1 ASP P  26      43.399 -15.115  24.543  0.00  0.00      PROA  
ATOM    385  HB2 ASP P  26      44.777 -14.889  25.691  0.00  0.00      PROA  
ATOM    386  CG  ASP P  26      43.164 -13.538  25.965  0.00  0.00      PROA  
ATOM    387  OD1 ASP P  26      43.717 -12.483  25.624  0.00  0.00      PROA  
ATOM    388  OD2 ASP P  26      42.062 -13.482  26.581  0.00  0.00      PROA  
ATOM    389  C   ASP P  26      43.442 -17.407  26.011  0.00  0.00      PROA  
ATOM    390  O   ASP P  26      44.333 -18.155  26.395  0.00  0.00      PROA  
ATOM    391  N   LYS P  27      42.600 -17.796  25.027  0.00  0.00      PROA  
ATOM    392  HN  LYS P  27      41.813 -17.225  24.808  0.00  0.00      PROA  
ATOM    393  CA  LYS P  27      42.632 -19.100  24.428  0.00  0.00      PROA  
ATOM    394  HA  LYS P  27      42.690 -19.799  25.249  0.00  0.00      PROA  
ATOM    395  CB  LYS P  27      41.399 -19.431  23.704  0.00  0.00      PROA  
ATOM    396  HB1 LYS P  27      41.607 -20.331  23.087  0.00  0.00      PROA  
ATOM    397  HB2 LYS P  27      41.076 -18.620  23.015  0.00  0.00      PROA  
ATOM    398  CG  LYS P  27      40.229 -19.885  24.693  0.00  0.00      PROA  
ATOM    399  HG1 LYS P  27      39.663 -19.004  25.063  0.00  0.00      PROA  
ATOM    400  HG2 LYS P  27      40.648 -20.473  25.537  0.00  0.00      PROA  
ATOM    401  CD  LYS P  27      39.165 -20.765  23.957  0.00  0.00      PROA  
ATOM    402  HD1 LYS P  27      38.975 -20.404  22.924  0.00  0.00      PROA  
ATOM    403  HD2 LYS P  27      38.249 -20.689  24.582  0.00  0.00      PROA  
ATOM    404  CE  LYS P  27      39.581 -22.239  23.805  0.00  0.00      PROA  
ATOM    405  HE1 LYS P  27      39.832 -22.669  24.798  0.00  0.00      PROA  
ATOM    406  HE2 LYS P  27      40.523 -22.231  23.215  0.00  0.00      PROA  
ATOM    407  NZ  LYS P  27      38.622 -23.008  23.096  0.00  0.00      PROA  
ATOM    408  HZ1 LYS P  27      39.151 -23.582  22.408  0.00  0.00      PROA  
ATOM    409  HZ2 LYS P  27      38.020 -22.460  22.450  0.00  0.00      PROA  
ATOM    410  HZ3 LYS P  27      38.149 -23.721  23.687  0.00  0.00      PROA  
ATOM    411  C   LYS P  27      43.894 -19.389  23.609  0.00  0.00      PROA  
ATOM    412  O   LYS P  27      44.374 -20.467  23.747  0.00  0.00      PROA  
ATOM    413  N   PRO P  28      44.470 -18.471  22.880  0.00  0.00      PROA  
ATOM    414  CD  PRO P  28      45.821 -18.714  22.426  0.00  0.00      PROA  
ATOM    415  HD1 PRO P  28      45.752 -19.652  21.835  0.00  0.00      PROA  
ATOM    416  HD2 PRO P  28      46.584 -18.679  23.232  0.00  0.00      PROA  
ATOM    417  CA  PRO P  28      43.661 -17.472  22.053  0.00  0.00      PROA  
ATOM    418  HA  PRO P  28      42.805 -17.063  22.569  0.00  0.00      PROA  
ATOM    419  CB  PRO P  28      44.880 -16.483  21.814  0.00  0.00      PROA  
ATOM    420  HB1 PRO P  28      45.114 -15.919  22.742  0.00  0.00      PROA  
ATOM    421  HB2 PRO P  28      44.584 -15.777  21.008  0.00  0.00      PROA  
ATOM    422  CG  PRO P  28      46.033 -17.504  21.512  0.00  0.00      PROA  
ATOM    423  HG1 PRO P  28      45.966 -17.880  20.469  0.00  0.00      PROA  
ATOM    424  HG2 PRO P  28      47.043 -17.048  21.602  0.00  0.00      PROA  
ATOM    425  C   PRO P  28      43.154 -18.038  20.746  0.00  0.00      PROA  
ATOM    426  O   PRO P  28      42.954 -17.343  19.793  0.00  0.00      PROA  
ATOM    427  N   SER P  29      42.836 -19.317  20.641  0.00  0.00      PROA  
ATOM    428  HN  SER P  29      42.842 -19.937  21.422  0.00  0.00      PROA  
ATOM    429  CA  SER P  29      42.562 -19.965  19.325  0.00  0.00      PROA  
ATOM    430  HA  SER P  29      42.198 -19.208  18.645  0.00  0.00      PROA  
ATOM    431  CB  SER P  29      43.888 -20.664  18.782  0.00  0.00      PROA  
ATOM    432  HB1 SER P  29      44.350 -19.800  18.258  0.00  0.00      PROA  
ATOM    433  HB2 SER P  29      43.780 -21.324  17.895  0.00  0.00      PROA  
ATOM    434  OG  SER P  29      44.676 -21.196  19.869  0.00  0.00      PROA  
ATOM    435  HG1 SER P  29      44.882 -22.128  19.770  0.00  0.00      PROA  
ATOM    436  C   SER P  29      41.562 -21.001  19.640  0.00  0.00      PROA  
ATOM    437  O   SER P  29      41.573 -21.657  20.692  0.00  0.00      PROA  
ATOM    438  N   THR P  30      40.562 -21.337  18.780  0.00  0.00      PROA  
ATOM    439  HN  THR P  30      39.889 -21.934  19.211  0.00  0.00      PROA  
ATOM    440  CA  THR P  30      40.211 -20.733  17.457  0.00  0.00      PROA  
ATOM    441  HA  THR P  30      41.160 -20.309  17.166  0.00  0.00      PROA  
ATOM    442  CB  THR P  30      39.789 -21.666  16.352  0.00  0.00      PROA  
ATOM    443  HB  THR P  30      39.461 -20.993  15.532  0.00  0.00      PROA  
ATOM    444  OG1 THR P  30      38.638 -22.456  16.727  0.00  0.00      PROA  
ATOM    445  HG1 THR P  30      38.342 -22.876  15.916  0.00  0.00      PROA  
ATOM    446  CG2 THR P  30      40.923 -22.664  15.869  0.00  0.00      PROA  
ATOM    447 HG21 THR P  30      41.227 -23.436  16.607  0.00  0.00      PROA  
ATOM    448 HG22 THR P  30      41.752 -22.030  15.489  0.00  0.00      PROA  
ATOM    449 HG23 THR P  30      40.579 -23.260  14.997  0.00  0.00      PROA  
ATOM    450  C   THR P  30      39.172 -19.687  17.787  0.00  0.00      PROA  
ATOM    451  O   THR P  30      38.185 -20.019  18.442  0.00  0.00      PROA  
ATOM    452  N   SER P  31      39.487 -18.479  17.292  0.00  0.00      PROA  
ATOM    453  HN  SER P  31      40.312 -18.389  16.739  0.00  0.00      PROA  
ATOM    454  CA  SER P  31      38.896 -17.204  17.543  0.00  0.00      PROA  
ATOM    455  HA  SER P  31      37.823 -17.231  17.664  0.00  0.00      PROA  
ATOM    456  CB  SER P  31      39.699 -16.456  18.656  0.00  0.00      PROA  
ATOM    457  HB1 SER P  31      40.723 -16.078  18.452  0.00  0.00      PROA  
ATOM    458  HB2 SER P  31      39.857 -17.241  19.426  0.00  0.00      PROA  
ATOM    459  OG  SER P  31      38.912 -15.383  19.211  0.00  0.00      PROA  
ATOM    460  HG1 SER P  31      39.495 -14.619  19.217  0.00  0.00      PROA  
ATOM    461  C   SER P  31      39.077 -16.395  16.234  0.00  0.00      PROA  
ATOM    462  O   SER P  31      40.166 -16.051  15.785  0.00  0.00      PROA  
ATOM    463  N   SER P  32      38.005 -16.018  15.491  0.00  0.00      PROA  
ATOM    464  HN  SER P  32      37.078 -16.046  15.855  0.00  0.00      PROA  
ATOM    465  CA  SER P  32      38.058 -15.378  14.199  0.00  0.00      PROA  
ATOM    466  HA  SER P  32      38.857 -15.837  13.634  0.00  0.00      PROA  
ATOM    467  CB  SER P  32      36.702 -15.613  13.435  0.00  0.00      PROA  
ATOM    468  HB1 SER P  32      36.651 -15.076  12.464  0.00  0.00      PROA  
ATOM    469  HB2 SER P  32      35.922 -15.186  14.100  0.00  0.00      PROA  
ATOM    470  OG  SER P  32      36.423 -16.996  13.295  0.00  0.00      PROA  
ATOM    471  HG1 SER P  32      35.797 -17.168  12.588  0.00  0.00      PROA  
ATOM    472  C   SER P  32      38.463 -13.857  14.089  0.00  0.00      PROA  
ATOM    473  O   SER P  32      38.799 -13.336  12.992  0.00  0.00      PROA  
ATOM    474  N   LEU P  33      38.308 -12.924  15.089  0.00  0.00      PROA  
ATOM    475  HN  LEU P  33      38.713 -12.030  14.915  0.00  0.00      PROA  
ATOM    476  CA  LEU P  33      37.920 -13.081  16.475  0.00  0.00      PROA  
ATOM    477  HA  LEU P  33      38.631 -13.762  16.918  0.00  0.00      PROA  
ATOM    478  CB  LEU P  33      38.058 -11.760  17.315  0.00  0.00      PROA  
ATOM    479  HB1 LEU P  33      37.821 -11.981  18.378  0.00  0.00      PROA  
ATOM    480  HB2 LEU P  33      37.265 -11.048  17.003  0.00  0.00      PROA  
ATOM    481  CG  LEU P  33      39.466 -11.102  17.365  0.00  0.00      PROA  
ATOM    482  HG  LEU P  33      39.669 -10.743  16.334  0.00  0.00      PROA  
ATOM    483  CD1 LEU P  33      39.324  -9.843  18.295  0.00  0.00      PROA  
ATOM    484 HD11 LEU P  33      40.340  -9.398  18.360  0.00  0.00      PROA  
ATOM    485 HD12 LEU P  33      38.895 -10.018  19.304  0.00  0.00      PROA  
ATOM    486 HD13 LEU P  33      38.645  -9.080  17.857  0.00  0.00      PROA  
ATOM    487  CD2 LEU P  33      40.583 -12.056  17.819  0.00  0.00      PROA  
ATOM    488 HD21 LEU P  33      40.637 -12.879  17.074  0.00  0.00      PROA  
ATOM    489 HD22 LEU P  33      40.332 -12.451  18.827  0.00  0.00      PROA  
ATOM    490 HD23 LEU P  33      41.540 -11.512  17.969  0.00  0.00      PROA  
ATOM    491  C   LEU P  33      36.625 -13.645  16.822  0.00  0.00      PROA  
ATOM    492  O   LEU P  33      35.713 -13.559  16.028  0.00  0.00      PROA  
ATOM    493  N   LEU P  34      36.508 -14.174  18.089  0.00  0.00      PROA  
ATOM    494  HN  LEU P  34      37.277 -14.098  18.719  0.00  0.00      PROA  
ATOM    495  CA  LEU P  34      35.336 -14.892  18.529  0.00  0.00      PROA  
ATOM    496  HA  LEU P  34      35.638 -15.502  19.367  0.00  0.00      PROA  
ATOM    497  CB  LEU P  34      34.231 -13.956  19.040  0.00  0.00      PROA  
ATOM    498  HB1 LEU P  34      33.486 -14.512  19.649  0.00  0.00      PROA  
ATOM    499  HB2 LEU P  34      33.729 -13.436  18.196  0.00  0.00      PROA  
ATOM    500  CG  LEU P  34      34.707 -12.725  19.953  0.00  0.00      PROA  
ATOM    501  HG  LEU P  34      35.495 -12.106  19.472  0.00  0.00      PROA  
ATOM    502  CD1 LEU P  34      33.514 -11.853  20.444  0.00  0.00      PROA  
ATOM    503 HD11 LEU P  34      33.078 -11.301  19.584  0.00  0.00      PROA  
ATOM    504 HD12 LEU P  34      33.882 -11.158  21.228  0.00  0.00      PROA  
ATOM    505 HD13 LEU P  34      32.778 -12.441  21.033  0.00  0.00      PROA  
ATOM    506  CD2 LEU P  34      35.466 -13.270  21.166  0.00  0.00      PROA  
ATOM    507 HD21 LEU P  34      35.641 -12.375  21.800  0.00  0.00      PROA  
ATOM    508 HD22 LEU P  34      36.282 -13.984  20.920  0.00  0.00      PROA  
ATOM    509 HD23 LEU P  34      34.719 -13.919  21.672  0.00  0.00      PROA  
ATOM    510  C   LEU P  34      34.763 -16.067  17.765  0.00  0.00      PROA  
ATOM    511  O   LEU P  34      35.474 -16.681  16.989  0.00  0.00      PROA  
ATOM    512  N   CYS P  35      33.418 -16.383  17.890  0.00  0.00      PROA  
ATOM    513  HN  CYS P  35      33.074 -15.721  18.551  0.00  0.00      PROA  
ATOM    514  CA  CYS P  35      31.096 -18.050  17.146  0.00  0.00      PROA  
ATOM    515  HA  CYS P  35      30.408 -18.241  17.956  0.00  0.00      PROA  
ATOM    516  CB  CYS P  35      29.566 -17.587  16.446  0.00  0.00      PROA  
ATOM    517  HB1 CYS P  35      29.228 -16.656  16.950  0.00  0.00      PROA  
ATOM    518  HB2 CYS P  35      28.791 -18.272  16.852  0.00  0.00      PROA  
ATOM    519  SG  CYS P  35      29.310 -17.133  14.754  0.00  0.00      PROA  
ATOM    520  HG1 CYS P  35      27.999 -17.164  14.559  0.00  0.00      PROA  
ATOM    521  C   CYS P  35      30.784 -19.648  16.892  0.00  0.00      PROA  
ATOM    522  O   CYS P  35      30.706 -20.491  17.729  0.00  0.00      PROA  
ATOM    523  N   ALA P  36      30.503 -19.973  15.611  0.00  0.00      PROA  
ATOM    524  HN  ALA P  36      30.537 -19.372  14.817  0.00  0.00      PROA  
ATOM    525  CA  ALA P  36      30.022 -21.283  15.289  0.00  0.00      PROA  
ATOM    526  HA  ALA P  36      29.523 -21.716  16.144  0.00  0.00      PROA  
ATOM    527  CB  ALA P  36      28.784 -21.068  14.449  0.00  0.00      PROA  
ATOM    528  HB1 ALA P  36      28.997 -20.441  13.557  0.00  0.00      PROA  
ATOM    529  HB2 ALA P  36      28.038 -20.586  15.116  0.00  0.00      PROA  
ATOM    530  HB3 ALA P  36      28.347 -22.077  14.284  0.00  0.00      PROA  
ATOM    531  C   ALA P  36      30.947 -22.176  14.499  0.00  0.00      PROA  
ATOM    532  O   ALA P  36      30.576 -23.306  14.003  0.00  0.00      PROA  
ATOM    533  N   ARG P  37      32.203 -21.755  14.302  0.00  0.00      PROA  
ATOM    534  HN  ARG P  37      32.457 -20.868  14.680  0.00  0.00      PROA  
ATOM    535  CA  ARG P  37      33.250 -22.538  13.650  0.00  0.00      PROA  
ATOM    536  HA  ARG P  37      32.799 -22.888  12.733  0.00  0.00      PROA  
ATOM    537  CB  ARG P  37      34.557 -21.746  13.528  0.00  0.00      PROA  
ATOM    538  HB1 ARG P  37      34.277 -20.728  13.184  0.00  0.00      PROA  
ATOM    539  HB2 ARG P  37      35.182 -22.252  12.761  0.00  0.00      PROA  
ATOM    540  CG  ARG P  37      35.389 -21.573  14.793  0.00  0.00      PROA  
ATOM    541  HG1 ARG P  37      35.782 -22.593  14.992  0.00  0.00      PROA  
ATOM    542  HG2 ARG P  37      34.766 -21.265  15.660  0.00  0.00      PROA  
ATOM    543  CD  ARG P  37      36.470 -20.456  14.707  0.00  0.00      PROA  
ATOM    544  HD1 ARG P  37      36.931 -20.414  15.717  0.00  0.00      PROA  
ATOM    545  HD2 ARG P  37      36.012 -19.499  14.378  0.00  0.00      PROA  
ATOM    546  NE  ARG P  37      37.574 -20.824  13.716  0.00  0.00      PROA  
ATOM    547  HE  ARG P  37      37.740 -21.809  13.743  0.00  0.00      PROA  
ATOM    548  CZ  ARG P  37      38.534 -20.060  13.221  0.00  0.00      PROA  
ATOM    549  NH1 ARG P  37      38.551 -18.762  13.128  0.00  0.00      PROA  
ATOM    550 HH11 ARG P  37      37.659 -18.314  13.191  0.00  0.00      PROA  
ATOM    551 HH12 ARG P  37      39.122 -18.411  12.385  0.00  0.00      PROA  
ATOM    552  NH2 ARG P  37      39.669 -20.633  12.742  0.00  0.00      PROA  
ATOM    553 HH21 ARG P  37      39.698 -21.632  12.718  0.00  0.00      PROA  
ATOM    554 HH22 ARG P  37      40.357 -20.029  12.339  0.00  0.00      PROA  
ATOM    555  C   ARG P  37      33.518 -23.853  14.504  0.00  0.00      PROA  
ATOM    556  O   ARG P  37      33.477 -23.705  15.769  0.00  0.00      PROA  
ATOM    557  N   GLN P  38      33.809 -25.013  13.878  0.00  0.00      PROA  
ATOM    558  HN  GLN P  38      34.151 -25.724  14.487  0.00  0.00      PROA  
ATOM    559  CA  GLN P  38      33.901 -25.229  12.471  0.00  0.00      PROA  
ATOM    560  HA  GLN P  38      33.108 -24.718  11.945  0.00  0.00      PROA  
ATOM    561  CB  GLN P  38      33.676 -26.738  12.392  0.00  0.00      PROA  
ATOM    562  HB1 GLN P  38      34.520 -27.287  12.862  0.00  0.00      PROA  
ATOM    563  HB2 GLN P  38      33.728 -27.215  11.390  0.00  0.00      PROA  
ATOM    564  CG  GLN P  38      32.403 -27.275  13.111  0.00  0.00      PROA  
ATOM    565  HG1 GLN P  38      32.258 -27.033  14.186  0.00  0.00      PROA  
ATOM    566  HG2 GLN P  38      32.388 -28.379  12.987  0.00  0.00      PROA  
ATOM    567  CD  GLN P  38      31.138 -26.731  12.387  0.00  0.00      PROA  
ATOM    568  OE1 GLN P  38      31.085 -26.281  11.236  0.00  0.00      PROA  
ATOM    569  NE2 GLN P  38      29.986 -26.701  13.122  0.00  0.00      PROA  
ATOM    570 HE21 GLN P  38      29.328 -26.089  12.683  0.00  0.00      PROA  
ATOM    571 HE22 GLN P  38      29.811 -27.189  13.977  0.00  0.00      PROA  
ATOM    572  C   GLN P  38      35.231 -24.874  11.823  0.00  0.00      PROA  
ATOM    573  O   GLN P  38      36.145 -24.412  12.532  0.00  0.00      PROA  
ATOM    574  N   GLY P  39      35.425 -24.975  10.468  0.00  0.00      PROA  
ATOM    575  HN  GLY P  39      36.319 -24.649  10.172  0.00  0.00      PROA  
ATOM    576  CA  GLY P  39      34.484 -25.241   9.378  0.00  0.00      PROA  
ATOM    577  HA1 GLY P  39      34.051 -26.193   9.648  0.00  0.00      PROA  
ATOM    578  HA2 GLY P  39      35.036 -25.318   8.453  0.00  0.00      PROA  
ATOM    579  C   GLY P  39      33.331 -24.181   9.178  0.00  0.00      PROA  
ATOM    580  O   GLY P  39      33.502 -23.133   9.742  0.00  0.00      PROA  
ATOM    581  N   ALA P  40      32.203 -24.354   8.509  0.00  0.00      PROA  
ATOM    582  HN  ALA P  40      31.556 -23.597   8.562  0.00  0.00      PROA  
ATOM    583  CA  ALA P  40      31.733 -25.455   7.778  0.00  0.00      PROA  
ATOM    584  HA  ALA P  40      32.069 -26.357   8.268  0.00  0.00      PROA  
ATOM    585  CB  ALA P  40      30.188 -25.316   7.798  0.00  0.00      PROA  
ATOM    586  HB1 ALA P  40      29.801 -26.287   7.421  0.00  0.00      PROA  
ATOM    587  HB2 ALA P  40      29.687 -24.548   7.171  0.00  0.00      PROA  
ATOM    588  HB3 ALA P  40      29.921 -25.125   8.859  0.00  0.00      PROA  
ATOM    589  C   ALA P  40      32.163 -25.487   6.292  0.00  0.00      PROA  
ATOM    590  O   ALA P  40      32.737 -24.501   5.809  0.00  0.00      PROA  
ATOM    591  N   ALA P  41      31.952 -26.680   5.684  0.00  0.00      PROA  
ATOM    592  HN  ALA P  41      31.407 -27.420   6.073  0.00  0.00      PROA  
ATOM    593  CA  ALA P  41      32.464 -26.926   4.382  0.00  0.00      PROA  
ATOM    594  HA  ALA P  41      33.252 -26.236   4.118  0.00  0.00      PROA  
ATOM    595  CB  ALA P  41      33.066 -28.435   4.272  0.00  0.00      PROA  
ATOM    596  HB1 ALA P  41      32.418 -29.192   4.764  0.00  0.00      PROA  
ATOM    597  HB2 ALA P  41      34.086 -28.483   4.710  0.00  0.00      PROA  
ATOM    598  HB3 ALA P  41      33.088 -28.812   3.227  0.00  0.00      PROA  
ATOM    599  C   ALA P  41      31.327 -26.804   3.438  0.00  0.00      PROA  
ATOM    600  O   ALA P  41      30.243 -27.187   3.928  0.00  0.00      PROA  
ATOM    601  N   ASN P  42      31.450 -26.299   2.190  0.00  0.00      PROA  
ATOM    602  HN  ASN P  42      32.323 -26.153   1.731  0.00  0.00      PROA  
ATOM    603  CA  ASN P  42      30.337 -25.948   1.326  0.00  0.00      PROA  
ATOM    604  HA  ASN P  42      29.465 -25.752   1.932  0.00  0.00      PROA  
ATOM    605  CB  ASN P  42      30.736 -24.699   0.541  0.00  0.00      PROA  
ATOM    606  HB1 ASN P  42      29.996 -24.553  -0.275  0.00  0.00      PROA  
ATOM    607  HB2 ASN P  42      31.692 -24.870   0.002  0.00  0.00      PROA  
ATOM    608  CG  ASN P  42      30.868 -23.489   1.375  0.00  0.00      PROA  
ATOM    609  OD1 ASN P  42      30.316 -23.291   2.468  0.00  0.00      PROA  
ATOM    610  ND2 ASN P  42      31.656 -22.527   0.778  0.00  0.00      PROA  
ATOM    611 HD21 ASN P  42      32.399 -22.782   0.159  0.00  0.00      PROA  
ATOM    612 HD22 ASN P  42      31.566 -21.585   1.102  0.00  0.00      PROA  
ATOM    613  C   ASN P  42      30.071 -27.042   0.370  0.00  0.00      PROA  
ATOM    614  O   ASN P  42      29.247 -26.794  -0.549  0.00  0.00      PROA  
ATOM    615  N   GLU P  43      30.676 -28.266   0.521  0.00  0.00      PROA  
ATOM    616  HN  GLU P  43      31.369 -28.377   1.229  0.00  0.00      PROA  
ATOM    617  CA  GLU P  43      30.453 -29.341  -0.380  0.00  0.00      PROA  
ATOM    618  HA  GLU P  43      30.892 -28.976  -1.296  0.00  0.00      PROA  
ATOM    619  CB  GLU P  43      31.179 -30.610  -0.073  0.00  0.00      PROA  
ATOM    620  HB1 GLU P  43      31.177 -31.428  -0.825  0.00  0.00      PROA  
ATOM    621  HB2 GLU P  43      30.861 -30.933   0.942  0.00  0.00      PROA  
ATOM    622  CG  GLU P  43      32.680 -30.423   0.148  0.00  0.00      PROA  
ATOM    623  HG1 GLU P  43      32.839 -29.768   1.031  0.00  0.00      PROA  
ATOM    624  HG2 GLU P  43      33.192 -29.911  -0.696  0.00  0.00      PROA  
ATOM    625  CD  GLU P  43      33.429 -31.758   0.392  0.00  0.00      PROA  
ATOM    626  OE1 GLU P  43      33.766 -32.062   1.562  0.00  0.00      PROA  
ATOM    627  OE2 GLU P  43      33.553 -32.530  -0.616  0.00  0.00      PROA  
ATOM    628  C   GLU P  43      29.073 -29.766  -0.677  0.00  0.00      PROA  
ATOM    629  O   GLU P  43      28.434 -30.152   0.311  0.00  0.00      PROA  
ATOM    630  N   PRO P  44      28.485 -29.762  -1.840  0.00  0.00      PROA  
ATOM    631  CD  PRO P  44      29.128 -29.459  -3.057  0.00  0.00      PROA  
ATOM    632  HD1 PRO P  44      29.887 -30.221  -3.337  0.00  0.00      PROA  
ATOM    633  HD2 PRO P  44      29.585 -28.447  -3.040  0.00  0.00      PROA  
ATOM    634  CA  PRO P  44      27.132 -30.169  -2.031  0.00  0.00      PROA  
ATOM    635  HA  PRO P  44      26.926 -31.027  -1.409  0.00  0.00      PROA  
ATOM    636  CB  PRO P  44      27.054 -30.508  -3.523  0.00  0.00      PROA  
ATOM    637  HB1 PRO P  44      26.035 -30.224  -3.863  0.00  0.00      PROA  
ATOM    638  HB2 PRO P  44      27.334 -31.573  -3.672  0.00  0.00      PROA  
ATOM    639  CG  PRO P  44      28.045 -29.544  -4.115  0.00  0.00      PROA  
ATOM    640  HG1 PRO P  44      28.381 -30.012  -5.065  0.00  0.00      PROA  
ATOM    641  HG2 PRO P  44      27.644 -28.558  -4.435  0.00  0.00      PROA  
ATOM    642  C   PRO P  44      26.102 -29.227  -1.480  0.00  0.00      PROA  
ATOM    643  O   PRO P  44      24.923 -29.623  -1.492  0.00  0.00      PROA  
ATOM    644  N   ARG P  45      26.521 -28.014  -1.106  0.00  0.00      PROA  
ATOM    645  HN  ARG P  45      27.486 -27.771  -1.161  0.00  0.00      PROA  
ATOM    646  CA  ARG P  45      25.618 -27.116  -0.429  0.00  0.00      PROA  
ATOM    647  HA  ARG P  45      24.702 -27.606  -0.134  0.00  0.00      PROA  
ATOM    648  CB  ARG P  45      26.316 -26.454   0.828  0.00  0.00      PROA  
ATOM    649  HB1 ARG P  45      25.622 -25.727   1.302  0.00  0.00      PROA  
ATOM    650  HB2 ARG P  45      27.220 -25.871   0.549  0.00  0.00      PROA  
ATOM    651  CG  ARG P  45      26.745 -27.509   1.891  0.00  0.00      PROA  
ATOM    652  HG1 ARG P  45      27.361 -26.957   2.632  0.00  0.00      PROA  
ATOM    653  HG2 ARG P  45      27.375 -28.314   1.456  0.00  0.00      PROA  
ATOM    654  CD  ARG P  45      25.662 -28.364   2.543  0.00  0.00      PROA  
ATOM    655  HD1 ARG P  45      26.218 -28.872   3.359  0.00  0.00      PROA  
ATOM    656  HD2 ARG P  45      25.232 -29.105   1.835  0.00  0.00      PROA  
ATOM    657  NE  ARG P  45      24.679 -27.354   3.032  0.00  0.00      PROA  
ATOM    658  HE  ARG P  45      24.849 -26.395   2.806  0.00  0.00      PROA  
ATOM    659  CZ  ARG P  45      23.631 -27.740   3.785  0.00  0.00      PROA  
ATOM    660  NH1 ARG P  45      23.304 -28.973   4.048  0.00  0.00      PROA  
ATOM    661 HH11 ARG P  45      23.776 -29.781   3.695  0.00  0.00      PROA  
ATOM    662 HH12 ARG P  45      22.559 -29.083   4.706  0.00  0.00      PROA  
ATOM    663  NH2 ARG P  45      23.123 -26.741   4.530  0.00  0.00      PROA  
ATOM    664 HH21 ARG P  45      23.412 -25.804   4.331  0.00  0.00      PROA  
ATOM    665 HH22 ARG P  45      22.354 -26.938   5.138  0.00  0.00      PROA  
ATOM    666  C   ARG P  45      25.111 -26.043  -1.313  0.00  0.00      PROA  
ATOM    667  O   ARG P  45      24.146 -25.324  -1.113  0.00  0.00      PROA  
ATOM    668  N   TYR P  46      25.696 -25.894  -2.462  0.00  0.00      PROA  
ATOM    669  HN  TYR P  46      26.398 -26.570  -2.676  0.00  0.00      PROA  
ATOM    670  CA  TYR P  46      25.324 -24.906  -3.462  0.00  0.00      PROA  
ATOM    671  HA  TYR P  46      25.160 -23.950  -2.985  0.00  0.00      PROA  
ATOM    672  CB  TYR P  46      26.320 -24.612  -4.594  0.00  0.00      PROA  
ATOM    673  HB1 TYR P  46      25.891 -23.880  -5.312  0.00  0.00      PROA  
ATOM    674  HB2 TYR P  46      26.508 -25.574  -5.117  0.00  0.00      PROA  
ATOM    675  CG  TYR P  46      27.674 -24.168  -4.101  0.00  0.00      PROA  
ATOM    676  CD1 TYR P  46      27.965 -22.818  -4.256  0.00  0.00      PROA  
ATOM    677  HD1 TYR P  46      27.371 -22.126  -4.835  0.00  0.00      PROA  
ATOM    678  CE1 TYR P  46      29.274 -22.402  -3.853  0.00  0.00      PROA  
ATOM    679  HE1 TYR P  46      29.401 -21.341  -4.010  0.00  0.00      PROA  
ATOM    680  CZ  TYR P  46      30.211 -23.340  -3.445  0.00  0.00      PROA  
ATOM    681  OH  TYR P  46      31.456 -22.854  -3.017  0.00  0.00      PROA  
ATOM    682  HH  TYR P  46      32.028 -23.620  -2.927  0.00  0.00      PROA  
ATOM    683  CD2 TYR P  46      28.553 -25.076  -3.602  0.00  0.00      PROA  
ATOM    684  HD2 TYR P  46      28.313 -26.119  -3.457  0.00  0.00      PROA  
ATOM    685  CE2 TYR P  46      29.832 -24.646  -3.316  0.00  0.00      PROA  
ATOM    686  HE2 TYR P  46      30.613 -25.325  -3.007  0.00  0.00      PROA  
ATOM    687  C   TYR P  46      23.991 -25.338  -4.067  0.00  0.00      PROA  
ATOM    688  O   TYR P  46      23.886 -26.377  -4.684  0.00  0.00      PROA  
ATOM    689  N   THR P  47      22.889 -24.601  -3.974  0.00  0.00      PROA  
ATOM    690  HN  THR P  47      22.938 -23.746  -3.464  0.00  0.00      PROA  
ATOM    691  CA  THR P  47      21.653 -24.825  -4.744  0.00  0.00      PROA  
ATOM    692  HA  THR P  47      21.245 -25.792  -4.490  0.00  0.00      PROA  
ATOM    693  CB  THR P  47      20.525 -23.841  -4.479  0.00  0.00      PROA  
ATOM    694  HB  THR P  47      19.613 -24.180  -5.016  0.00  0.00      PROA  
ATOM    695  OG1 THR P  47      20.923 -22.506  -4.902  0.00  0.00      PROA  
ATOM    696  HG1 THR P  47      20.763 -22.455  -5.847  0.00  0.00      PROA  
ATOM    697  CG2 THR P  47      20.223 -23.775  -2.989  0.00  0.00      PROA  
ATOM    698 HG21 THR P  47      21.122 -23.366  -2.481  0.00  0.00      PROA  
ATOM    699 HG22 THR P  47      20.054 -24.789  -2.566  0.00  0.00      PROA  
ATOM    700 HG23 THR P  47      19.352 -23.182  -2.639  0.00  0.00      PROA  
ATOM    701  C   THR P  47      21.858 -24.921  -6.302  0.00  0.00      PROA  
ATOM    702  O   THR P  47      21.046 -25.387  -7.076  0.00  0.00      PROA  
ATOM    703  N   CYS P  48      22.953 -24.291  -6.751  0.00  0.00      PROA  
ATOM    704  HN  CYS P  48      23.508 -23.781  -6.098  0.00  0.00      PROA  
ATOM    705  CA  CYS P  48      23.430 -24.075  -8.062  0.00  0.00      PROA  
ATOM    706  HA  CYS P  48      22.544 -23.939  -8.664  0.00  0.00      PROA  
ATOM    707  CB  CYS P  48      24.444 -22.870  -8.221  0.00  0.00      PROA  
ATOM    708  HB1 CYS P  48      24.871 -22.845  -9.246  0.00  0.00      PROA  
ATOM    709  HB2 CYS P  48      25.261 -23.037  -7.486  0.00  0.00      PROA  
ATOM    710  SG  CYS P  48      23.703 -21.250  -7.861  0.00  0.00      PROA  
ATOM    711  HG1 CYS P  48      23.391 -21.536  -6.605  0.00  0.00      PROA  
ATOM    712  C   CYS P  48      24.073 -25.321  -8.707  0.00  0.00      PROA  
ATOM    713  O   CYS P  48      25.106 -25.863  -8.213  0.00  0.00      PROA  
ATOM    714  N   SER P  49      23.490 -25.928  -9.762  0.00  0.00      PROA  
ATOM    715  HN  SER P  49      22.676 -25.515 -10.165  0.00  0.00      PROA  
ATOM    716  CA  SER P  49      23.852 -27.274 -10.181  0.00  0.00      PROA  
ATOM    717  HA  SER P  49      24.619 -27.655  -9.524  0.00  0.00      PROA  
ATOM    718  CB  SER P  49      22.705 -28.321 -10.121  0.00  0.00      PROA  
ATOM    719  HB1 SER P  49      22.867 -29.093 -10.903  0.00  0.00      PROA  
ATOM    720  HB2 SER P  49      21.802 -27.768 -10.456  0.00  0.00      PROA  
ATOM    721  OG  SER P  49      22.518 -28.864  -8.836  0.00  0.00      PROA  
ATOM    722  HG1 SER P  49      23.352 -29.282  -8.610  0.00  0.00      PROA  
ATOM    723  C   SER P  49      24.503 -27.327 -11.550  0.00  0.00      PROA  
ATOM    724  O   SER P  49      23.951 -26.668 -12.437  0.00  0.00      PROA  
ATOM    725  N   GLU P  50      25.634 -27.953 -11.894  0.00  0.00      PROA  
ATOM    726  HN  GLU P  50      25.912 -27.800 -12.839  0.00  0.00      PROA  
ATOM    727  CA  GLU P  50      26.557 -28.687 -11.132  0.00  0.00      PROA  
ATOM    728  HA  GLU P  50      26.069 -29.359 -10.441  0.00  0.00      PROA  
ATOM    729  CB  GLU P  50      27.264 -29.609 -12.081  0.00  0.00      PROA  
ATOM    730  HB1 GLU P  50      28.085 -30.148 -11.562  0.00  0.00      PROA  
ATOM    731  HB2 GLU P  50      27.876 -28.977 -12.759  0.00  0.00      PROA  
ATOM    732  CG  GLU P  50      26.395 -30.669 -12.732  0.00  0.00      PROA  
ATOM    733  HG1 GLU P  50      25.604 -31.013 -12.033  0.00  0.00      PROA  
ATOM    734  HG2 GLU P  50      26.910 -31.600 -13.052  0.00  0.00      PROA  
ATOM    735  CD  GLU P  50      25.713 -30.181 -14.030  0.00  0.00      PROA  
ATOM    736  OE1 GLU P  50      24.833 -30.873 -14.627  0.00  0.00      PROA  
ATOM    737  OE2 GLU P  50      26.113 -29.079 -14.472  0.00  0.00      PROA  
ATOM    738  C   GLU P  50      27.501 -27.711 -10.428  0.00  0.00      PROA  
ATOM    739  O   GLU P  50      27.704 -26.557 -10.770  0.00  0.00      PROA  
ATOM    740  N   ALA P  51      28.099 -28.116  -9.322  0.00  0.00      PROA  
ATOM    741  HN  ALA P  51      27.939 -29.049  -9.009  0.00  0.00      PROA  
ATOM    742  CA  ALA P  51      29.004 -27.278  -8.562  0.00  0.00      PROA  
ATOM    743  HA  ALA P  51      28.386 -26.418  -8.348  0.00  0.00      PROA  
ATOM    744  CB  ALA P  51      29.149 -28.012  -7.262  0.00  0.00      PROA  
ATOM    745  HB1 ALA P  51      28.148 -28.274  -6.859  0.00  0.00      PROA  
ATOM    746  HB2 ALA P  51      29.673 -27.411  -6.487  0.00  0.00      PROA  
ATOM    747  HB3 ALA P  51      29.694 -28.977  -7.334  0.00  0.00      PROA  
ATOM    748  C   ALA P  51      30.339 -26.930  -9.112  0.00  0.00      PROA  
ATOM    749  O   ALA P  51      30.998 -27.669  -9.774  0.00  0.00      PROA  
ATOM    750  N   GLN P  52      30.812 -25.736  -8.726  0.00  0.00      PROA  
ATOM    751  HN  GLN P  52      30.180 -25.078  -8.324  0.00  0.00      PROA  
ATOM    752  CA  GLN P  52      32.186 -25.214  -8.760  0.00  0.00      PROA  
ATOM    753  HA  GLN P  52      32.939 -25.963  -8.959  0.00  0.00      PROA  
ATOM    754  CB  GLN P  52      32.466 -24.455  -7.418  0.00  0.00      PROA  
ATOM    755  HB1 GLN P  52      31.596 -23.773  -7.313  0.00  0.00      PROA  
ATOM    756  HB2 GLN P  52      33.348 -23.791  -7.543  0.00  0.00      PROA  
ATOM    757  CG  GLN P  52      32.590 -25.323  -6.130  0.00  0.00      PROA  
ATOM    758  HG1 GLN P  52      31.673 -25.863  -5.809  0.00  0.00      PROA  
ATOM    759  HG2 GLN P  52      32.884 -24.798  -5.196  0.00  0.00      PROA  
ATOM    760  CD  GLN P  52      33.752 -26.296  -6.422  0.00  0.00      PROA  
ATOM    761  OE1 GLN P  52      34.861 -25.838  -6.807  0.00  0.00      PROA  
ATOM    762  NE2 GLN P  52      33.463 -27.599  -6.382  0.00  0.00      PROA  
ATOM    763 HE21 GLN P  52      34.181 -28.277  -6.541  0.00  0.00      PROA  
ATOM    764 HE22 GLN P  52      32.532 -27.915  -6.197  0.00  0.00      PROA  
ATOM    765  C   GLN P  52      32.332 -24.266  -9.899  0.00  0.00      PROA  
ATOM    766  O   GLN P  52      33.387 -24.276 -10.526  0.00  0.00      PROA  
ATOM    767  N   LYS P  53      31.379 -23.366 -10.242  0.00  0.00      PROA  
ATOM    768  HN  LYS P  53      30.549 -23.351  -9.690  0.00  0.00      PROA  
ATOM    769  CA  LYS P  53      31.362 -22.444 -11.345  0.00  0.00      PROA  
ATOM    770  HA  LYS P  53      32.279 -21.877 -11.412  0.00  0.00      PROA  
ATOM    771  CB  LYS P  53      31.291 -23.377 -12.592  0.00  0.00      PROA  
ATOM    772  HB1 LYS P  53      32.051 -24.186 -12.546  0.00  0.00      PROA  
ATOM    773  HB2 LYS P  53      31.416 -22.819 -13.544  0.00  0.00      PROA  
ATOM    774  CG  LYS P  53      29.917 -24.100 -12.785  0.00  0.00      PROA  
ATOM    775  HG1 LYS P  53      29.154 -23.391 -13.172  0.00  0.00      PROA  
ATOM    776  HG2 LYS P  53      29.588 -24.499 -11.802  0.00  0.00      PROA  
ATOM    777  CD  LYS P  53      30.048 -25.326 -13.684  0.00  0.00      PROA  
ATOM    778  HD1 LYS P  53      30.900 -25.061 -14.347  0.00  0.00      PROA  
ATOM    779  HD2 LYS P  53      29.141 -25.477 -14.307  0.00  0.00      PROA  
ATOM    780  CE  LYS P  53      30.279 -26.604 -12.891  0.00  0.00      PROA  
ATOM    781  HE1 LYS P  53      29.433 -26.779 -12.192  0.00  0.00      PROA  
ATOM    782  HE2 LYS P  53      31.155 -26.415 -12.234  0.00  0.00      PROA  
ATOM    783  NZ  LYS P  53      30.525 -27.729 -13.727  0.00  0.00      PROA  
ATOM    784  HZ1 LYS P  53      31.365 -27.575 -14.320  0.00  0.00      PROA  
ATOM    785  HZ2 LYS P  53      29.704 -27.858 -14.353  0.00  0.00      PROA  
ATOM    786  HZ3 LYS P  53      30.717 -28.597 -13.188  0.00  0.00      PROA  
ATOM    787  C   LYS P  53      30.155 -21.595 -11.135  0.00  0.00      PROA  
ATOM    788  O   LYS P  53      29.596 -21.543 -10.030  0.00  0.00      PROA  
ATOM    789  N   ALA P  54      29.859 -20.746 -12.108  0.00  0.00      PROA  
ATOM    790  HN  ALA P  54      30.481 -20.681 -12.885  0.00  0.00      PROA  
ATOM    791  CA  ALA P  54      28.766 -19.735 -12.167  0.00  0.00      PROA  
ATOM    792  HA  ALA P  54      29.001 -18.961 -11.452  0.00  0.00      PROA  
ATOM    793  CB  ALA P  54      28.754 -19.156 -13.587  0.00  0.00      PROA  
ATOM    794  HB1 ALA P  54      27.943 -18.400 -13.666  0.00  0.00      PROA  
ATOM    795  HB2 ALA P  54      28.573 -19.938 -14.355  0.00  0.00      PROA  
ATOM    796  HB3 ALA P  54      29.724 -18.675 -13.836  0.00  0.00      PROA  
ATOM    797  C   ALA P  54      27.394 -20.305 -11.924  0.00  0.00      PROA  
ATOM    798  O   ALA P  54      27.156 -21.487 -11.775  0.00  0.00      PROA  
ATOM    799  N   ALA P  55      26.426 -19.415 -11.653  0.00  0.00      PROA  
ATOM    800  HN  ALA P  55      26.476 -18.438 -11.846  0.00  0.00      PROA  
ATOM    801  CA  ALA P  55      25.183 -19.910 -11.083  0.00  0.00      PROA  
ATOM    802  HA  ALA P  55      25.354 -20.670 -10.335  0.00  0.00      PROA  
ATOM    803  CB  ALA P  55      24.545 -18.753 -10.308  0.00  0.00      PROA  
ATOM    804  HB1 ALA P  55      25.353 -18.270  -9.717  0.00  0.00      PROA  
ATOM    805  HB2 ALA P  55      23.670 -18.980  -9.663  0.00  0.00      PROA  
ATOM    806  HB3 ALA P  55      24.204 -17.941 -10.985  0.00  0.00      PROA  
ATOM    807  C   ALA P  55      24.117 -20.546 -12.023  0.00  0.00      PROA  
ATOM    808  O   ALA P  55      23.092 -19.984 -12.267  0.00  0.00      PROA  
ATOM    809  N   HSD P  56      24.387 -21.764 -12.461  0.00  0.00      PROA  
ATOM    810  HN  HSD P  56      25.220 -22.221 -12.159  0.00  0.00      PROA  
ATOM    811  CA  HSD P  56      23.500 -22.506 -13.248  0.00  0.00      PROA  
ATOM    812  HA  HSD P  56      23.199 -21.884 -14.077  0.00  0.00      PROA  
ATOM    813  CB  HSD P  56      24.142 -23.812 -13.746  0.00  0.00      PROA  
ATOM    814  HB1 HSD P  56      23.413 -24.387 -14.356  0.00  0.00      PROA  
ATOM    815  HB2 HSD P  56      24.378 -24.432 -12.855  0.00  0.00      PROA  
ATOM    816  ND1 HSD P  56      26.598 -23.143 -14.259  0.00  0.00      PROA  
ATOM    817  HD1 HSD P  56      26.685 -22.422 -13.572  0.00  0.00      PROA  
ATOM    818  CG  HSD P  56      25.414 -23.777 -14.570  0.00  0.00      PROA  
ATOM    819  CE1 HSD P  56      27.466 -23.279 -15.279  0.00  0.00      PROA  
ATOM    820  HE1 HSD P  56      28.483 -22.886 -15.276  0.00  0.00      PROA  
ATOM    821  NE2 HSD P  56      27.005 -24.057 -16.222  0.00  0.00      PROA  
ATOM    822  CD2 HSD P  56      25.731 -24.344 -15.778  0.00  0.00      PROA  
ATOM    823  HD2 HSD P  56      25.101 -24.995 -16.372  0.00  0.00      PROA  
ATOM    824  C   HSD P  56      22.252 -22.863 -12.475  0.00  0.00      PROA  
ATOM    825  O   HSD P  56      22.320 -22.974 -11.251  0.00  0.00      PROA  
ATOM    826  N   LYS P  57      21.077 -23.012 -13.037  0.00  0.00      PROA  
ATOM    827  HN  LYS P  57      20.848 -22.905 -14.001  0.00  0.00      PROA  
ATOM    828  CA  LYS P  57      19.884 -23.484 -12.375  0.00  0.00      PROA  
ATOM    829  HA  LYS P  57      19.548 -22.787 -11.622  0.00  0.00      PROA  
ATOM    830  CB  LYS P  57      18.632 -23.402 -13.321  0.00  0.00      PROA  
ATOM    831  HB1 LYS P  57      17.758 -23.821 -12.777  0.00  0.00      PROA  
ATOM    832  HB2 LYS P  57      18.883 -24.002 -14.222  0.00  0.00      PROA  
ATOM    833  CG  LYS P  57      18.337 -22.009 -13.902  0.00  0.00      PROA  
ATOM    834  HG1 LYS P  57      17.667 -22.182 -14.771  0.00  0.00      PROA  
ATOM    835  HG2 LYS P  57      19.293 -21.608 -14.299  0.00  0.00      PROA  
ATOM    836  CD  LYS P  57      17.637 -21.100 -12.942  0.00  0.00      PROA  
ATOM    837  HD1 LYS P  57      18.295 -20.855 -12.081  0.00  0.00      PROA  
ATOM    838  HD2 LYS P  57      16.761 -21.597 -12.473  0.00  0.00      PROA  
ATOM    839  CE  LYS P  57      17.088 -19.766 -13.495  0.00  0.00      PROA  
ATOM    840  HE1 LYS P  57      16.761 -19.134 -12.642  0.00  0.00      PROA  
ATOM    841  HE2 LYS P  57      16.208 -20.054 -14.108  0.00  0.00      PROA  
ATOM    842  NZ  LYS P  57      18.177 -19.089 -14.286  0.00  0.00      PROA  
ATOM    843  HZ1 LYS P  57      18.040 -18.060 -14.215  0.00  0.00      PROA  
ATOM    844  HZ2 LYS P  57      18.257 -19.446 -15.260  0.00  0.00      PROA  
ATOM    845  HZ3 LYS P  57      19.056 -19.355 -13.797  0.00  0.00      PROA  
ATOM    846  C   LYS P  57      19.921 -24.766 -11.500  0.00  0.00      PROA  
ATOM    847  O   LYS P  57      20.674 -25.742 -11.623  0.00  0.00      PROA  
ATOM    848  N   ARG P  58      19.086 -24.804 -10.405  0.00  0.00      PROA  
ATOM    849  HN  ARG P  58      18.635 -23.945 -10.178  0.00  0.00      PROA  
ATOM    850  CA  ARG P  58      18.929 -25.963  -9.490  0.00  0.00      PROA  
ATOM    851  HA  ARG P  58      19.977 -26.128  -9.284  0.00  0.00      PROA  
ATOM    852  CB  ARG P  58      18.190 -25.439  -8.203  0.00  0.00      PROA  
ATOM    853  HB1 ARG P  58      18.723 -24.488  -7.988  0.00  0.00      PROA  
ATOM    854  HB2 ARG P  58      18.319 -26.061  -7.292  0.00  0.00      PROA  
ATOM    855  CG  ARG P  58      16.714 -25.133  -8.381  0.00  0.00      PROA  
ATOM    856  HG1 ARG P  58      16.230 -26.133  -8.394  0.00  0.00      PROA  
ATOM    857  HG2 ARG P  58      16.732 -24.566  -9.337  0.00  0.00      PROA  
ATOM    858  CD  ARG P  58      16.173 -24.098  -7.346  0.00  0.00      PROA  
ATOM    859  HD1 ARG P  58      16.805 -23.184  -7.326  0.00  0.00      PROA  
ATOM    860  HD2 ARG P  58      16.222 -24.590  -6.351  0.00  0.00      PROA  
ATOM    861  NE  ARG P  58      14.794 -23.688  -7.787  0.00  0.00      PROA  
ATOM    862  HE  ARG P  58      14.152 -24.174  -8.381  0.00  0.00      PROA  
ATOM    863  CZ  ARG P  58      14.262 -22.621  -7.167  0.00  0.00      PROA  
ATOM    864  NH1 ARG P  58      14.922 -21.986  -6.262  0.00  0.00      PROA  
ATOM    865 HH11 ARG P  58      15.729 -22.405  -5.846  0.00  0.00      PROA  
ATOM    866 HH12 ARG P  58      14.465 -21.215  -5.820  0.00  0.00      PROA  
ATOM    867  NH2 ARG P  58      13.131 -22.123  -7.605  0.00  0.00      PROA  
ATOM    868 HH21 ARG P  58      12.660 -22.559  -8.372  0.00  0.00      PROA  
ATOM    869 HH22 ARG P  58      12.949 -21.221  -7.213  0.00  0.00      PROA  
ATOM    870  C   ARG P  58      18.388 -27.183 -10.155  0.00  0.00      PROA  
ATOM    871  O   ARG P  58      17.489 -27.153 -11.046  0.00  0.00      PROA  
ATOM    872  N   LYS P  59      18.756 -28.359  -9.623  0.00  0.00      PROA  
ATOM    873  HN  LYS P  59      19.444 -28.376  -8.902  0.00  0.00      PROA  
ATOM    874  CA  LYS P  59      18.017 -29.585  -9.851  0.00  0.00      PROA  
ATOM    875  HA  LYS P  59      17.466 -29.510 -10.777  0.00  0.00      PROA  
ATOM    876  CB  LYS P  59      19.015 -30.754 -10.128  0.00  0.00      PROA  
ATOM    877  HB1 LYS P  59      19.651 -30.568 -11.020  0.00  0.00      PROA  
ATOM    878  HB2 LYS P  59      18.349 -31.629 -10.289  0.00  0.00      PROA  
ATOM    879  CG  LYS P  59      19.909 -31.246  -8.886  0.00  0.00      PROA  
ATOM    880  HG1 LYS P  59      19.261 -31.732  -8.124  0.00  0.00      PROA  
ATOM    881  HG2 LYS P  59      20.398 -30.370  -8.408  0.00  0.00      PROA  
ATOM    882  CD  LYS P  59      21.000 -32.187  -9.447  0.00  0.00      PROA  
ATOM    883  HD1 LYS P  59      21.890 -32.161  -8.783  0.00  0.00      PROA  
ATOM    884  HD2 LYS P  59      21.408 -31.792 -10.402  0.00  0.00      PROA  
ATOM    885  CE  LYS P  59      20.491 -33.556  -9.691  0.00  0.00      PROA  
ATOM    886  HE1 LYS P  59      21.314 -34.226 -10.019  0.00  0.00      PROA  
ATOM    887  HE2 LYS P  59      19.760 -33.536 -10.527  0.00  0.00      PROA  
ATOM    888  NZ  LYS P  59      19.835 -34.287  -8.551  0.00  0.00      PROA  
ATOM    889  HZ1 LYS P  59      19.573 -35.250  -8.844  0.00  0.00      PROA  
ATOM    890  HZ2 LYS P  59      18.981 -33.895  -8.105  0.00  0.00      PROA  
ATOM    891  HZ3 LYS P  59      20.600 -34.380  -7.853  0.00  0.00      PROA  
ATOM    892  C   LYS P  59      16.943 -29.960  -8.868  0.00  0.00      PROA  
ATOM    893  O   LYS P  59      16.254 -30.947  -9.055  0.00  0.00      PROA  
ATOM    894  N   ILE P  60      16.882 -29.218  -7.726  0.00  0.00      PROA  
ATOM    895  HN  ILE P  60      17.582 -28.570  -7.436  0.00  0.00      PROA  
ATOM    896  CA  ILE P  60      15.966 -29.533  -6.755  0.00  0.00      PROA  
ATOM    897  HA  ILE P  60      15.400 -30.383  -7.106  0.00  0.00      PROA  
ATOM    898  CB  ILE P  60      16.701 -29.788  -5.415  0.00  0.00      PROA  
ATOM    899  HB  ILE P  60      17.438 -28.972  -5.259  0.00  0.00      PROA  
ATOM    900  CG2 ILE P  60      15.724 -29.852  -4.220  0.00  0.00      PROA  
ATOM    901 HG21 ILE P  60      15.359 -28.844  -3.926  0.00  0.00      PROA  
ATOM    902 HG22 ILE P  60      16.347 -30.211  -3.374  0.00  0.00      PROA  
ATOM    903 HG23 ILE P  60      14.881 -30.514  -4.513  0.00  0.00      PROA  
ATOM    904  CG1 ILE P  60      17.498 -31.133  -5.591  0.00  0.00      PROA  
ATOM    905 HG11 ILE P  60      18.417 -30.973  -4.987  0.00  0.00      PROA  
ATOM    906 HG12 ILE P  60      17.966 -31.162  -6.598  0.00  0.00      PROA  
ATOM    907  CD  ILE P  60      16.852 -32.473  -5.160  0.00  0.00      PROA  
ATOM    908  HD1 ILE P  60      15.906 -32.643  -5.718  0.00  0.00      PROA  
ATOM    909  HD2 ILE P  60      16.667 -32.427  -4.066  0.00  0.00      PROA  
ATOM    910  HD3 ILE P  60      17.539 -33.346  -5.158  0.00  0.00      PROA  
ATOM    911  C   ILE P  60      14.996 -28.336  -6.549  0.00  0.00      PROA  
ATOM    912  O   ILE P  60      15.425 -27.224  -6.175  0.00  0.00      PROA  
ATOM    913  N   SER P  61      13.688 -28.484  -6.753  0.00  0.00      PROA  
ATOM    914  HN  SER P  61      13.358 -29.350  -7.119  0.00  0.00      PROA  
ATOM    915  CA  SER P  61      12.665 -27.453  -6.547  0.00  0.00      PROA  
ATOM    916  HA  SER P  61      12.972 -26.463  -6.853  0.00  0.00      PROA  
ATOM    917  CB  SER P  61      11.337 -27.671  -7.377  0.00  0.00      PROA  
ATOM    918  HB1 SER P  61      10.739 -28.573  -7.124  0.00  0.00      PROA  
ATOM    919  HB2 SER P  61      11.633 -27.655  -8.447  0.00  0.00      PROA  
ATOM    920  OG  SER P  61      10.582 -26.522  -7.165  0.00  0.00      PROA  
ATOM    921  HG1 SER P  61      10.229 -26.374  -8.045  0.00  0.00      PROA  
ATOM    922  C   SER P  61      12.336 -27.464  -5.082  0.00  0.00      PROA  
ATOM    923  O   SER P  61      12.039 -28.544  -4.562  0.00  0.00      PROA  
ATOM    924  N   PRO P  62      12.245 -26.345  -4.336  0.00  0.00      PROA  
ATOM    925  CD  PRO P  62      12.733 -25.033  -4.775  0.00  0.00      PROA  
ATOM    926  HD1 PRO P  62      12.272 -24.692  -5.727  0.00  0.00      PROA  
ATOM    927  HD2 PRO P  62      13.828 -25.020  -4.962  0.00  0.00      PROA  
ATOM    928  CA  PRO P  62      12.146 -26.360  -2.864  0.00  0.00      PROA  
ATOM    929  HA  PRO P  62      12.768 -27.164  -2.499  0.00  0.00      PROA  
ATOM    930  CB  PRO P  62      12.759 -25.013  -2.393  0.00  0.00      PROA  
ATOM    931  HB1 PRO P  62      13.849 -25.064  -2.186  0.00  0.00      PROA  
ATOM    932  HB2 PRO P  62      12.387 -24.585  -1.438  0.00  0.00      PROA  
ATOM    933  CG  PRO P  62      12.555 -24.033  -3.608  0.00  0.00      PROA  
ATOM    934  HG1 PRO P  62      11.522 -23.652  -3.455  0.00  0.00      PROA  
ATOM    935  HG2 PRO P  62      13.329 -23.259  -3.798  0.00  0.00      PROA  
ATOM    936  C   PRO P  62      10.760 -26.634  -2.258  0.00  0.00      PROA  
ATOM    937  O   PRO P  62      10.344 -25.883  -1.379  0.00  0.00      PROA  
ATOM    938  N   VAL P  63      10.030 -27.688  -2.713  0.00  0.00      PROA  
ATOM    939  HN  VAL P  63      10.391 -28.178  -3.502  0.00  0.00      PROA  
ATOM    940  CA  VAL P  63       8.744 -28.002  -2.034  0.00  0.00      PROA  
ATOM    941  HA  VAL P  63       8.130 -27.113  -2.030  0.00  0.00      PROA  
ATOM    942  CB  VAL P  63       7.925 -29.082  -2.868  0.00  0.00      PROA  
ATOM    943  HB  VAL P  63       8.632 -29.909  -3.093  0.00  0.00      PROA  
ATOM    944  CG1 VAL P  63       6.744 -29.614  -1.949  0.00  0.00      PROA  
ATOM    945 HG11 VAL P  63       6.228 -28.697  -1.591  0.00  0.00      PROA  
ATOM    946 HG12 VAL P  63       7.126 -30.291  -1.156  0.00  0.00      PROA  
ATOM    947 HG13 VAL P  63       6.037 -30.231  -2.544  0.00  0.00      PROA  
ATOM    948  CG2 VAL P  63       7.336 -28.549  -4.177  0.00  0.00      PROA  
ATOM    949 HG21 VAL P  63       8.072 -28.176  -4.921  0.00  0.00      PROA  
ATOM    950 HG22 VAL P  63       6.449 -27.886  -4.082  0.00  0.00      PROA  
ATOM    951 HG23 VAL P  63       6.791 -29.411  -4.617  0.00  0.00      PROA  
ATOM    952  C   VAL P  63       8.810 -28.433  -0.530  0.00  0.00      PROA  
ATOM    953  O   VAL P  63       8.075 -27.975   0.335  0.00  0.00      PROA  
ATOM    954  N   LYS P  64       9.822 -29.204  -0.239  0.00  0.00      PROA  
ATOM    955  HN  LYS P  64      10.448 -29.409  -0.987  0.00  0.00      PROA  
ATOM    956  CA  LYS P  64      10.061 -29.757   1.107  0.00  0.00      PROA  
ATOM    957  HA  LYS P  64       9.113 -29.934   1.594  0.00  0.00      PROA  
ATOM    958  CB  LYS P  64      10.887 -31.090   1.009  0.00  0.00      PROA  
ATOM    959  HB1 LYS P  64      10.962 -31.446   2.059  0.00  0.00      PROA  
ATOM    960  HB2 LYS P  64      11.858 -31.032   0.472  0.00  0.00      PROA  
ATOM    961  CG  LYS P  64      10.032 -32.205   0.311  0.00  0.00      PROA  
ATOM    962  HG1 LYS P  64      10.800 -32.920  -0.054  0.00  0.00      PROA  
ATOM    963  HG2 LYS P  64       9.538 -31.931  -0.646  0.00  0.00      PROA  
ATOM    964  CD  LYS P  64       8.945 -32.936   1.159  0.00  0.00      PROA  
ATOM    965  HD1 LYS P  64       8.092 -32.252   1.357  0.00  0.00      PROA  
ATOM    966  HD2 LYS P  64       9.301 -33.193   2.180  0.00  0.00      PROA  
ATOM    967  CE  LYS P  64       8.311 -34.240   0.484  0.00  0.00      PROA  
ATOM    968  HE1 LYS P  64       9.076 -35.035   0.614  0.00  0.00      PROA  
ATOM    969  HE2 LYS P  64       8.128 -34.110  -0.604  0.00  0.00      PROA  
ATOM    970  NZ  LYS P  64       7.000 -34.827   0.991  0.00  0.00      PROA  
ATOM    971  HZ1 LYS P  64       7.057 -34.724   2.025  0.00  0.00      PROA  
ATOM    972  HZ2 LYS P  64       6.786 -35.817   0.755  0.00  0.00      PROA  
ATOM    973  HZ3 LYS P  64       6.286 -34.191   0.582  0.00  0.00      PROA  
ATOM    974  C   LYS P  64      10.915 -28.882   1.996  0.00  0.00      PROA  
ATOM    975  O   LYS P  64      11.083 -29.171   3.166  0.00  0.00      PROA  
ATOM    976  N   PHE P  65      11.415 -27.691   1.561  0.00  0.00      PROA  
ATOM    977  HN  PHE P  65      11.229 -27.384   0.631  0.00  0.00      PROA  
ATOM    978  CA  PHE P  65      12.158 -26.636   2.233  0.00  0.00      PROA  
ATOM    979  HA  PHE P  65      12.603 -26.956   3.164  0.00  0.00      PROA  
ATOM    980  CB  PHE P  65      13.402 -26.194   1.401  0.00  0.00      PROA  
ATOM    981  HB1 PHE P  65      14.016 -25.497   2.009  0.00  0.00      PROA  
ATOM    982  HB2 PHE P  65      13.032 -25.634   0.515  0.00  0.00      PROA  
ATOM    983  CG  PHE P  65      14.321 -27.278   0.884  0.00  0.00      PROA  
ATOM    984  CD1 PHE P  65      15.089 -27.010  -0.291  0.00  0.00      PROA  
ATOM    985  HD1 PHE P  65      15.006 -26.010  -0.690  0.00  0.00      PROA  
ATOM    986  CE1 PHE P  65      15.879 -28.026  -0.853  0.00  0.00      PROA  
ATOM    987  HE1 PHE P  65      16.405 -27.695  -1.736  0.00  0.00      PROA  
ATOM    988  CZ  PHE P  65      15.915 -29.268  -0.326  0.00  0.00      PROA  
ATOM    989  HZ  PHE P  65      16.494 -29.971  -0.905  0.00  0.00      PROA  
ATOM    990  CD2 PHE P  65      14.425 -28.534   1.455  0.00  0.00      PROA  
ATOM    991  HD2 PHE P  65      13.829 -28.869   2.291  0.00  0.00      PROA  
ATOM    992  CE2 PHE P  65      15.167 -29.531   0.840  0.00  0.00      PROA  
ATOM    993  HE2 PHE P  65      15.328 -30.499   1.291  0.00  0.00      PROA  
ATOM    994  C   PHE P  65      11.290 -25.371   2.496  0.00  0.00      PROA  
ATOM    995  O   PHE P  65      11.824 -24.300   2.847  0.00  0.00      PROA  
ATOM    996  N   SER P  66       9.900 -25.424   2.379  0.00  0.00      PROA  
ATOM    997  HN  SER P  66       9.482 -26.223   1.953  0.00  0.00      PROA  
ATOM    998  CA  SER P  66       9.020 -24.349   2.774  0.00  0.00      PROA  
ATOM    999  HA  SER P  66       9.388 -23.883   3.675  0.00  0.00      PROA  
ATOM   1000  CB  SER P  66       8.923 -23.231   1.658  0.00  0.00      PROA  
ATOM   1001  HB1 SER P  66       9.027 -23.550   0.599  0.00  0.00      PROA  
ATOM   1002  HB2 SER P  66       9.790 -22.544   1.757  0.00  0.00      PROA  
ATOM   1003  OG  SER P  66       7.788 -22.278   1.648  0.00  0.00      PROA  
ATOM   1004  HG1 SER P  66       7.078 -22.693   1.154  0.00  0.00      PROA  
ATOM   1005  C   SER P  66       7.621 -24.916   3.041  0.00  0.00      PROA  
ATOM   1006  O   SER P  66       7.179 -25.821   2.342  0.00  0.00      PROA  
ATOM   1007  N   ASN P  67       6.948 -24.526   4.143  0.00  0.00      PROA  
ATOM   1008  HN  ASN P  67       6.098 -25.027   4.289  0.00  0.00      PROA  
ATOM   1009  CA  ASN P  67       7.531 -23.798   5.293  0.00  0.00      PROA  
ATOM   1010  HA  ASN P  67       8.559 -24.046   5.510  0.00  0.00      PROA  
ATOM   1011  CB  ASN P  67       7.571 -22.249   5.087  0.00  0.00      PROA  
ATOM   1012  HB1 ASN P  67       6.536 -21.850   5.154  0.00  0.00      PROA  
ATOM   1013  HB2 ASN P  67       7.875 -22.033   4.041  0.00  0.00      PROA  
ATOM   1014  CG  ASN P  67       8.364 -21.324   6.032  0.00  0.00      PROA  
ATOM   1015  OD1 ASN P  67       8.140 -21.388   7.231  0.00  0.00      PROA  
ATOM   1016  ND2 ASN P  67       9.248 -20.483   5.477  0.00  0.00      PROA  
ATOM   1017 HD21 ASN P  67       9.546 -20.538   4.525  0.00  0.00      PROA  
ATOM   1018 HD22 ASN P  67       9.662 -19.783   6.059  0.00  0.00      PROA  
ATOM   1019  C   ASN P  67       6.814 -24.185   6.595  0.00  0.00      PROA  
ATOM   1020  O   ASN P  67       5.621 -24.109   6.641  0.00  0.00      PROA  
ATOM   1021  N   THR P  68       7.514 -24.518   7.663  0.00  0.00      PROA  
ATOM   1022  HN  THR P  68       8.502 -24.653   7.663  0.00  0.00      PROA  
ATOM   1023  CA  THR P  68       6.860 -24.913   8.928  0.00  0.00      PROA  
ATOM   1024  HA  THR P  68       6.008 -25.563   8.795  0.00  0.00      PROA  
ATOM   1025  CB  THR P  68       7.632 -26.066   9.643  0.00  0.00      PROA  
ATOM   1026  HB  THR P  68       7.116 -26.233  10.613  0.00  0.00      PROA  
ATOM   1027  OG1 THR P  68       8.992 -25.594   9.799  0.00  0.00      PROA  
ATOM   1028  HG1 THR P  68       9.330 -26.043  10.576  0.00  0.00      PROA  
ATOM   1029  CG2 THR P  68       7.573 -27.272   8.728  0.00  0.00      PROA  
ATOM   1030 HG21 THR P  68       8.233 -27.146   7.844  0.00  0.00      PROA  
ATOM   1031 HG22 THR P  68       6.560 -27.434   8.303  0.00  0.00      PROA  
ATOM   1032 HG23 THR P  68       7.954 -28.224   9.156  0.00  0.00      PROA  
ATOM   1033  C   THR P  68       6.608 -23.813   9.903  0.00  0.00      PROA  
ATOM   1034  O   THR P  68       6.171 -24.065  11.017  0.00  0.00      PROA  
ATOM   1035  N   ASP P  69       6.845 -22.584   9.540  0.00  0.00      PROA  
ATOM   1036  HN  ASP P  69       7.224 -22.500   8.621  0.00  0.00      PROA  
ATOM   1037  CA  ASP P  69       6.841 -21.389  10.418  0.00  0.00      PROA  
ATOM   1038  HA  ASP P  69       6.211 -21.646  11.256  0.00  0.00      PROA  
ATOM   1039  CB  ASP P  69       6.148 -20.108   9.761  0.00  0.00      PROA  
ATOM   1040  HB1 ASP P  69       6.774 -19.913   8.864  0.00  0.00      PROA  
ATOM   1041  HB2 ASP P  69       6.071 -19.214  10.417  0.00  0.00      PROA  
ATOM   1042  CG  ASP P  69       4.750 -20.496   9.455  0.00  0.00      PROA  
ATOM   1043  OD1 ASP P  69       4.177 -19.830   8.591  0.00  0.00      PROA  
ATOM   1044  OD2 ASP P  69       4.148 -21.429  10.028  0.00  0.00      PROA  
ATOM   1045  C   ASP P  69       8.227 -21.125  10.920  0.00  0.00      PROA  
ATOM   1046  O   ASP P  69       8.466 -20.532  11.951  0.00  0.00      PROA  
ATOM   1047  N   SER P  70       9.229 -21.587  10.193  0.00  0.00      PROA  
ATOM   1048  HN  SER P  70       8.963 -21.840   9.266  0.00  0.00      PROA  
ATOM   1049  CA  SER P  70      10.608 -21.427  10.651  0.00  0.00      PROA  
ATOM   1050  HA  SER P  70      10.801 -20.445  11.059  0.00  0.00      PROA  
ATOM   1051  CB  SER P  70      10.907 -22.570  11.595  0.00  0.00      PROA  
ATOM   1052  HB1 SER P  70      10.921 -23.505  10.995  0.00  0.00      PROA  
ATOM   1053  HB2 SER P  70      10.114 -22.639  12.369  0.00  0.00      PROA  
ATOM   1054  OG  SER P  70      12.158 -22.504  12.268  0.00  0.00      PROA  
ATOM   1055  HG1 SER P  70      12.358 -23.368  12.637  0.00  0.00      PROA  
ATOM   1056  C   SER P  70      11.388 -21.524   9.416  0.00  0.00      PROA  
ATOM   1057  O   SER P  70      10.933 -22.176   8.411  0.00  0.00      PROA  
ATOM   1058  N   VAL P  71      12.590 -20.951   9.335  0.00  0.00      PROA  
ATOM   1059  HN  VAL P  71      12.864 -20.274  10.014  0.00  0.00      PROA  
ATOM   1060  CA  VAL P  71      13.390 -20.974   8.106  0.00  0.00      PROA  
ATOM   1061  HA  VAL P  71      12.785 -21.331   7.286  0.00  0.00      PROA  
ATOM   1062  CB  VAL P  71      14.012 -19.642   7.689  0.00  0.00      PROA  
ATOM   1063  HB  VAL P  71      14.571 -19.195   8.538  0.00  0.00      PROA  
ATOM   1064  CG1 VAL P  71      15.026 -19.703   6.538  0.00  0.00      PROA  
ATOM   1065 HG11 VAL P  71      14.504 -20.020   5.610  0.00  0.00      PROA  
ATOM   1066 HG12 VAL P  71      15.785 -20.478   6.781  0.00  0.00      PROA  
ATOM   1067 HG13 VAL P  71      15.514 -18.713   6.412  0.00  0.00      PROA  
ATOM   1068  CG2 VAL P  71      12.950 -18.586   7.380  0.00  0.00      PROA  
ATOM   1069 HG21 VAL P  71      12.418 -18.826   6.435  0.00  0.00      PROA  
ATOM   1070 HG22 VAL P  71      13.426 -17.582   7.355  0.00  0.00      PROA  
ATOM   1071 HG23 VAL P  71      12.219 -18.559   8.216  0.00  0.00      PROA  
ATOM   1072  C   VAL P  71      14.403 -22.070   8.303  0.00  0.00      PROA  
ATOM   1073  O   VAL P  71      15.126 -21.971   9.321  0.00  0.00      PROA  
ATOM   1074  N   LEU P  72      14.413 -23.111   7.463  0.00  0.00      PROA  
ATOM   1075  HN  LEU P  72      13.759 -23.177   6.714  0.00  0.00      PROA  
ATOM   1076  CA  LEU P  72      15.503 -24.122   7.395  0.00  0.00      PROA  
ATOM   1077  HA  LEU P  72      16.359 -23.554   7.062  0.00  0.00      PROA  
ATOM   1078  CB  LEU P  72      15.305 -25.181   6.169  0.00  0.00      PROA  
ATOM   1079  HB1 LEU P  72      15.270 -24.517   5.279  0.00  0.00      PROA  
ATOM   1080  HB2 LEU P  72      14.250 -25.521   6.093  0.00  0.00      PROA  
ATOM   1081  CG  LEU P  72      16.368 -26.226   6.107  0.00  0.00      PROA  
ATOM   1082  HG  LEU P  72      16.326 -26.919   6.974  0.00  0.00      PROA  
ATOM   1083  CD1 LEU P  72      16.084 -27.141   4.937  0.00  0.00      PROA  
ATOM   1084 HD11 LEU P  72      15.294 -27.919   5.009  0.00  0.00      PROA  
ATOM   1085 HD12 LEU P  72      16.936 -27.813   4.696  0.00  0.00      PROA  
ATOM   1086 HD13 LEU P  72      15.745 -26.572   4.045  0.00  0.00      PROA  
ATOM   1087  CD2 LEU P  72      17.839 -25.630   6.066  0.00  0.00      PROA  
ATOM   1088 HD21 LEU P  72      18.088 -25.155   7.039  0.00  0.00      PROA  
ATOM   1089 HD22 LEU P  72      17.934 -24.843   5.287  0.00  0.00      PROA  
ATOM   1090 HD23 LEU P  72      18.644 -26.378   5.903  0.00  0.00      PROA  
ATOM   1091  C   LEU P  72      15.832 -24.791   8.768  0.00  0.00      PROA  
ATOM   1092  O   LEU P  72      16.901 -24.499   9.359  0.00  0.00      PROA  
ATOM   1093  N   PRO P  73      15.001 -25.614   9.409  0.00  0.00      PROA  
ATOM   1094  CD  PRO P  73      13.716 -26.084   8.760  0.00  0.00      PROA  
ATOM   1095  HD1 PRO P  73      14.082 -26.907   8.109  0.00  0.00      PROA  
ATOM   1096  HD2 PRO P  73      13.130 -25.254   8.311  0.00  0.00      PROA  
ATOM   1097  CA  PRO P  73      15.309 -26.435  10.571  0.00  0.00      PROA  
ATOM   1098  HA  PRO P  73      15.439 -25.714  11.365  0.00  0.00      PROA  
ATOM   1099  CB  PRO P  73      14.056 -27.336  10.640  0.00  0.00      PROA  
ATOM   1100  HB1 PRO P  73      13.732 -27.355  11.702  0.00  0.00      PROA  
ATOM   1101  HB2 PRO P  73      14.414 -28.324  10.280  0.00  0.00      PROA  
ATOM   1102  CG  PRO P  73      12.918 -26.770   9.834  0.00  0.00      PROA  
ATOM   1103  HG1 PRO P  73      12.414 -27.630   9.343  0.00  0.00      PROA  
ATOM   1104  HG2 PRO P  73      12.271 -25.989  10.289  0.00  0.00      PROA  
ATOM   1105  C   PRO P  73      16.546 -27.199  10.541  0.00  0.00      PROA  
ATOM   1106  O   PRO P  73      17.105 -27.384   9.435  0.00  0.00      PROA  
ATOM   1107  N   PRO P  74      17.114 -27.599  11.718  0.00  0.00      PROA  
ATOM   1108  CD  PRO P  74      17.904 -28.872  11.669  0.00  0.00      PROA  
ATOM   1109  HD1 PRO P  74      18.950 -28.752  11.314  0.00  0.00      PROA  
ATOM   1110  HD2 PRO P  74      17.430 -29.680  11.072  0.00  0.00      PROA  
ATOM   1111  CA  PRO P  74      16.647 -27.292  13.069  0.00  0.00      PROA  
ATOM   1112  HA  PRO P  74      15.622 -26.955  13.032  0.00  0.00      PROA  
ATOM   1113  CB  PRO P  74      16.631 -28.646  13.775  0.00  0.00      PROA  
ATOM   1114  HB1 PRO P  74      15.655 -29.148  13.600  0.00  0.00      PROA  
ATOM   1115  HB2 PRO P  74      16.858 -28.531  14.856  0.00  0.00      PROA  
ATOM   1116  CG  PRO P  74      17.754 -29.439  13.068  0.00  0.00      PROA  
ATOM   1117  HG1 PRO P  74      18.734 -29.253  13.558  0.00  0.00      PROA  
ATOM   1118  HG2 PRO P  74      17.491 -30.516  13.140  0.00  0.00      PROA  
ATOM   1119  C   PRO P  74      17.486 -26.287  13.740  0.00  0.00      PROA  
ATOM   1120  O   PRO P  74      17.264 -26.014  14.958  0.00  0.00      PROA  
ATOM   1121  N   LYS P  75      18.367 -25.583  13.041  0.00  0.00      PROA  
ATOM   1122  HN  LYS P  75      18.457 -25.744  12.061  0.00  0.00      PROA  
ATOM   1123  CA  LYS P  75      19.087 -24.366  13.557  0.00  0.00      PROA  
ATOM   1124  HA  LYS P  75      18.527 -24.009  14.409  0.00  0.00      PROA  
ATOM   1125  CB  LYS P  75      19.023 -23.170  12.540  0.00  0.00      PROA  
ATOM   1126  HB1 LYS P  75      19.483 -23.620  11.635  0.00  0.00      PROA  
ATOM   1127  HB2 LYS P  75      19.615 -22.305  12.907  0.00  0.00      PROA  
ATOM   1128  CG  LYS P  75      17.599 -22.667  12.192  0.00  0.00      PROA  
ATOM   1129  HG1 LYS P  75      17.193 -23.610  11.766  0.00  0.00      PROA  
ATOM   1130  HG2 LYS P  75      17.661 -21.885  11.406  0.00  0.00      PROA  
ATOM   1131  CD  LYS P  75      16.746 -22.163  13.378  0.00  0.00      PROA  
ATOM   1132  HD1 LYS P  75      17.340 -21.353  13.853  0.00  0.00      PROA  
ATOM   1133  HD2 LYS P  75      16.669 -23.010  14.092  0.00  0.00      PROA  
ATOM   1134  CE  LYS P  75      15.345 -21.775  12.967  0.00  0.00      PROA  
ATOM   1135  HE1 LYS P  75      14.753 -21.431  13.842  0.00  0.00      PROA  
ATOM   1136  HE2 LYS P  75      14.723 -22.602  12.564  0.00  0.00      PROA  
ATOM   1137  NZ  LYS P  75      15.467 -20.810  11.851  0.00  0.00      PROA  
ATOM   1138  HZ1 LYS P  75      14.549 -20.342  11.710  0.00  0.00      PROA  
ATOM   1139  HZ2 LYS P  75      15.669 -21.269  10.940  0.00  0.00      PROA  
ATOM   1140  HZ3 LYS P  75      16.195 -20.080  11.988  0.00  0.00      PROA  
ATOM   1141  C   LYS P  75      20.427 -24.696  14.154  0.00  0.00      PROA  
ATOM   1142  O   LYS P  75      20.892 -23.979  14.970  0.00  0.00      PROA  
ATOM   1143  N   ARG P  76      21.058 -25.827  13.707  0.00  0.00      PROA  
ATOM   1144  HN  ARG P  76      20.678 -26.257  12.892  0.00  0.00      PROA  
ATOM   1145  CA  ARG P  76      22.159 -26.527  14.316  0.00  0.00      PROA  
ATOM   1146  HA  ARG P  76      22.367 -27.159  13.465  0.00  0.00      PROA  
ATOM   1147  CB  ARG P  76      23.550 -25.667  14.324  0.00  0.00      PROA  
ATOM   1148  HB1 ARG P  76      24.420 -26.100  14.861  0.00  0.00      PROA  
ATOM   1149  HB2 ARG P  76      23.248 -24.718  14.817  0.00  0.00      PROA  
ATOM   1150  CG  ARG P  76      23.967 -25.496  12.910  0.00  0.00      PROA  
ATOM   1151  HG1 ARG P  76      23.169 -25.184  12.203  0.00  0.00      PROA  
ATOM   1152  HG2 ARG P  76      24.504 -26.431  12.643  0.00  0.00      PROA  
ATOM   1153  CD  ARG P  76      24.975 -24.386  12.804  0.00  0.00      PROA  
ATOM   1154  HD1 ARG P  76      25.785 -24.600  13.533  0.00  0.00      PROA  
ATOM   1155  HD2 ARG P  76      24.434 -23.475  13.137  0.00  0.00      PROA  
ATOM   1156  NE  ARG P  76      25.478 -24.303  11.313  0.00  0.00      PROA  
ATOM   1157  HE  ARG P  76      25.674 -25.139  10.800  0.00  0.00      PROA  
ATOM   1158  CZ  ARG P  76      26.194 -23.314  10.873  0.00  0.00      PROA  
ATOM   1159  NH1 ARG P  76      26.431 -22.185  11.544  0.00  0.00      PROA  
ATOM   1160 HH11 ARG P  76      26.023 -22.089  12.452  0.00  0.00      PROA  
ATOM   1161 HH12 ARG P  76      27.178 -21.602  11.226  0.00  0.00      PROA  
ATOM   1162  NH2 ARG P  76      26.866 -23.493   9.747  0.00  0.00      PROA  
ATOM   1163 HH21 ARG P  76      26.598 -24.240   9.138  0.00  0.00      PROA  
ATOM   1164 HH22 ARG P  76      27.524 -22.769   9.539  0.00  0.00      PROA  
ATOM   1165  C   ARG P  76      21.910 -27.274  15.640  0.00  0.00      PROA  
ATOM   1166  O   ARG P  76      21.012 -26.852  16.401  0.00  0.00      PROA  
ATOM   1167  N   GLN P  77      22.652 -28.371  15.932  0.00  0.00      PROA  
ATOM   1168  HN  GLN P  77      23.292 -28.815  15.310  0.00  0.00      PROA  
ATOM   1169  CA  GLN P  77      22.611 -29.088  17.217  0.00  0.00      PROA  
ATOM   1170  HA  GLN P  77      21.587 -29.303  17.488  0.00  0.00      PROA  
ATOM   1171  CB  GLN P  77      22.953 -30.576  17.040  0.00  0.00      PROA  
ATOM   1172  HB1 GLN P  77      22.138 -31.098  16.495  0.00  0.00      PROA  
ATOM   1173  HB2 GLN P  77      22.968 -31.082  18.029  0.00  0.00      PROA  
ATOM   1174  CG  GLN P  77      24.151 -31.138  16.242  0.00  0.00      PROA  
ATOM   1175  HG1 GLN P  77      23.988 -30.936  15.161  0.00  0.00      PROA  
ATOM   1176  HG2 GLN P  77      24.134 -32.247  16.306  0.00  0.00      PROA  
ATOM   1177  CD  GLN P  77      25.506 -30.686  16.726  0.00  0.00      PROA  
ATOM   1178  OE1 GLN P  77      26.101 -31.231  17.667  0.00  0.00      PROA  
ATOM   1179  NE2 GLN P  77      26.187 -29.787  15.964  0.00  0.00      PROA  
ATOM   1180 HE21 GLN P  77      25.838 -29.273  15.179  0.00  0.00      PROA  
ATOM   1181 HE22 GLN P  77      27.171 -29.678  16.098  0.00  0.00      PROA  
ATOM   1182  C   GLN P  77      23.173 -28.413  18.445  0.00  0.00      PROA  
ATOM   1183  O   GLN P  77      24.181 -27.729  18.331  0.00  0.00      PROA  
ATOM   1184  N   LYS P  78      22.527 -28.564  19.610  0.00  0.00      PROA  
ATOM   1185  HN  LYS P  78      21.643 -29.021  19.555  0.00  0.00      PROA  
ATOM   1186  CA  LYS P  78      22.944 -28.215  20.919  0.00  0.00      PROA  
ATOM   1187  HA  LYS P  78      23.760 -27.508  20.942  0.00  0.00      PROA  
ATOM   1188  CB  LYS P  78      21.709 -27.504  21.633  0.00  0.00      PROA  
ATOM   1189  HB1 LYS P  78      21.911 -27.400  22.721  0.00  0.00      PROA  
ATOM   1190  HB2 LYS P  78      20.781 -28.108  21.551  0.00  0.00      PROA  
ATOM   1191  CG  LYS P  78      21.538 -26.023  21.157  0.00  0.00      PROA  
ATOM   1192  HG1 LYS P  78      21.616 -26.050  20.049  0.00  0.00      PROA  
ATOM   1193  HG2 LYS P  78      22.303 -25.344  21.590  0.00  0.00      PROA  
ATOM   1194  CD  LYS P  78      20.152 -25.440  21.402  0.00  0.00      PROA  
ATOM   1195  HD1 LYS P  78      19.969 -25.545  22.493  0.00  0.00      PROA  
ATOM   1196  HD2 LYS P  78      19.473 -26.080  20.799  0.00  0.00      PROA  
ATOM   1197  CE  LYS P  78      20.020 -23.960  21.077  0.00  0.00      PROA  
ATOM   1198  HE1 LYS P  78      20.230 -23.793  19.998  0.00  0.00      PROA  
ATOM   1199  HE2 LYS P  78      20.836 -23.510  21.682  0.00  0.00      PROA  
ATOM   1200  NZ  LYS P  78      18.654 -23.450  21.389  0.00  0.00      PROA  
ATOM   1201  HZ1 LYS P  78      18.407 -23.761  22.350  0.00  0.00      PROA  
ATOM   1202  HZ2 LYS P  78      17.922 -23.941  20.837  0.00  0.00      PROA  
ATOM   1203  HZ3 LYS P  78      18.455 -22.437  21.267  0.00  0.00      PROA  
ATOM   1204  C   LYS P  78      23.586 -29.363  21.713  0.00  0.00      PROA  
ATOM   1205  O   LYS P  78      23.351 -30.565  21.613  0.00  0.00      PROA  
ATOM   1206  N   SER P  79      24.504 -28.967  22.636  0.00  0.00      PROA  
ATOM   1207  HN  SER P  79      24.772 -28.017  22.777  0.00  0.00      PROA  
ATOM   1208  CA  SER P  79      25.231 -29.923  23.366  0.00  0.00      PROA  
ATOM   1209  HA  SER P  79      25.803 -29.434  24.141  0.00  0.00      PROA  
ATOM   1210  CB  SER P  79      24.449 -30.895  24.235  0.00  0.00      PROA  
ATOM   1211  HB1 SER P  79      23.831 -31.581  23.617  0.00  0.00      PROA  
ATOM   1212  HB2 SER P  79      23.710 -30.287  24.799  0.00  0.00      PROA  
ATOM   1213  OG  SER P  79      25.261 -31.543  25.230  0.00  0.00      PROA  
ATOM   1214  HG1 SER P  79      25.867 -32.147  24.796  0.00  0.00      PROA  
ATOM   1215  C   SER P  79      26.238 -30.645  22.431  0.00  0.00      PROA  
ATOM   1216  O   SER P  79      26.362 -31.862  22.360  0.00  0.00      PROA  
ATOM   1217  N   GLY P  80      27.105 -29.821  21.765  0.00  0.00      PROA  
ATOM   1218  HN  GLY P  80      26.865 -28.853  21.782  0.00  0.00      PROA  
ATOM   1219  CA  GLY P  80      28.309 -30.185  21.066  0.00  0.00      PROA  
ATOM   1220  HA1 GLY P  80      28.693 -29.228  20.745  0.00  0.00      PROA  
ATOM   1221  HA2 GLY P  80      28.104 -30.758  20.174  0.00  0.00      PROA  
ATOM   1222  C   GLY P  80      29.290 -31.034  21.801  0.00  0.00      PROA  
ATOM   1223  O   GLY P  80      29.373 -30.939  23.002  0.00  0.00      PROA  
ATOM   1224  N   SER P  81      30.161 -31.765  21.046  0.00  0.00      PROA  
ATOM   1225  HN  SER P  81      30.018 -31.733  20.060  0.00  0.00      PROA  
ATOM   1226  CA  SER P  81      31.101 -32.718  21.584  0.00  0.00      PROA  
ATOM   1227  HA  SER P  81      31.044 -32.546  22.649  0.00  0.00      PROA  
ATOM   1228  CB  SER P  81      30.732 -34.152  21.207  0.00  0.00      PROA  
ATOM   1229  HB1 SER P  81      30.759 -34.261  20.101  0.00  0.00      PROA  
ATOM   1230  HB2 SER P  81      29.695 -34.275  21.587  0.00  0.00      PROA  
ATOM   1231  OG  SER P  81      31.481 -35.217  21.799  0.00  0.00      PROA  
ATOM   1232  HG1 SER P  81      31.488 -36.027  21.283  0.00  0.00      PROA  
ATOM   1233  C   SER P  81      32.460 -32.394  21.017  0.00  0.00      PROA  
ATOM   1234  O   SER P  81      32.632 -32.169  19.849  0.00  0.00      PROA  
ATOM   1235  N   GLN P  82      33.520 -32.330  21.832  0.00  0.00      PROA  
ATOM   1236  HN  GLN P  82      34.384 -32.123  21.378  0.00  0.00      PROA  
ATOM   1237  CA  GLN P  82      33.488 -32.298  23.288  0.00  0.00      PROA  
ATOM   1238  HA  GLN P  82      32.981 -33.177  23.659  0.00  0.00      PROA  
ATOM   1239  CB  GLN P  82      34.898 -32.269  23.955  0.00  0.00      PROA  
ATOM   1240  HB1 GLN P  82      34.861 -32.231  25.065  0.00  0.00      PROA  
ATOM   1241  HB2 GLN P  82      35.366 -31.293  23.705  0.00  0.00      PROA  
ATOM   1242  CG  GLN P  82      35.803 -33.418  23.613  0.00  0.00      PROA  
ATOM   1243  HG1 GLN P  82      36.661 -33.320  24.311  0.00  0.00      PROA  
ATOM   1244  HG2 GLN P  82      36.146 -33.226  22.574  0.00  0.00      PROA  
ATOM   1245  CD  GLN P  82      35.145 -34.758  23.825  0.00  0.00      PROA  
ATOM   1246  OE1 GLN P  82      34.748 -35.107  24.946  0.00  0.00      PROA  
ATOM   1247  NE2 GLN P  82      34.746 -35.267  22.635  0.00  0.00      PROA  
ATOM   1248 HE21 GLN P  82      34.074 -36.007  22.596  0.00  0.00      PROA  
ATOM   1249 HE22 GLN P  82      34.999 -34.708  21.846  0.00  0.00      PROA  
ATOM   1250  C   GLN P  82      32.659 -31.181  23.917  0.00  0.00      PROA  
ATOM   1251  O   GLN P  82      32.134 -31.339  25.002  0.00  0.00      PROA  
ATOM   1252  N   GLU P  83      32.678 -29.954  23.277  0.00  0.00      PROA  
ATOM   1253  HN  GLU P  83      33.286 -29.937  22.486  0.00  0.00      PROA  
ATOM   1254  CA  GLU P  83      32.252 -28.753  23.784  0.00  0.00      PROA  
ATOM   1255  HA  GLU P  83      31.740 -28.929  24.719  0.00  0.00      PROA  
ATOM   1256  CB  GLU P  83      33.479 -27.858  23.968  0.00  0.00      PROA  
ATOM   1257  HB1 GLU P  83      32.982 -26.932  24.330  0.00  0.00      PROA  
ATOM   1258  HB2 GLU P  83      34.138 -27.813  23.075  0.00  0.00      PROA  
ATOM   1259  CG  GLU P  83      34.368 -28.304  25.143  0.00  0.00      PROA  
ATOM   1260  HG1 GLU P  83      34.685 -29.356  24.975  0.00  0.00      PROA  
ATOM   1261  HG2 GLU P  83      33.823 -28.182  26.103  0.00  0.00      PROA  
ATOM   1262  CD  GLU P  83      35.665 -27.413  25.361  0.00  0.00      PROA  
ATOM   1263  OE1 GLU P  83      35.533 -26.345  25.975  0.00  0.00      PROA  
ATOM   1264  OE2 GLU P  83      36.741 -27.868  24.907  0.00  0.00      PROA  
ATOM   1265  C   GLU P  83      31.310 -28.102  22.778  0.00  0.00      PROA  
ATOM   1266  O   GLU P  83      31.349 -28.410  21.618  0.00  0.00      PROA  
ATOM   1267  N   ASP P  84      30.425 -27.298  23.308  0.00  0.00      PROA  
ATOM   1268  HN  ASP P  84      30.485 -26.972  24.248  0.00  0.00      PROA  
ATOM   1269  CA  ASP P  84      29.276 -26.688  22.569  0.00  0.00      PROA  
ATOM   1270  HA  ASP P  84      28.887 -27.412  21.868  0.00  0.00      PROA  
ATOM   1271  CB  ASP P  84      28.133 -26.289  23.489  0.00  0.00      PROA  
ATOM   1272  HB1 ASP P  84      28.290 -25.239  23.815  0.00  0.00      PROA  
ATOM   1273  HB2 ASP P  84      28.150 -26.874  24.434  0.00  0.00      PROA  
ATOM   1274  CG  ASP P  84      26.799 -26.354  22.796  0.00  0.00      PROA  
ATOM   1275  OD1 ASP P  84      25.752 -25.722  23.238  0.00  0.00      PROA  
ATOM   1276  OD2 ASP P  84      26.688 -27.011  21.768  0.00  0.00      PROA  
ATOM   1277  C   ASP P  84      29.699 -25.464  21.755  0.00  0.00      PROA  
ATOM   1278  O   ASP P  84      30.726 -24.884  22.085  0.00  0.00      PROA  
ATOM   1279  N   LEU P  85      28.920 -25.049  20.668  0.00  0.00      PROA  
ATOM   1280  HN  LEU P  85      28.090 -25.590  20.556  0.00  0.00      PROA  
ATOM   1281  CA  LEU P  85      29.076 -23.754  20.013  0.00  0.00      PROA  
ATOM   1282  HA  LEU P  85      30.114 -23.459  19.984  0.00  0.00      PROA  
ATOM   1283  CB  LEU P  85      28.535 -23.806  18.540  0.00  0.00      PROA  
ATOM   1284  HB1 LEU P  85      29.045 -22.930  18.084  0.00  0.00      PROA  
ATOM   1285  HB2 LEU P  85      27.434 -23.790  18.394  0.00  0.00      PROA  
ATOM   1286  CG  LEU P  85      29.068 -25.101  17.843  0.00  0.00      PROA  
ATOM   1287  HG  LEU P  85      28.781 -26.034  18.374  0.00  0.00      PROA  
ATOM   1288  CD1 LEU P  85      28.496 -25.186  16.418  0.00  0.00      PROA  
ATOM   1289 HD11 LEU P  85      28.804 -26.071  15.821  0.00  0.00      PROA  
ATOM   1290 HD12 LEU P  85      28.740 -24.350  15.729  0.00  0.00      PROA  
ATOM   1291 HD13 LEU P  85      27.388 -25.170  16.337  0.00  0.00      PROA  
ATOM   1292  CD2 LEU P  85      30.615 -25.143  17.689  0.00  0.00      PROA  
ATOM   1293 HD21 LEU P  85      30.914 -24.419  16.901  0.00  0.00      PROA  
ATOM   1294 HD22 LEU P  85      30.981 -26.184  17.562  0.00  0.00      PROA  
ATOM   1295 HD23 LEU P  85      31.174 -24.841  18.601  0.00  0.00      PROA  
ATOM   1296  C   LEU P  85      28.278 -22.562  20.604  0.00  0.00      PROA  
ATOM   1297  O   LEU P  85      27.167 -22.708  21.066  0.00  0.00      PROA  
ATOM   1298  N   GLY P  86      28.932 -21.358  20.688  0.00  0.00      PROA  
ATOM   1299  HN  GLY P  86      29.915 -21.366  20.521  0.00  0.00      PROA  
ATOM   1300  CA  GLY P  86      28.332 -20.177  21.198  0.00  0.00      PROA  
ATOM   1301  HA1 GLY P  86      29.120 -19.545  21.580  0.00  0.00      PROA  
ATOM   1302  HA2 GLY P  86      27.715 -20.592  21.981  0.00  0.00      PROA  
ATOM   1303  C   GLY P  86      27.605 -19.358  20.213  0.00  0.00      PROA  
ATOM   1304  O   GLY P  86      27.380 -19.752  19.094  0.00  0.00      PROA  
ATOM   1305  N   TRP P  87      27.155 -18.211  20.718  0.00  0.00      PROA  
ATOM   1306  HN  TRP P  87      27.488 -18.109  21.652  0.00  0.00      PROA  
ATOM   1307  CA  TRP P  87      26.258 -17.168  20.116  0.00  0.00      PROA  
ATOM   1308  HA  TRP P  87      26.332 -16.397  20.869  0.00  0.00      PROA  
ATOM   1309  CB  TRP P  87      26.922 -16.536  18.795  0.00  0.00      PROA  
ATOM   1310  HB1 TRP P  87      27.081 -17.419  18.140  0.00  0.00      PROA  
ATOM   1311  HB2 TRP P  87      27.928 -16.193  19.120  0.00  0.00      PROA  
ATOM   1312  CG  TRP P  87      26.188 -15.430  18.137  0.00  0.00      PROA  
ATOM   1313  CD1 TRP P  87      25.681 -15.476  16.878  0.00  0.00      PROA  
ATOM   1314  HD1 TRP P  87      25.802 -16.311  16.204  0.00  0.00      PROA  
ATOM   1315  NE1 TRP P  87      24.892 -14.329  16.636  0.00  0.00      PROA  
ATOM   1316  HE1 TRP P  87      24.562 -14.141  15.736  0.00  0.00      PROA  
ATOM   1317  CE2 TRP P  87      24.796 -13.561  17.826  0.00  0.00      PROA  
ATOM   1318  CD2 TRP P  87      25.684 -14.180  18.726  0.00  0.00      PROA  
ATOM   1319  CE3 TRP P  87      25.846 -13.630  19.993  0.00  0.00      PROA  
ATOM   1320  HE3 TRP P  87      26.495 -14.143  20.687  0.00  0.00      PROA  
ATOM   1321  CZ3 TRP P  87      25.274 -12.468  20.291  0.00  0.00      PROA  
ATOM   1322  HZ3 TRP P  87      25.313 -12.211  21.339  0.00  0.00      PROA  
ATOM   1323  CZ2 TRP P  87      24.300 -12.311  18.028  0.00  0.00      PROA  
ATOM   1324  HZ2 TRP P  87      23.806 -11.703  17.285  0.00  0.00      PROA  
ATOM   1325  CH2 TRP P  87      24.576 -11.774  19.327  0.00  0.00      PROA  
ATOM   1326  HH2 TRP P  87      24.084 -10.843  19.565  0.00  0.00      PROA  
ATOM   1327  C   TRP P  87      24.870 -17.873  19.859  0.00  0.00      PROA  
ATOM   1328  O   TRP P  87      24.119 -17.560  18.916  0.00  0.00      PROA  
ATOM   1329  N   CYS P  88      24.535 -18.755  20.735  0.00  0.00      PROA  
ATOM   1330  HN  CYS P  88      25.107 -18.934  21.531  0.00  0.00      PROA  
ATOM   1331  CA  CYS P  88      23.292 -19.549  20.612  0.00  0.00      PROA  
ATOM   1332  HA  CYS P  88      23.084 -19.642  19.556  0.00  0.00      PROA  
ATOM   1333  CB  CYS P  88      23.609 -21.066  20.921  0.00  0.00      PROA  
ATOM   1334  HB1 CYS P  88      24.140 -21.319  19.978  0.00  0.00      PROA  
ATOM   1335  HB2 CYS P  88      22.791 -21.814  20.854  0.00  0.00      PROA  
ATOM   1336  SG  CYS P  88      24.709 -21.268  22.352  0.00  0.00      PROA  
ATOM   1337  HG1 CYS P  88      25.574 -22.191  21.957  0.00  0.00      PROA  
ATOM   1338  C   CYS P  88      22.130 -18.899  21.326  0.00  0.00      PROA  
ATOM   1339  O   CYS P  88      22.188 -18.201  22.351  0.00  0.00      PROA  
ATOM   1340  N   LEU P  89      20.950 -18.995  20.661  0.00  0.00      PROA  
ATOM   1341  HN  LEU P  89      20.931 -19.512  19.809  0.00  0.00      PROA  
ATOM   1342  CA  LEU P  89      19.739 -18.536  21.265  0.00  0.00      PROA  
ATOM   1343  HA  LEU P  89      20.058 -17.670  21.827  0.00  0.00      PROA  
ATOM   1344  CB  LEU P  89      18.590 -18.106  20.211  0.00  0.00      PROA  
ATOM   1345  HB1 LEU P  89      17.683 -17.790  20.769  0.00  0.00      PROA  
ATOM   1346  HB2 LEU P  89      18.292 -19.010  19.638  0.00  0.00      PROA  
ATOM   1347  CG  LEU P  89      18.905 -16.858  19.353  0.00  0.00      PROA  
ATOM   1348  HG  LEU P  89      19.741 -17.108  18.666  0.00  0.00      PROA  
ATOM   1349  CD1 LEU P  89      17.679 -16.448  18.593  0.00  0.00      PROA  
ATOM   1350 HD11 LEU P  89      16.966 -15.907  19.251  0.00  0.00      PROA  
ATOM   1351 HD12 LEU P  89      17.163 -17.338  18.174  0.00  0.00      PROA  
ATOM   1352 HD13 LEU P  89      17.919 -15.710  17.798  0.00  0.00      PROA  
ATOM   1353  CD2 LEU P  89      19.237 -15.738  20.356  0.00  0.00      PROA  
ATOM   1354 HD21 LEU P  89      20.087 -15.932  21.044  0.00  0.00      PROA  
ATOM   1355 HD22 LEU P  89      18.431 -15.641  21.113  0.00  0.00      PROA  
ATOM   1356 HD23 LEU P  89      19.417 -14.725  19.937  0.00  0.00      PROA  
ATOM   1357  C   LEU P  89      19.158 -19.647  22.068  0.00  0.00      PROA  
ATOM   1358  O   LEU P  89      19.452 -20.816  22.011  0.00  0.00      PROA  
ATOM   1359  N   SER P  90      18.224 -19.271  23.017  0.00  0.00      PROA  
ATOM   1360  HN  SER P  90      18.018 -18.296  23.034  0.00  0.00      PROA  
ATOM   1361  CA  SER P  90      17.614 -20.140  24.006  0.00  0.00      PROA  
ATOM   1362  HA  SER P  90      18.337 -20.903  24.256  0.00  0.00      PROA  
ATOM   1363  CB  SER P  90      17.223 -19.329  25.282  0.00  0.00      PROA  
ATOM   1364  HB1 SER P  90      16.381 -18.637  25.062  0.00  0.00      PROA  
ATOM   1365  HB2 SER P  90      18.023 -18.640  25.626  0.00  0.00      PROA  
ATOM   1366  OG  SER P  90      16.856 -20.188  26.390  0.00  0.00      PROA  
ATOM   1367  HG1 SER P  90      17.694 -20.546  26.690  0.00  0.00      PROA  
ATOM   1368  C   SER P  90      16.374 -20.886  23.505  0.00  0.00      PROA  
ATOM   1369  O   SER P  90      15.512 -20.426  22.712  0.00  0.00      PROA  
ATOM   1370  N   SER P  91      16.209 -22.096  24.082  0.00  0.00      PROA  
ATOM   1371  HN  SER P  91      16.791 -22.559  24.746  0.00  0.00      PROA  
ATOM   1372  CA  SER P  91      15.020 -22.944  23.887  0.00  0.00      PROA  
ATOM   1373  HA  SER P  91      14.522 -22.683  22.965  0.00  0.00      PROA  
ATOM   1374  CB  SER P  91      15.424 -24.493  23.873  0.00  0.00      PROA  
ATOM   1375  HB1 SER P  91      14.560 -25.192  23.867  0.00  0.00      PROA  
ATOM   1376  HB2 SER P  91      16.058 -24.597  24.780  0.00  0.00      PROA  
ATOM   1377  OG  SER P  91      16.286 -24.833  22.752  0.00  0.00      PROA  
ATOM   1378  HG1 SER P  91      15.642 -24.873  22.041  0.00  0.00      PROA  
ATOM   1379  C   SER P  91      13.943 -22.825  25.085  0.00  0.00      PROA  
ATOM   1380  O   SER P  91      12.892 -23.489  25.045  0.00  0.00      PROA  
ATOM   1381  N   SER P  92      14.192 -21.818  26.015  0.00  0.00      PROA  
ATOM   1382  HN  SER P  92      14.995 -21.265  25.804  0.00  0.00      PROA  
ATOM   1383  CA  SER P  92      13.282 -21.354  27.061  0.00  0.00      PROA  
ATOM   1384  HA  SER P  92      12.821 -22.236  27.480  0.00  0.00      PROA  
ATOM   1385  CB  SER P  92      14.077 -20.566  28.156  0.00  0.00      PROA  
ATOM   1386  HB1 SER P  92      14.548 -19.651  27.737  0.00  0.00      PROA  
ATOM   1387  HB2 SER P  92      14.813 -21.330  28.485  0.00  0.00      PROA  
ATOM   1388  OG  SER P  92      13.368 -20.202  29.338  0.00  0.00      PROA  
ATOM   1389  HG1 SER P  92      12.900 -19.399  29.098  0.00  0.00      PROA  
ATOM   1390  C   SER P  92      12.200 -20.429  26.576  0.00  0.00      PROA  
ATOM   1391  O   SER P  92      12.440 -19.659  25.618  0.00  0.00      PROA  
ATOM   1392  N   ASP P  93      11.043 -20.333  27.218  0.00  0.00      PROA  
ATOM   1393  HN  ASP P  93      10.796 -21.024  27.892  0.00  0.00      PROA  
ATOM   1394  CA  ASP P  93       9.967 -19.336  26.908  0.00  0.00      PROA  
ATOM   1395  HA  ASP P  93      10.291 -18.819  26.017  0.00  0.00      PROA  
ATOM   1396  CB  ASP P  93       8.583 -20.129  26.848  0.00  0.00      PROA  
ATOM   1397  HB1 ASP P  93       7.802 -19.360  26.665  0.00  0.00      PROA  
ATOM   1398  HB2 ASP P  93       8.306 -20.665  27.780  0.00  0.00      PROA  
ATOM   1399  CG  ASP P  93       8.541 -21.122  25.688  0.00  0.00      PROA  
ATOM   1400  OD1 ASP P  93       7.964 -22.168  25.881  0.00  0.00      PROA  
ATOM   1401  OD2 ASP P  93       9.034 -20.726  24.553  0.00  0.00      PROA  
ATOM   1402  C   ASP P  93      10.022 -18.283  28.027  0.00  0.00      PROA  
ATOM   1403  O   ASP P  93      10.117 -17.088  27.734  0.00  0.00      PROA  
ATOM   1404  N   ASP P  94      10.061 -18.745  29.313  0.00  0.00      PROA  
ATOM   1405  HN  ASP P  94       9.941 -19.710  29.536  0.00  0.00      PROA  
ATOM   1406  CA  ASP P  94      10.374 -17.827  30.374  0.00  0.00      PROA  
ATOM   1407  HA  ASP P  94       9.532 -17.156  30.457  0.00  0.00      PROA  
ATOM   1408  CB  ASP P  94      10.289 -18.534  31.806  0.00  0.00      PROA  
ATOM   1409  HB1 ASP P  94      10.355 -17.840  32.670  0.00  0.00      PROA  
ATOM   1410  HB2 ASP P  94      11.121 -19.260  31.680  0.00  0.00      PROA  
ATOM   1411  CG  ASP P  94       9.002 -19.285  32.051  0.00  0.00      PROA  
ATOM   1412  OD1 ASP P  94       8.972 -20.257  32.835  0.00  0.00      PROA  
ATOM   1413  OD2 ASP P  94       7.967 -18.874  31.434  0.00  0.00      PROA  
ATOM   1414  C   ASP P  94      11.714 -17.073  30.267  0.00  0.00      PROA  
ATOM   1415  O   ASP P  94      12.627 -17.594  29.658  0.00  0.00      PROA  
ATOM   1416  N   GLU P  95      11.745 -15.793  30.809  0.00  0.00      PROA  
ATOM   1417  HN  GLU P  95      10.961 -15.442  31.314  0.00  0.00      PROA  
ATOM   1418  CA  GLU P  95      12.794 -14.848  30.832  0.00  0.00      PROA  
ATOM   1419  HA  GLU P  95      13.784 -15.271  30.916  0.00  0.00      PROA  
ATOM   1420  CB  GLU P  95      12.595 -13.868  32.033  0.00  0.00      PROA  
ATOM   1421  HB1 GLU P  95      11.561 -13.480  31.914  0.00  0.00      PROA  
ATOM   1422  HB2 GLU P  95      13.106 -12.894  31.873  0.00  0.00      PROA  
ATOM   1423  CG  GLU P  95      12.934 -14.422  33.383  0.00  0.00      PROA  
ATOM   1424  HG1 GLU P  95      14.037 -14.551  33.417  0.00  0.00      PROA  
ATOM   1425  HG2 GLU P  95      12.527 -15.440  33.564  0.00  0.00      PROA  
ATOM   1426  CD  GLU P  95      12.365 -13.523  34.417  0.00  0.00      PROA  
ATOM   1427  OE1 GLU P  95      11.101 -13.589  34.652  0.00  0.00      PROA  
ATOM   1428  OE2 GLU P  95      13.151 -12.753  34.986  0.00  0.00      PROA  
ATOM   1429  C   GLU P  95      12.949 -14.149  29.503  0.00  0.00      PROA  
ATOM   1430  O   GLU P  95      14.010 -13.766  29.058  0.00  0.00      PROA  
ATOM   1431  N   LEU P  96      11.827 -13.828  28.899  0.00  0.00      PROA  
ATOM   1432  HN  LEU P  96      11.015 -14.263  29.282  0.00  0.00      PROA  
ATOM   1433  CA  LEU P  96      11.679 -12.976  27.698  0.00  0.00      PROA  
ATOM   1434  HA  LEU P  96      10.652 -13.130  27.402  0.00  0.00      PROA  
ATOM   1435  CB  LEU P  96      12.051 -11.530  27.975  0.00  0.00      PROA  
ATOM   1436  HB1 LEU P  96      11.873 -10.945  27.048  0.00  0.00      PROA  
ATOM   1437  HB2 LEU P  96      13.139 -11.451  28.186  0.00  0.00      PROA  
ATOM   1438  CG  LEU P  96      11.184 -10.908  29.127  0.00  0.00      PROA  
ATOM   1439  HG  LEU P  96      11.439 -11.571  29.981  0.00  0.00      PROA  
ATOM   1440  CD1 LEU P  96      11.649  -9.482  29.377  0.00  0.00      PROA  
ATOM   1441 HD11 LEU P  96      12.743  -9.448  29.564  0.00  0.00      PROA  
ATOM   1442 HD12 LEU P  96      11.142  -8.980  30.229  0.00  0.00      PROA  
ATOM   1443 HD13 LEU P  96      11.456  -8.803  28.520  0.00  0.00      PROA  
ATOM   1444  CD2 LEU P  96       9.660 -11.003  28.970  0.00  0.00      PROA  
ATOM   1445 HD21 LEU P  96       9.315 -10.485  28.049  0.00  0.00      PROA  
ATOM   1446 HD22 LEU P  96       9.191 -10.530  29.859  0.00  0.00      PROA  
ATOM   1447 HD23 LEU P  96       9.408 -12.051  28.702  0.00  0.00      PROA  
ATOM   1448  C   LEU P  96      12.395 -13.617  26.510  0.00  0.00      PROA  
ATOM   1449  O   LEU P  96      12.973 -12.831  25.714  0.00  0.00      PROA  
ATOM   1450  N   GLN P  97      12.314 -14.889  26.364  0.00  0.00      PROA  
ATOM   1451  HN  GLN P  97      11.852 -15.533  26.969  0.00  0.00      PROA  
ATOM   1452  CA  GLN P  97      13.109 -15.565  25.400  0.00  0.00      PROA  
ATOM   1453  HA  GLN P  97      13.818 -14.864  24.985  0.00  0.00      PROA  
ATOM   1454  CB  GLN P  97      13.884 -16.703  26.021  0.00  0.00      PROA  
ATOM   1455  HB1 GLN P  97      14.496 -17.239  25.265  0.00  0.00      PROA  
ATOM   1456  HB2 GLN P  97      13.141 -17.400  26.466  0.00  0.00      PROA  
ATOM   1457  CG  GLN P  97      15.058 -16.335  26.942  0.00  0.00      PROA  
ATOM   1458  HG1 GLN P  97      15.370 -17.341  27.295  0.00  0.00      PROA  
ATOM   1459  HG2 GLN P  97      14.577 -15.785  27.780  0.00  0.00      PROA  
ATOM   1460  CD  GLN P  97      16.252 -15.703  26.216  0.00  0.00      PROA  
ATOM   1461  OE1 GLN P  97      16.255 -14.946  25.254  0.00  0.00      PROA  
ATOM   1462  NE2 GLN P  97      17.485 -16.034  26.732  0.00  0.00      PROA  
ATOM   1463 HE21 GLN P  97      17.454 -16.406  27.659  0.00  0.00      PROA  
ATOM   1464 HE22 GLN P  97      18.289 -15.645  26.283  0.00  0.00      PROA  
ATOM   1465  C   GLN P  97      12.190 -16.187  24.372  0.00  0.00      PROA  
ATOM   1466  O   GLN P  97      11.169 -16.675  24.787  0.00  0.00      PROA  
ATOM   1467  N   PRO P  98      12.528 -16.318  23.091  0.00  0.00      PROA  
ATOM   1468  CD  PRO P  98      11.943 -17.418  22.323  0.00  0.00      PROA  
ATOM   1469  HD1 PRO P  98      10.843 -17.505  22.451  0.00  0.00      PROA  
ATOM   1470  HD2 PRO P  98      12.403 -18.390  22.603  0.00  0.00      PROA  
ATOM   1471  CA  PRO P  98      13.541 -15.489  22.408  0.00  0.00      PROA  
ATOM   1472  HA  PRO P  98      14.473 -15.424  22.950  0.00  0.00      PROA  
ATOM   1473  CB  PRO P  98      13.611 -16.234  21.089  0.00  0.00      PROA  
ATOM   1474  HB1 PRO P  98      14.423 -16.988  21.163  0.00  0.00      PROA  
ATOM   1475  HB2 PRO P  98      13.785 -15.625  20.176  0.00  0.00      PROA  
ATOM   1476  CG  PRO P  98      12.227 -16.908  20.916  0.00  0.00      PROA  
ATOM   1477  HG1 PRO P  98      11.404 -16.205  20.666  0.00  0.00      PROA  
ATOM   1478  HG2 PRO P  98      12.244 -17.712  20.150  0.00  0.00      PROA  
ATOM   1479  C   PRO P  98      13.016 -14.085  22.144  0.00  0.00      PROA  
ATOM   1480  O   PRO P  98      13.790 -13.146  21.868  0.00  0.00      PROA  
ATOM   1481  N   GLU P  99      11.636 -13.842  22.236  0.00  0.00      PROA  
ATOM   1482  HN  GLU P  99      10.991 -14.601  22.278  0.00  0.00      PROA  
ATOM   1483  CA  GLU P  99      10.946 -12.526  22.062  0.00  0.00      PROA  
ATOM   1484  HA  GLU P  99       9.900 -12.786  21.992  0.00  0.00      PROA  
ATOM   1485  CB  GLU P  99      11.094 -11.533  23.261  0.00  0.00      PROA  
ATOM   1486  HB1 GLU P  99      10.919 -10.489  22.923  0.00  0.00      PROA  
ATOM   1487  HB2 GLU P  99      12.148 -11.518  23.612  0.00  0.00      PROA  
ATOM   1488  CG  GLU P  99      10.085 -11.851  24.402  0.00  0.00      PROA  
ATOM   1489  HG1 GLU P  99      10.470 -11.368  25.326  0.00  0.00      PROA  
ATOM   1490  HG2 GLU P  99      10.141 -12.943  24.597  0.00  0.00      PROA  
ATOM   1491  CD  GLU P  99       8.581 -11.708  24.088  0.00  0.00      PROA  
ATOM   1492  OE1 GLU P  99       8.200 -10.542  23.741  0.00  0.00      PROA  
ATOM   1493  OE2 GLU P  99       7.794 -12.671  24.141  0.00  0.00      PROA  
ATOM   1494  C   GLU P  99      11.254 -11.858  20.718  0.00  0.00      PROA  
ATOM   1495  O   GLU P  99      11.719 -10.740  20.628  0.00  0.00      PROA  
ATOM   1496  N   MET P 100      10.885 -12.617  19.655  0.00  0.00      PROA  
ATOM   1497  HN  MET P 100      10.541 -13.538  19.825  0.00  0.00      PROA  
ATOM   1498  CA  MET P 100      10.986 -12.306  18.249  0.00  0.00      PROA  
ATOM   1499  HA  MET P 100      12.021 -12.022  18.128  0.00  0.00      PROA  
ATOM   1500  CB  MET P 100      10.621 -13.575  17.351  0.00  0.00      PROA  
ATOM   1501  HB1 MET P 100      10.566 -13.397  16.255  0.00  0.00      PROA  
ATOM   1502  HB2 MET P 100       9.569 -13.760  17.654  0.00  0.00      PROA  
ATOM   1503  CG  MET P 100      11.566 -14.773  17.443  0.00  0.00      PROA  
ATOM   1504  HG1 MET P 100      11.371 -15.525  16.648  0.00  0.00      PROA  
ATOM   1505  HG2 MET P 100      11.490 -15.289  18.424  0.00  0.00      PROA  
ATOM   1506  SD  MET P 100      13.311 -14.554  17.349  0.00  0.00      PROA  
ATOM   1507  CE  MET P 100      13.840 -16.299  17.072  0.00  0.00      PROA  
ATOM   1508  HE1 MET P 100      13.725 -16.909  17.993  0.00  0.00      PROA  
ATOM   1509  HE2 MET P 100      14.894 -16.373  16.728  0.00  0.00      PROA  
ATOM   1510  HE3 MET P 100      13.137 -16.557  16.252  0.00  0.00      PROA  
ATOM   1511  C   MET P 100      10.301 -11.043  17.718  0.00  0.00      PROA  
ATOM   1512  O   MET P 100      10.891 -10.484  16.863  0.00  0.00      PROA  
ATOM   1513  N   PRO P 101       9.033 -10.597  18.042  0.00  0.00      PROA  
ATOM   1514  CD  PRO P 101       8.053 -11.332  18.878  0.00  0.00      PROA  
ATOM   1515  HD1 PRO P 101       8.490 -11.181  19.888  0.00  0.00      PROA  
ATOM   1516  HD2 PRO P 101       8.162 -12.409  18.628  0.00  0.00      PROA  
ATOM   1517  CA  PRO P 101       8.544  -9.264  17.787  0.00  0.00      PROA  
ATOM   1518  HA  PRO P 101       8.223  -9.324  16.758  0.00  0.00      PROA  
ATOM   1519  CB  PRO P 101       7.304  -9.111  18.694  0.00  0.00      PROA  
ATOM   1520  HB1 PRO P 101       6.754  -8.234  18.289  0.00  0.00      PROA  
ATOM   1521  HB2 PRO P 101       7.690  -8.993  19.729  0.00  0.00      PROA  
ATOM   1522  CG  PRO P 101       6.732 -10.521  18.726  0.00  0.00      PROA  
ATOM   1523  HG1 PRO P 101       5.939 -10.656  19.492  0.00  0.00      PROA  
ATOM   1524  HG2 PRO P 101       6.261 -10.693  17.735  0.00  0.00      PROA  
ATOM   1525  C   PRO P 101       9.536  -8.089  17.989  0.00  0.00      PROA  
ATOM   1526  O   PRO P 101      10.373  -8.198  18.833  0.00  0.00      PROA  
ATOM   1527  N   GLN P 102       9.368  -7.130  17.085  0.00  0.00      PROA  
ATOM   1528  HN  GLN P 102       8.637  -7.218  16.412  0.00  0.00      PROA  
ATOM   1529  CA  GLN P 102      10.306  -6.013  16.934  0.00  0.00      PROA  
ATOM   1530  HA  GLN P 102      11.299  -6.422  17.044  0.00  0.00      PROA  
ATOM   1531  CB  GLN P 102      10.194  -5.429  15.519  0.00  0.00      PROA  
ATOM   1532  HB1 GLN P 102      11.002  -4.667  15.521  0.00  0.00      PROA  
ATOM   1533  HB2 GLN P 102       9.252  -4.843  15.475  0.00  0.00      PROA  
ATOM   1534  CG  GLN P 102      10.460  -6.365  14.337  0.00  0.00      PROA  
ATOM   1535  HG1 GLN P 102      10.417  -5.852  13.353  0.00  0.00      PROA  
ATOM   1536  HG2 GLN P 102       9.744  -7.213  14.308  0.00  0.00      PROA  
ATOM   1537  CD  GLN P 102      11.859  -7.073  14.439  0.00  0.00      PROA  
ATOM   1538  OE1 GLN P 102      12.815  -6.403  14.795  0.00  0.00      PROA  
ATOM   1539  NE2 GLN P 102      11.871  -8.376  14.248  0.00  0.00      PROA  
ATOM   1540 HE21 GLN P 102      12.768  -8.804  14.135  0.00  0.00      PROA  
ATOM   1541 HE22 GLN P 102      11.004  -8.868  14.169  0.00  0.00      PROA  
ATOM   1542  C   GLN P 102      10.237  -4.893  18.060  0.00  0.00      PROA  
ATOM   1543  O   GLN P 102       9.184  -4.321  18.412  0.00  0.00      PROA  
ATOM   1544  N   LYS P 103      11.380  -4.464  18.642  0.00  0.00      PROA  
ATOM   1545  HN  LYS P 103      12.189  -4.893  18.248  0.00  0.00      PROA  
ATOM   1546  CA  LYS P 103      11.582  -3.381  19.606  0.00  0.00      PROA  
ATOM   1547  HA  LYS P 103      10.987  -3.577  20.486  0.00  0.00      PROA  
ATOM   1548  CB  LYS P 103      13.094  -3.334  20.005  0.00  0.00      PROA  
ATOM   1549  HB1 LYS P 103      13.664  -3.255  19.055  0.00  0.00      PROA  
ATOM   1550  HB2 LYS P 103      13.359  -4.348  20.375  0.00  0.00      PROA  
ATOM   1551  CG  LYS P 103      13.494  -2.455  21.238  0.00  0.00      PROA  
ATOM   1552  HG1 LYS P 103      12.742  -2.823  21.967  0.00  0.00      PROA  
ATOM   1553  HG2 LYS P 103      13.451  -1.351  21.124  0.00  0.00      PROA  
ATOM   1554  CD  LYS P 103      14.902  -2.788  21.709  0.00  0.00      PROA  
ATOM   1555  HD1 LYS P 103      15.663  -2.665  20.910  0.00  0.00      PROA  
ATOM   1556  HD2 LYS P 103      14.859  -3.864  21.981  0.00  0.00      PROA  
ATOM   1557  CE  LYS P 103      15.368  -1.882  22.887  0.00  0.00      PROA  
ATOM   1558  HE1 LYS P 103      15.215  -0.821  22.595  0.00  0.00      PROA  
ATOM   1559  HE2 LYS P 103      16.436  -2.054  23.143  0.00  0.00      PROA  
ATOM   1560  NZ  LYS P 103      14.533  -2.010  24.063  0.00  0.00      PROA  
ATOM   1561  HZ1 LYS P 103      15.029  -1.477  24.806  0.00  0.00      PROA  
ATOM   1562  HZ2 LYS P 103      14.542  -2.989  24.413  0.00  0.00      PROA  
ATOM   1563  HZ3 LYS P 103      13.583  -1.604  23.945  0.00  0.00      PROA  
ATOM   1564  C   LYS P 103      11.197  -2.004  19.109  0.00  0.00      PROA  
ATOM   1565  O   LYS P 103      10.705  -1.126  19.790  0.00  0.00      PROA  
ATOM   1566  N   GLN P 104      11.423  -1.772  17.870  0.00  0.00      PROA  
ATOM   1567  HN  GLN P 104      12.053  -2.297  17.303  0.00  0.00      PROA  
ATOM   1568  CA  GLN P 104      11.194  -0.419  17.255  0.00  0.00      PROA  
ATOM   1569  HA  GLN P 104      11.207   0.309  18.052  0.00  0.00      PROA  
ATOM   1570  CB  GLN P 104      12.378  -0.089  16.244  0.00  0.00      PROA  
ATOM   1571  HB1 GLN P 104      12.237   0.935  15.838  0.00  0.00      PROA  
ATOM   1572  HB2 GLN P 104      12.308  -0.905  15.492  0.00  0.00      PROA  
ATOM   1573  CG  GLN P 104      13.823  -0.207  16.837  0.00  0.00      PROA  
ATOM   1574  HG1 GLN P 104      14.588   0.015  16.063  0.00  0.00      PROA  
ATOM   1575  HG2 GLN P 104      14.091  -1.247  17.125  0.00  0.00      PROA  
ATOM   1576  CD  GLN P 104      13.920   0.813  18.055  0.00  0.00      PROA  
ATOM   1577  OE1 GLN P 104      13.295   1.876  18.092  0.00  0.00      PROA  
ATOM   1578  NE2 GLN P 104      14.671   0.430  19.115  0.00  0.00      PROA  
ATOM   1579 HE21 GLN P 104      14.824   1.084  19.856  0.00  0.00      PROA  
ATOM   1580 HE22 GLN P 104      15.240  -0.379  18.966  0.00  0.00      PROA  
ATOM   1581  C   GLN P 104       9.859  -0.251  16.658  0.00  0.00      PROA  
ATOM   1582  O   GLN P 104       9.387   0.778  16.294  0.00  0.00      PROA  
ATOM   1583  N   ALA P 105       9.041  -1.353  16.767  0.00  0.00      PROA  
ATOM   1584  HN  ALA P 105       9.461  -2.174  17.145  0.00  0.00      PROA  
ATOM   1585  CA  ALA P 105       7.606  -1.309  16.573  0.00  0.00      PROA  
ATOM   1586  HA  ALA P 105       7.232  -0.316  16.373  0.00  0.00      PROA  
ATOM   1587  CB  ALA P 105       7.360  -2.134  15.259  0.00  0.00      PROA  
ATOM   1588  HB1 ALA P 105       6.261  -2.282  15.204  0.00  0.00      PROA  
ATOM   1589  HB2 ALA P 105       7.922  -3.092  15.260  0.00  0.00      PROA  
ATOM   1590  HB3 ALA P 105       7.690  -1.569  14.360  0.00  0.00      PROA  
ATOM   1591  C   ALA P 105       6.940  -1.888  17.813  0.00  0.00      PROA  
ATOM   1592  O   ALA P 105       5.854  -2.388  17.803  0.00  0.00      PROA  
ATOM   1593  N   GLU P 106       7.567  -1.866  19.004  0.00  0.00      PROA  
ATOM   1594  HN  GLU P 106       8.519  -1.582  19.088  0.00  0.00      PROA  
ATOM   1595  CA  GLU P 106       6.907  -2.040  20.342  0.00  0.00      PROA  
ATOM   1596  HA  GLU P 106       7.677  -1.938  21.093  0.00  0.00      PROA  
ATOM   1597  CB  GLU P 106       5.848  -0.910  20.707  0.00  0.00      PROA  
ATOM   1598  HB1 GLU P 106       5.531  -1.006  21.767  0.00  0.00      PROA  
ATOM   1599  HB2 GLU P 106       4.990  -1.014  20.009  0.00  0.00      PROA  
ATOM   1600  CG  GLU P 106       6.432   0.535  20.465  0.00  0.00      PROA  
ATOM   1601  HG1 GLU P 106       6.891   0.651  19.460  0.00  0.00      PROA  
ATOM   1602  HG2 GLU P 106       7.257   0.656  21.198  0.00  0.00      PROA  
ATOM   1603  CD  GLU P 106       5.376   1.595  20.697  0.00  0.00      PROA  
ATOM   1604  OE1 GLU P 106       4.652   1.913  19.678  0.00  0.00      PROA  
ATOM   1605  OE2 GLU P 106       5.132   2.120  21.796  0.00  0.00      PROA  
ATOM   1606  C   GLU P 106       6.178  -3.391  20.515  0.00  0.00      PROA  
ATOM   1607  O   GLU P 106       5.274  -3.546  21.375  0.00  0.00      PROA  
ATOM   1608  N   LYS P 107       6.805  -4.446  19.884  0.00  0.00      PROA  
ATOM   1609  HN  LYS P 107       7.699  -4.342  19.456  0.00  0.00      PROA  
ATOM   1610  CA  LYS P 107       6.361  -5.780  19.815  0.00  0.00      PROA  
ATOM   1611  HA  LYS P 107       6.982  -6.274  19.082  0.00  0.00      PROA  
ATOM   1612  CB  LYS P 107       6.609  -6.570  21.135  0.00  0.00      PROA  
ATOM   1613  HB1 LYS P 107       6.351  -7.609  20.839  0.00  0.00      PROA  
ATOM   1614  HB2 LYS P 107       5.948  -6.299  21.986  0.00  0.00      PROA  
ATOM   1615  CG  LYS P 107       8.088  -6.531  21.514  0.00  0.00      PROA  
ATOM   1616  HG1 LYS P 107       8.325  -5.495  21.838  0.00  0.00      PROA  
ATOM   1617  HG2 LYS P 107       8.711  -6.503  20.595  0.00  0.00      PROA  
ATOM   1618  CD  LYS P 107       8.528  -7.594  22.585  0.00  0.00      PROA  
ATOM   1619  HD1 LYS P 107       9.624  -7.442  22.683  0.00  0.00      PROA  
ATOM   1620  HD2 LYS P 107       8.337  -8.645  22.278  0.00  0.00      PROA  
ATOM   1621  CE  LYS P 107       7.765  -7.392  23.933  0.00  0.00      PROA  
ATOM   1622  HE1 LYS P 107       6.729  -7.718  23.699  0.00  0.00      PROA  
ATOM   1623  HE2 LYS P 107       7.896  -6.314  24.170  0.00  0.00      PROA  
ATOM   1624  NZ  LYS P 107       8.254  -8.246  24.992  0.00  0.00      PROA  
ATOM   1625  HZ1 LYS P 107       7.615  -8.178  25.810  0.00  0.00      PROA  
ATOM   1626  HZ2 LYS P 107       9.254  -8.147  25.261  0.00  0.00      PROA  
ATOM   1627  HZ3 LYS P 107       8.176  -9.166  24.514  0.00  0.00      PROA  
ATOM   1628  C   LYS P 107       4.987  -6.076  19.199  0.00  0.00      PROA  
ATOM   1629  O   LYS P 107       4.265  -6.983  19.526  0.00  0.00      PROA  
ATOM   1630  N   VAL P 108       4.538  -5.212  18.295  0.00  0.00      PROA  
ATOM   1631  HN  VAL P 108       5.066  -4.426  17.983  0.00  0.00      PROA  
ATOM   1632  CA  VAL P 108       3.261  -5.305  17.630  0.00  0.00      PROA  
ATOM   1633  HA  VAL P 108       2.534  -5.674  18.338  0.00  0.00      PROA  
ATOM   1634  CB  VAL P 108       2.650  -3.992  17.162  0.00  0.00      PROA  
ATOM   1635  HB  VAL P 108       3.457  -3.477  16.597  0.00  0.00      PROA  
ATOM   1636  CG1 VAL P 108       1.428  -4.183  16.225  0.00  0.00      PROA  
ATOM   1637 HG11 VAL P 108       1.059  -3.181  15.918  0.00  0.00      PROA  
ATOM   1638 HG12 VAL P 108       0.585  -4.701  16.730  0.00  0.00      PROA  
ATOM   1639 HG13 VAL P 108       1.658  -4.721  15.281  0.00  0.00      PROA  
ATOM   1640  CG2 VAL P 108       2.319  -3.103  18.368  0.00  0.00      PROA  
ATOM   1641 HG21 VAL P 108       1.706  -3.657  19.112  0.00  0.00      PROA  
ATOM   1642 HG22 VAL P 108       1.736  -2.257  17.944  0.00  0.00      PROA  
ATOM   1643 HG23 VAL P 108       3.272  -2.774  18.835  0.00  0.00      PROA  
ATOM   1644  C   VAL P 108       3.273  -6.477  16.563  0.00  0.00      PROA  
ATOM   1645  O   VAL P 108       4.077  -6.498  15.625  0.00  0.00      PROA  
ATOM   1646  N   VAL P 109       2.385  -7.493  16.673  0.00  0.00      PROA  
ATOM   1647  HN  VAL P 109       1.747  -7.446  17.437  0.00  0.00      PROA  
ATOM   1648  CA  VAL P 109       2.066  -8.512  15.702  0.00  0.00      PROA  
ATOM   1649  HA  VAL P 109       2.886  -8.657  15.014  0.00  0.00      PROA  
ATOM   1650  CB  VAL P 109       1.862  -9.927  16.221  0.00  0.00      PROA  
ATOM   1651  HB  VAL P 109       1.447 -10.572  15.417  0.00  0.00      PROA  
ATOM   1652  CG1 VAL P 109       3.227 -10.468  16.713  0.00  0.00      PROA  
ATOM   1653 HG11 VAL P 109       3.055 -11.552  16.885  0.00  0.00      PROA  
ATOM   1654 HG12 VAL P 109       3.471 -10.010  17.696  0.00  0.00      PROA  
ATOM   1655 HG13 VAL P 109       3.958 -10.229  15.911  0.00  0.00      PROA  
ATOM   1656  CG2 VAL P 109       0.900  -9.815  17.504  0.00  0.00      PROA  
ATOM   1657 HG21 VAL P 109       0.094  -9.114  17.200  0.00  0.00      PROA  
ATOM   1658 HG22 VAL P 109       1.408  -9.531  18.450  0.00  0.00      PROA  
ATOM   1659 HG23 VAL P 109       0.534 -10.861  17.583  0.00  0.00      PROA  
ATOM   1660  C   VAL P 109       0.823  -8.113  14.964  0.00  0.00      PROA  
ATOM   1661  O   VAL P 109      -0.073  -7.493  15.599  0.00  0.00      PROA  
ATOM   1662  N   ILE P 110       0.799  -8.483  13.672  0.00  0.00      PROA  
ATOM   1663  HN  ILE P 110       1.451  -9.085  13.218  0.00  0.00      PROA  
ATOM   1664  CA  ILE P 110      -0.315  -8.083  12.816  0.00  0.00      PROA  
ATOM   1665  HA  ILE P 110      -0.251  -7.008  12.889  0.00  0.00      PROA  
ATOM   1666  CB  ILE P 110      -0.129  -8.337  11.302  0.00  0.00      PROA  
ATOM   1667  HB  ILE P 110      -0.042  -9.438  11.177  0.00  0.00      PROA  
ATOM   1668  CG2 ILE P 110      -1.361  -7.837  10.480  0.00  0.00      PROA  
ATOM   1669 HG21 ILE P 110      -1.557  -6.758  10.659  0.00  0.00      PROA  
ATOM   1670 HG22 ILE P 110      -2.346  -8.250  10.785  0.00  0.00      PROA  
ATOM   1671 HG23 ILE P 110      -1.298  -7.839   9.371  0.00  0.00      PROA  
ATOM   1672  CG1 ILE P 110       1.113  -7.697  10.712  0.00  0.00      PROA  
ATOM   1673 HG11 ILE P 110       1.231  -7.982   9.645  0.00  0.00      PROA  
ATOM   1674 HG12 ILE P 110       1.928  -8.128  11.332  0.00  0.00      PROA  
ATOM   1675  CD  ILE P 110       1.141  -6.194  10.762  0.00  0.00      PROA  
ATOM   1676  HD1 ILE P 110       1.045  -5.811  11.800  0.00  0.00      PROA  
ATOM   1677  HD2 ILE P 110       0.425  -5.790  10.014  0.00  0.00      PROA  
ATOM   1678  HD3 ILE P 110       2.090  -5.705  10.455  0.00  0.00      PROA  
ATOM   1679  C   ILE P 110      -1.730  -8.520  13.261  0.00  0.00      PROA  
ATOM   1680  O   ILE P 110      -2.648  -7.729  13.393  0.00  0.00      PROA  
ATOM   1681  N   LYS P 111      -2.003  -9.803  13.635  0.00  0.00      PROA  
ATOM   1682  HN  LYS P 111      -2.950  -9.939  13.919  0.00  0.00      PROA  
ATOM   1683  CA  LYS P 111      -1.246 -11.040  13.475  0.00  0.00      PROA  
ATOM   1684  HA  LYS P 111      -0.183 -10.853  13.512  0.00  0.00      PROA  
ATOM   1685  CB  LYS P 111      -1.594 -12.063  14.619  0.00  0.00      PROA  
ATOM   1686  HB1 LYS P 111      -1.166 -11.581  15.523  0.00  0.00      PROA  
ATOM   1687  HB2 LYS P 111      -0.966 -12.955  14.408  0.00  0.00      PROA  
ATOM   1688  CG  LYS P 111      -3.147 -12.445  14.750  0.00  0.00      PROA  
ATOM   1689  HG1 LYS P 111      -3.087 -13.497  15.102  0.00  0.00      PROA  
ATOM   1690  HG2 LYS P 111      -3.548 -12.428  13.714  0.00  0.00      PROA  
ATOM   1691  CD  LYS P 111      -3.890 -11.540  15.785  0.00  0.00      PROA  
ATOM   1692  HD1 LYS P 111      -4.895 -11.984  15.950  0.00  0.00      PROA  
ATOM   1693  HD2 LYS P 111      -4.028 -10.535  15.332  0.00  0.00      PROA  
ATOM   1694  CE  LYS P 111      -3.237 -11.611  17.198  0.00  0.00      PROA  
ATOM   1695  HE1 LYS P 111      -2.149 -11.408  17.100  0.00  0.00      PROA  
ATOM   1696  HE2 LYS P 111      -3.296 -12.580  17.738  0.00  0.00      PROA  
ATOM   1697  NZ  LYS P 111      -3.825 -10.566  18.060  0.00  0.00      PROA  
ATOM   1698  HZ1 LYS P 111      -3.550  -9.606  17.771  0.00  0.00      PROA  
ATOM   1699  HZ2 LYS P 111      -3.504 -10.671  19.043  0.00  0.00      PROA  
ATOM   1700  HZ3 LYS P 111      -4.861 -10.624  17.980  0.00  0.00      PROA  
ATOM   1701  C   LYS P 111      -1.501 -11.590  12.054  0.00  0.00      PROA  
ATOM   1702  O   LYS P 111      -2.532 -11.322  11.424  0.00  0.00      PROA  
ATOM   1703  N   LYS P 112      -0.514 -12.324  11.525  0.00  0.00      PROA  
ATOM   1704  HN  LYS P 112       0.298 -12.631  12.016  0.00  0.00      PROA  
ATOM   1705  CA  LYS P 112      -0.481 -12.796  10.112  0.00  0.00      PROA  
ATOM   1706  HA  LYS P 112      -0.918 -12.059   9.455  0.00  0.00      PROA  
ATOM   1707  CB  LYS P 112       0.904 -12.929   9.426  0.00  0.00      PROA  
ATOM   1708  HB1 LYS P 112       0.870 -13.472   8.457  0.00  0.00      PROA  
ATOM   1709  HB2 LYS P 112       1.665 -13.423  10.068  0.00  0.00      PROA  
ATOM   1710  CG  LYS P 112       1.566 -11.504   9.125  0.00  0.00      PROA  
ATOM   1711  HG1 LYS P 112       2.571 -11.684   8.689  0.00  0.00      PROA  
ATOM   1712  HG2 LYS P 112       1.747 -11.019  10.109  0.00  0.00      PROA  
ATOM   1713  CD  LYS P 112       0.818 -10.417   8.216  0.00  0.00      PROA  
ATOM   1714  HD1 LYS P 112       1.574  -9.612   8.090  0.00  0.00      PROA  
ATOM   1715  HD2 LYS P 112      -0.038  -9.970   8.765  0.00  0.00      PROA  
ATOM   1716  CE  LYS P 112       0.372 -11.017   6.988  0.00  0.00      PROA  
ATOM   1717  HE1 LYS P 112      -0.348 -10.324   6.500  0.00  0.00      PROA  
ATOM   1718  HE2 LYS P 112      -0.067 -12.020   7.173  0.00  0.00      PROA  
ATOM   1719  NZ  LYS P 112       1.562 -11.168   6.054  0.00  0.00      PROA  
ATOM   1720  HZ1 LYS P 112       1.931 -10.210   5.888  0.00  0.00      PROA  
ATOM   1721  HZ2 LYS P 112       1.187 -11.563   5.168  0.00  0.00      PROA  
ATOM   1722  HZ3 LYS P 112       2.289 -11.807   6.434  0.00  0.00      PROA  
ATOM   1723  C   LYS P 112      -1.452 -13.981   9.854  0.00  0.00      PROA  
ATOM   1724  O   LYS P 112      -2.485 -13.810   9.173  0.00  0.00      PROA  
ATOM   1725  N   GLU P 113      -1.228 -15.247  10.293  0.00  0.00      PROA  
ATOM   1726  HN  GLU P 113      -1.903 -15.896   9.949  0.00  0.00      PROA  
ATOM   1727  CA  GLU P 113      -0.268 -15.766  11.150  0.00  0.00      PROA  
ATOM   1728  HA  GLU P 113       0.590 -15.111  11.136  0.00  0.00      PROA  
ATOM   1729  CB  GLU P 113      -0.842 -15.971  12.570  0.00  0.00      PROA  
ATOM   1730  HB1 GLU P 113      -1.260 -15.022  12.966  0.00  0.00      PROA  
ATOM   1731  HB2 GLU P 113      -0.056 -16.276  13.294  0.00  0.00      PROA  
ATOM   1732  CG  GLU P 113      -1.907 -17.158  12.577  0.00  0.00      PROA  
ATOM   1733  HG1 GLU P 113      -1.456 -18.132  12.290  0.00  0.00      PROA  
ATOM   1734  HG2 GLU P 113      -2.742 -16.967  11.870  0.00  0.00      PROA  
ATOM   1735  CD  GLU P 113      -2.458 -17.252  13.990  0.00  0.00      PROA  
ATOM   1736  OE1 GLU P 113      -1.615 -17.275  14.952  0.00  0.00      PROA  
ATOM   1737  OE2 GLU P 113      -3.708 -17.225  14.183  0.00  0.00      PROA  
ATOM   1738  C   GLU P 113       0.213 -17.127  10.535  0.00  0.00      PROA  
ATOM   1739  O   GLU P 113      -0.504 -17.609   9.594  0.00  0.00      PROA  
ATOM   1740  N   LYS P 114       1.439 -17.558  10.888  0.00  0.00      PROA  
ATOM   1741  HN  LYS P 114       1.750 -18.389  10.432  0.00  0.00      PROA  
ATOM   1742  CA  LYS P 114       2.479 -17.041  11.794  0.00  0.00      PROA  
ATOM   1743  HA  LYS P 114       2.148 -16.311  12.518  0.00  0.00      PROA  
ATOM   1744  CB  LYS P 114       3.243 -18.163  12.498  0.00  0.00      PROA  
ATOM   1745  HB1 LYS P 114       3.919 -17.803  13.303  0.00  0.00      PROA  
ATOM   1746  HB2 LYS P 114       3.827 -18.683  11.709  0.00  0.00      PROA  
ATOM   1747  CG  LYS P 114       2.287 -19.181  13.164  0.00  0.00      PROA  
ATOM   1748  HG1 LYS P 114       2.806 -20.115  13.468  0.00  0.00      PROA  
ATOM   1749  HG2 LYS P 114       1.408 -19.558  12.599  0.00  0.00      PROA  
ATOM   1750  CD  LYS P 114       1.724 -18.606  14.599  0.00  0.00      PROA  
ATOM   1751  HD1 LYS P 114       1.309 -17.577  14.534  0.00  0.00      PROA  
ATOM   1752  HD2 LYS P 114       2.572 -18.652  15.316  0.00  0.00      PROA  
ATOM   1753  CE  LYS P 114       0.670 -19.549  15.057  0.00  0.00      PROA  
ATOM   1754  HE1 LYS P 114       1.098 -20.496  15.449  0.00  0.00      PROA  
ATOM   1755  HE2 LYS P 114      -0.084 -19.726  14.260  0.00  0.00      PROA  
ATOM   1756  NZ  LYS P 114      -0.183 -19.002  16.200  0.00  0.00      PROA  
ATOM   1757  HZ1 LYS P 114       0.436 -18.637  16.952  0.00  0.00      PROA  
ATOM   1758  HZ2 LYS P 114      -0.828 -19.747  16.534  0.00  0.00      PROA  
ATOM   1759  HZ3 LYS P 114      -0.762 -18.224  15.827  0.00  0.00      PROA  
ATOM   1760  C   LYS P 114       3.473 -16.213  10.972  0.00  0.00      PROA  
ATOM   1761  O   LYS P 114       3.861 -15.154  11.474  0.00  0.00      PROA  
ATOM   1762  N   ASP P 115       3.825 -16.578   9.696  0.00  0.00      PROA  
ATOM   1763  HN  ASP P 115       3.354 -17.377   9.332  0.00  0.00      PROA  
ATOM   1764  CA  ASP P 115       4.760 -15.935   8.719  0.00  0.00      PROA  
ATOM   1765  HA  ASP P 115       5.003 -16.683   7.979  0.00  0.00      PROA  
ATOM   1766  CB  ASP P 115       4.134 -14.645   8.192  0.00  0.00      PROA  
ATOM   1767  HB1 ASP P 115       4.902 -14.100   7.603  0.00  0.00      PROA  
ATOM   1768  HB2 ASP P 115       3.912 -13.900   8.986  0.00  0.00      PROA  
ATOM   1769  CG  ASP P 115       2.942 -14.935   7.315  0.00  0.00      PROA  
ATOM   1770  OD1 ASP P 115       2.402 -14.049   6.666  0.00  0.00      PROA  
ATOM   1771  OD2 ASP P 115       2.482 -16.093   7.214  0.00  0.00      PROA  
ATOM   1772  C   ASP P 115       6.171 -15.647   9.296  0.00  0.00      PROA  
ATOM   1773  O   ASP P 115       6.437 -15.967  10.450  0.00  0.00      PROA  
ATOM   1774  N   ILE P 116       7.090 -15.082   8.516  0.00  0.00      PROA  
ATOM   1775  HN  ILE P 116       6.849 -14.831   7.582  0.00  0.00      PROA  
ATOM   1776  CA  ILE P 116       8.494 -14.874   8.869  0.00  0.00      PROA  
ATOM   1777  HA  ILE P 116       8.762 -15.441   9.749  0.00  0.00      PROA  
ATOM   1778  CB  ILE P 116       9.384 -15.379   7.757  0.00  0.00      PROA  
ATOM   1779  HB  ILE P 116       9.246 -14.888   6.771  0.00  0.00      PROA  
ATOM   1780  CG2 ILE P 116      10.912 -15.188   8.112  0.00  0.00      PROA  
ATOM   1781 HG21 ILE P 116      11.304 -15.490   9.106  0.00  0.00      PROA  
ATOM   1782 HG22 ILE P 116      11.171 -14.127   7.913  0.00  0.00      PROA  
ATOM   1783 HG23 ILE P 116      11.450 -15.684   7.275  0.00  0.00      PROA  
ATOM   1784  CG1 ILE P 116       9.053 -16.909   7.492  0.00  0.00      PROA  
ATOM   1785 HG11 ILE P 116       9.714 -17.199   6.647  0.00  0.00      PROA  
ATOM   1786 HG12 ILE P 116       8.002 -16.958   7.135  0.00  0.00      PROA  
ATOM   1787  CD  ILE P 116       9.420 -17.836   8.610  0.00  0.00      PROA  
ATOM   1788  HD1 ILE P 116       9.139 -18.866   8.303  0.00  0.00      PROA  
ATOM   1789  HD2 ILE P 116       8.822 -17.688   9.534  0.00  0.00      PROA  
ATOM   1790  HD3 ILE P 116      10.495 -17.702   8.858  0.00  0.00      PROA  
ATOM   1791  C   ILE P 116       8.725 -13.400   9.093  0.00  0.00      PROA  
ATOM   1792  O   ILE P 116       8.383 -12.540   8.227  0.00  0.00      PROA  
ATOM   1793  N   SER P 117       9.257 -12.906  10.241  0.00  0.00      PROA  
ATOM   1794  HN  SER P 117       9.617 -13.518  10.941  0.00  0.00      PROA  
ATOM   1795  CA  SER P 117       9.396 -11.441  10.582  0.00  0.00      PROA  
ATOM   1796  HA  SER P 117       8.403 -11.040  10.446  0.00  0.00      PROA  
ATOM   1797  CB  SER P 117      10.025 -11.231  11.986  0.00  0.00      PROA  
ATOM   1798  HB1 SER P 117       9.990 -10.147  12.227  0.00  0.00      PROA  
ATOM   1799  HB2 SER P 117      11.073 -11.597  11.943  0.00  0.00      PROA  
ATOM   1800  OG  SER P 117       9.250 -11.996  12.902  0.00  0.00      PROA  
ATOM   1801  HG1 SER P 117       9.561 -12.904  12.886  0.00  0.00      PROA  
ATOM   1802  C   SER P 117      10.260 -10.637   9.563  0.00  0.00      PROA  
ATOM   1803  O   SER P 117      11.198 -11.106   8.953  0.00  0.00      PROA  
ATOM   1804  N   ALA P 118       9.750  -9.376   9.412  0.00  0.00      PROA  
ATOM   1805  HN  ALA P 118       8.929  -9.047   9.872  0.00  0.00      PROA  
ATOM   1806  CA  ALA P 118      10.314  -8.395   8.550  0.00  0.00      PROA  
ATOM   1807  HA  ALA P 118       9.566  -7.643   8.751  0.00  0.00      PROA  
ATOM   1808  CB  ALA P 118      11.704  -7.851   9.022  0.00  0.00      PROA  
ATOM   1809  HB1 ALA P 118      12.022  -7.045   8.327  0.00  0.00      PROA  
ATOM   1810  HB2 ALA P 118      12.448  -8.677   9.019  0.00  0.00      PROA  
ATOM   1811  HB3 ALA P 118      11.731  -7.446  10.056  0.00  0.00      PROA  
ATOM   1812  C   ALA P 118      10.052  -8.658   7.050  0.00  0.00      PROA  
ATOM   1813  O   ALA P 118       9.613  -9.735   6.651  0.00  0.00      PROA  
ATOM   1814  N   PRO P 119      10.208  -7.663   6.204  0.00  0.00      PROA  
ATOM   1815  CD  PRO P 119      10.271  -8.018   4.849  0.00  0.00      PROA  
ATOM   1816  HD1 PRO P 119       9.281  -8.423   4.552  0.00  0.00      PROA  
ATOM   1817  HD2 PRO P 119      11.151  -8.664   4.640  0.00  0.00      PROA  
ATOM   1818  CA  PRO P 119       9.920  -6.240   6.382  0.00  0.00      PROA  
ATOM   1819  HA  PRO P 119      10.747  -5.686   6.800  0.00  0.00      PROA  
ATOM   1820  CB  PRO P 119       9.772  -5.717   4.893  0.00  0.00      PROA  
ATOM   1821  HB1 PRO P 119      10.034  -4.643   4.777  0.00  0.00      PROA  
ATOM   1822  HB2 PRO P 119       8.715  -5.912   4.613  0.00  0.00      PROA  
ATOM   1823  CG  PRO P 119      10.684  -6.778   4.146  0.00  0.00      PROA  
ATOM   1824  HG1 PRO P 119      10.434  -6.723   3.065  0.00  0.00      PROA  
ATOM   1825  HG2 PRO P 119      11.755  -6.535   4.313  0.00  0.00      PROA  
ATOM   1826  C   PRO P 119       8.656  -5.965   7.175  0.00  0.00      PROA  
ATOM   1827  O   PRO P 119       7.604  -6.556   6.937  0.00  0.00      PROA  
ATOM   1828  N   ASN P 120       8.829  -5.063   8.194  0.00  0.00      PROA  
ATOM   1829  HN  ASN P 120       9.774  -4.780   8.339  0.00  0.00      PROA  
ATOM   1830  CA  ASN P 120       7.677  -4.532   8.980  0.00  0.00      PROA  
ATOM   1831  HA  ASN P 120       7.177  -5.393   9.398  0.00  0.00      PROA  
ATOM   1832  CB  ASN P 120       8.123  -3.634  10.106  0.00  0.00      PROA  
ATOM   1833  HB1 ASN P 120       7.352  -3.107  10.708  0.00  0.00      PROA  
ATOM   1834  HB2 ASN P 120       8.801  -2.898   9.624  0.00  0.00      PROA  
ATOM   1835  CG  ASN P 120       8.861  -4.407  11.137  0.00  0.00      PROA  
ATOM   1836  OD1 ASN P 120       8.985  -5.627  11.005  0.00  0.00      PROA  
ATOM   1837  ND2 ASN P 120       9.533  -3.725  12.082  0.00  0.00      PROA  
ATOM   1838 HD21 ASN P 120       9.503  -2.728  12.015  0.00  0.00      PROA  
ATOM   1839 HD22 ASN P 120      10.115  -4.280  12.676  0.00  0.00      PROA  
ATOM   1840  C   ASN P 120       6.678  -3.825   8.137  0.00  0.00      PROA  
ATOM   1841  O   ASN P 120       6.945  -2.983   7.275  0.00  0.00      PROA  
ATOM   1842  N   ASP P 121       5.457  -4.230   8.364  0.00  0.00      PROA  
ATOM   1843  HN  ASP P 121       5.190  -4.966   8.982  0.00  0.00      PROA  
ATOM   1844  CA  ASP P 121       4.359  -3.640   7.645  0.00  0.00      PROA  
ATOM   1845  HA  ASP P 121       4.652  -3.501   6.615  0.00  0.00      PROA  
ATOM   1846  CB  ASP P 121       3.087  -4.545   7.859  0.00  0.00      PROA  
ATOM   1847  HB1 ASP P 121       2.784  -4.309   8.902  0.00  0.00      PROA  
ATOM   1848  HB2 ASP P 121       3.457  -5.591   7.917  0.00  0.00      PROA  
ATOM   1849  CG  ASP P 121       1.914  -4.471   6.864  0.00  0.00      PROA  
ATOM   1850  OD1 ASP P 121       2.237  -3.903   5.776  0.00  0.00      PROA  
ATOM   1851  OD2 ASP P 121       0.879  -5.115   7.078  0.00  0.00      PROA  
ATOM   1852  C   ASP P 121       4.100  -2.144   8.012  0.00  0.00      PROA  
ATOM   1853  O   ASP P 121       3.969  -1.793   9.229  0.00  0.00      PROA  
ATOM   1854  N   GLY P 122       3.966  -1.297   6.956  0.00  0.00      PROA  
ATOM   1855  HN  GLY P 122       4.042  -1.569   6.000  0.00  0.00      PROA  
ATOM   1856  CA  GLY P 122       3.659   0.088   6.968  0.00  0.00      PROA  
ATOM   1857  HA1 GLY P 122       3.253   0.273   5.985  0.00  0.00      PROA  
ATOM   1858  HA2 GLY P 122       4.628   0.522   7.165  0.00  0.00      PROA  
ATOM   1859  C   GLY P 122       2.667   0.526   8.021  0.00  0.00      PROA  
ATOM   1860  O   GLY P 122       1.636  -0.166   8.269  0.00  0.00      PROA  
ATOM   1861  N   THR P 123       3.100   1.598   8.652  0.00  0.00      PROA  
ATOM   1862  HN  THR P 123       3.671   2.273   8.191  0.00  0.00      PROA  
ATOM   1863  CA  THR P 123       2.421   2.184   9.841  0.00  0.00      PROA  
ATOM   1864  HA  THR P 123       2.988   3.066  10.101  0.00  0.00      PROA  
ATOM   1865  CB  THR P 123       1.008   2.620   9.818  0.00  0.00      PROA  
ATOM   1866  HB  THR P 123       0.612   2.827  10.835  0.00  0.00      PROA  
ATOM   1867  OG1 THR P 123       0.077   1.679   9.286  0.00  0.00      PROA  
ATOM   1868  HG1 THR P 123       0.644   0.920   9.131  0.00  0.00      PROA  
ATOM   1869  CG2 THR P 123       1.048   3.964   9.061  0.00  0.00      PROA  
ATOM   1870 HG21 THR P 123       1.890   4.593   9.420  0.00  0.00      PROA  
ATOM   1871 HG22 THR P 123       0.097   4.509   9.245  0.00  0.00      PROA  
ATOM   1872 HG23 THR P 123       1.269   3.799   7.985  0.00  0.00      PROA  
ATOM   1873  C   THR P 123       2.760   1.480  11.133  0.00  0.00      PROA  
ATOM   1874  O   THR P 123       1.857   0.985  11.795  0.00  0.00      PROA  
ATOM   1875  N   ALA P 124       4.054   1.323  11.405  0.00  0.00      PROA  
ATOM   1876  HN  ALA P 124       4.678   1.666  10.707  0.00  0.00      PROA  
ATOM   1877  CA  ALA P 124       4.645   0.547  12.524  0.00  0.00      PROA  
ATOM   1878  HA  ALA P 124       5.622   0.183  12.241  0.00  0.00      PROA  
ATOM   1879  CB  ALA P 124       4.856   1.617  13.668  0.00  0.00      PROA  
ATOM   1880  HB1 ALA P 124       5.256   2.562  13.242  0.00  0.00      PROA  
ATOM   1881  HB2 ALA P 124       5.555   1.350  14.489  0.00  0.00      PROA  
ATOM   1882  HB3 ALA P 124       3.870   1.843  14.128  0.00  0.00      PROA  
ATOM   1883  C   ALA P 124       3.878  -0.729  12.958  0.00  0.00      PROA  
ATOM   1884  O   ALA P 124       3.514  -0.870  14.159  0.00  0.00      PROA  
ATOM   1885  N   GLN P 125       3.632  -1.731  12.113  0.00  0.00      PROA  
ATOM   1886  HN  GLN P 125       3.869  -1.502  11.172  0.00  0.00      PROA  
ATOM   1887  CA  GLN P 125       2.897  -3.003  12.255  0.00  0.00      PROA  
ATOM   1888  HA  GLN P 125       3.037  -3.533  11.324  0.00  0.00      PROA  
ATOM   1889  CB  GLN P 125       3.550  -4.043  13.265  0.00  0.00      PROA  
ATOM   1890  HB1 GLN P 125       2.888  -4.911  13.472  0.00  0.00      PROA  
ATOM   1891  HB2 GLN P 125       3.623  -3.425  14.185  0.00  0.00      PROA  
ATOM   1892  CG  GLN P 125       4.866  -4.680  12.862  0.00  0.00      PROA  
ATOM   1893  HG1 GLN P 125       5.613  -4.797  13.676  0.00  0.00      PROA  
ATOM   1894  HG2 GLN P 125       5.187  -3.848  12.200  0.00  0.00      PROA  
ATOM   1895  CD  GLN P 125       4.702  -5.979  11.969  0.00  0.00      PROA  
ATOM   1896  OE1 GLN P 125       5.013  -5.878  10.755  0.00  0.00      PROA  
ATOM   1897  NE2 GLN P 125       4.321  -7.135  12.555  0.00  0.00      PROA  
ATOM   1898 HE21 GLN P 125       4.211  -7.921  11.946  0.00  0.00      PROA  
ATOM   1899 HE22 GLN P 125       3.985  -7.073  13.495  0.00  0.00      PROA  
ATOM   1900  C   GLN P 125       1.368  -2.839  12.596  0.00  0.00      PROA  
ATOM   1901  O   GLN P 125       0.633  -3.812  12.808  0.00  0.00      PROA  
ATOM   1902  N   ARG P 126       0.785  -1.558  12.571  0.00  0.00      PROA  
ATOM   1903  HN  ARG P 126       1.354  -0.787  12.295  0.00  0.00      PROA  
ATOM   1904  CA  ARG P 126      -0.633  -1.293  12.822  0.00  0.00      PROA  
ATOM   1905  HA  ARG P 126      -1.206  -2.206  12.891  0.00  0.00      PROA  
ATOM   1906  CB  ARG P 126      -1.208  -0.443  11.654  0.00  0.00      PROA  
ATOM   1907  HB1 ARG P 126      -0.748   0.568  11.617  0.00  0.00      PROA  
ATOM   1908  HB2 ARG P 126      -2.283  -0.325  11.910  0.00  0.00      PROA  
ATOM   1909  CG  ARG P 126      -1.174  -1.151  10.283  0.00  0.00      PROA  
ATOM   1910  HG1 ARG P 126      -0.076  -1.219  10.131  0.00  0.00      PROA  
ATOM   1911  HG2 ARG P 126      -1.681  -0.504   9.536  0.00  0.00      PROA  
ATOM   1912  CD  ARG P 126      -1.847  -2.523  10.223  0.00  0.00      PROA  
ATOM   1913  HD1 ARG P 126      -2.951  -2.402  10.245  0.00  0.00      PROA  
ATOM   1914  HD2 ARG P 126      -1.744  -3.235  11.069  0.00  0.00      PROA  
ATOM   1915  NE  ARG P 126      -1.465  -3.176   8.933  0.00  0.00      PROA  
ATOM   1916  HE  ARG P 126      -0.725  -2.773   8.395  0.00  0.00      PROA  
ATOM   1917  CZ  ARG P 126      -2.145  -4.168   8.355  0.00  0.00      PROA  
ATOM   1918  NH1 ARG P 126      -3.252  -4.514   8.988  0.00  0.00      PROA  
ATOM   1919 HH11 ARG P 126      -3.550  -3.837   9.662  0.00  0.00      PROA  
ATOM   1920 HH12 ARG P 126      -3.909  -5.137   8.565  0.00  0.00      PROA  
ATOM   1921  NH2 ARG P 126      -1.827  -4.714   7.187  0.00  0.00      PROA  
ATOM   1922 HH21 ARG P 126      -0.849  -4.772   6.988  0.00  0.00      PROA  
ATOM   1923 HH22 ARG P 126      -2.336  -5.535   6.930  0.00  0.00      PROA  
ATOM   1924  C   ARG P 126      -0.881  -0.408  14.124  0.00  0.00      PROA  
ATOM   1925  O   ARG P 126      -1.963  -0.429  14.660  0.00  0.00      PROA  
ATOM   1926  N   THR P 127       0.138   0.404  14.561  0.00  0.00      PROA  
ATOM   1927  HN  THR P 127       1.027   0.415  14.111  0.00  0.00      PROA  
ATOM   1928  CA  THR P 127       0.071   1.382  15.651  0.00  0.00      PROA  
ATOM   1929  HA  THR P 127       0.011   0.860  16.595  0.00  0.00      PROA  
ATOM   1930  CB  THR P 127       1.375   2.194  15.731  0.00  0.00      PROA  
ATOM   1931  HB  THR P 127       2.194   1.444  15.705  0.00  0.00      PROA  
ATOM   1932  OG1 THR P 127       1.514   2.802  17.014  0.00  0.00      PROA  
ATOM   1933  HG1 THR P 127       1.556   2.109  17.677  0.00  0.00      PROA  
ATOM   1934  CG2 THR P 127       1.560   3.290  14.659  0.00  0.00      PROA  
ATOM   1935 HG21 THR P 127       2.611   3.639  14.753  0.00  0.00      PROA  
ATOM   1936 HG22 THR P 127       0.901   4.177  14.770  0.00  0.00      PROA  
ATOM   1937 HG23 THR P 127       1.310   3.008  13.614  0.00  0.00      PROA  
ATOM   1938  C   THR P 127      -1.147   2.449  15.490  0.00  0.00      PROA  
ATOM   1939  O   THR P 127      -1.366   3.069  14.409  0.00  0.00      PROA  
ATOM   1940  N   GLU P 128      -1.878   2.860  16.520  0.00  0.00      PROA  
ATOM   1941  HN  GLU P 128      -1.738   2.486  17.433  0.00  0.00      PROA  
ATOM   1942  CA  GLU P 128      -2.882   3.899  16.480  0.00  0.00      PROA  
ATOM   1943  HA  GLU P 128      -3.628   3.439  15.849  0.00  0.00      PROA  
ATOM   1944  CB  GLU P 128      -3.474   4.030  17.884  0.00  0.00      PROA  
ATOM   1945  HB1 GLU P 128      -3.986   5.016  17.900  0.00  0.00      PROA  
ATOM   1946  HB2 GLU P 128      -2.670   4.253  18.617  0.00  0.00      PROA  
ATOM   1947  CG  GLU P 128      -4.406   2.844  18.298  0.00  0.00      PROA  
ATOM   1948  HG1 GLU P 128      -3.967   1.906  17.895  0.00  0.00      PROA  
ATOM   1949  HG2 GLU P 128      -5.432   2.999  17.901  0.00  0.00      PROA  
ATOM   1950  CD  GLU P 128      -4.473   2.670  19.792  0.00  0.00      PROA  
ATOM   1951  OE1 GLU P 128      -3.693   1.923  20.336  0.00  0.00      PROA  
ATOM   1952  OE2 GLU P 128      -5.401   3.195  20.415  0.00  0.00      PROA  
ATOM   1953  C   GLU P 128      -2.356   5.238  15.929  0.00  0.00      PROA  
ATOM   1954  O   GLU P 128      -1.200   5.620  16.117  0.00  0.00      PROA  
ATOM   1955  N   ASN P 129      -3.126   5.978  15.146  0.00  0.00      PROA  
ATOM   1956  HN  ASN P 129      -2.705   6.829  14.841  0.00  0.00      PROA  
ATOM   1957  CA  ASN P 129      -4.379   5.615  14.617  0.00  0.00      PROA  
ATOM   1958  HA  ASN P 129      -4.912   4.945  15.275  0.00  0.00      PROA  
ATOM   1959  CB  ASN P 129      -5.264   6.853  14.397  0.00  0.00      PROA  
ATOM   1960  HB1 ASN P 129      -6.182   6.500  13.880  0.00  0.00      PROA  
ATOM   1961  HB2 ASN P 129      -4.754   7.578  13.728  0.00  0.00      PROA  
ATOM   1962  CG  ASN P 129      -5.706   7.558  15.655  0.00  0.00      PROA  
ATOM   1963  OD1 ASN P 129      -5.297   8.753  15.854  0.00  0.00      PROA  
ATOM   1964  ND2 ASN P 129      -6.518   6.921  16.546  0.00  0.00      PROA  
ATOM   1965 HD21 ASN P 129      -6.873   5.999  16.393  0.00  0.00      PROA  
ATOM   1966 HD22 ASN P 129      -6.575   7.440  17.399  0.00  0.00      PROA  
ATOM   1967  C   ASN P 129      -4.105   5.037  13.190  0.00  0.00      PROA  
ATOM   1968  O   ASN P 129      -3.238   5.494  12.443  0.00  0.00      PROA  
ATOM   1969  N   HSD P 130      -4.803   3.936  12.788  0.00  0.00      PROA  
ATOM   1970  HN  HSD P 130      -5.276   3.414  13.493  0.00  0.00      PROA  
ATOM   1971  CA  HSD P 130      -4.591   3.475  11.386  0.00  0.00      PROA  
ATOM   1972  HA  HSD P 130      -3.632   3.783  10.997  0.00  0.00      PROA  
ATOM   1973  CB  HSD P 130      -4.446   1.911  11.151  0.00  0.00      PROA  
ATOM   1974  HB1 HSD P 130      -5.387   1.387  11.425  0.00  0.00      PROA  
ATOM   1975  HB2 HSD P 130      -3.642   1.412  11.732  0.00  0.00      PROA  
ATOM   1976  ND1 HSD P 130      -2.827   1.769   9.222  0.00  0.00      PROA  
ATOM   1977  HD1 HSD P 130      -2.048   2.273   9.593  0.00  0.00      PROA  
ATOM   1978  CG  HSD P 130      -4.132   1.581   9.702  0.00  0.00      PROA  
ATOM   1979  CE1 HSD P 130      -2.837   1.191   7.986  0.00  0.00      PROA  
ATOM   1980  HE1 HSD P 130      -1.908   1.310   7.429  0.00  0.00      PROA  
ATOM   1981  NE2 HSD P 130      -4.024   0.719   7.587  0.00  0.00      PROA  
ATOM   1982  CD2 HSD P 130      -4.831   0.957   8.688  0.00  0.00      PROA  
ATOM   1983  HD2 HSD P 130      -5.834   0.570   8.820  0.00  0.00      PROA  
ATOM   1984  C   HSD P 130      -5.696   4.080  10.496  0.00  0.00      PROA  
ATOM   1985  O   HSD P 130      -5.746   3.840   9.314  0.00  0.00      PROA  
ATOM   1986  N   GLY P 131      -6.632   4.976  11.042  0.00  0.00      PROA  
ATOM   1987  HN  GLY P 131      -6.721   4.960  12.035  0.00  0.00      PROA  
ATOM   1988  CA  GLY P 131      -7.836   5.473  10.318  0.00  0.00      PROA  
ATOM   1989  HA1 GLY P 131      -8.489   5.856  11.088  0.00  0.00      PROA  
ATOM   1990  HA2 GLY P 131      -8.247   4.728   9.652  0.00  0.00      PROA  
ATOM   1991  C   GLY P 131      -7.567   6.650   9.489  0.00  0.00      PROA  
ATOM   1992  O   GLY P 131      -7.916   6.719   8.345  0.00  0.00      PROA  
ATOM   1993  N   ALA P 132      -6.813   7.624  10.064  0.00  0.00      PROA  
ATOM   1994  HN  ALA P 132      -6.665   7.734  11.044  0.00  0.00      PROA  
ATOM   1995  CA  ALA P 132      -6.171   8.547   9.167  0.00  0.00      PROA  
ATOM   1996  HA  ALA P 132      -6.988   9.031   8.652  0.00  0.00      PROA  
ATOM   1997  CB  ALA P 132      -5.635   9.794   9.892  0.00  0.00      PROA  
ATOM   1998  HB1 ALA P 132      -6.498  10.134  10.503  0.00  0.00      PROA  
ATOM   1999  HB2 ALA P 132      -5.470  10.492   9.044  0.00  0.00      PROA  
ATOM   2000  HB3 ALA P 132      -4.777   9.567  10.562  0.00  0.00      PROA  
ATOM   2001  C   ALA P 132      -5.236   8.008   8.061  0.00  0.00      PROA  
ATOM   2002  O   ALA P 132      -5.263   8.485   6.949  0.00  0.00      PROA  
ATOM   2003  N   PRO P 133      -4.443   6.957   8.321  0.00  0.00      PROA  
ATOM   2004  CD  PRO P 133      -3.747   6.941   9.570  0.00  0.00      PROA  
ATOM   2005  HD1 PRO P 133      -4.529   6.452  10.189  0.00  0.00      PROA  
ATOM   2006  HD2 PRO P 133      -3.453   7.993   9.771  0.00  0.00      PROA  
ATOM   2007  CA  PRO P 133      -3.657   6.355   7.301  0.00  0.00      PROA  
ATOM   2008  HA  PRO P 133      -3.093   7.106   6.767  0.00  0.00      PROA  
ATOM   2009  CB  PRO P 133      -2.664   5.520   7.988  0.00  0.00      PROA  
ATOM   2010  HB1 PRO P 133      -1.695   5.333   7.478  0.00  0.00      PROA  
ATOM   2011  HB2 PRO P 133      -3.069   4.519   8.247  0.00  0.00      PROA  
ATOM   2012  CG  PRO P 133      -2.488   6.219   9.337  0.00  0.00      PROA  
ATOM   2013  HG1 PRO P 133      -2.125   5.630  10.207  0.00  0.00      PROA  
ATOM   2014  HG2 PRO P 133      -1.666   6.943   9.151  0.00  0.00      PROA  
ATOM   2015  C   PRO P 133      -4.400   5.596   6.173  0.00  0.00      PROA  
ATOM   2016  O   PRO P 133      -4.224   5.975   5.019  0.00  0.00      PROA  
ATOM   2017  N   ALA P 134      -5.411   4.765   6.569  0.00  0.00      PROA  
ATOM   2018  HN  ALA P 134      -5.526   4.571   7.540  0.00  0.00      PROA  
ATOM   2019  CA  ALA P 134      -6.400   4.184   5.730  0.00  0.00      PROA  
ATOM   2020  HA  ALA P 134      -5.991   3.495   5.005  0.00  0.00      PROA  
ATOM   2021  CB  ALA P 134      -7.301   3.342   6.611  0.00  0.00      PROA  
ATOM   2022  HB1 ALA P 134      -7.717   3.862   7.500  0.00  0.00      PROA  
ATOM   2023  HB2 ALA P 134      -6.659   2.539   7.034  0.00  0.00      PROA  
ATOM   2024  HB3 ALA P 134      -8.140   2.854   6.071  0.00  0.00      PROA  
ATOM   2025  C   ALA P 134      -7.190   5.174   4.894  0.00  0.00      PROA  
ATOM   2026  O   ALA P 134      -7.411   4.935   3.719  0.00  0.00      PROA  
ATOM   2027  N   CYS P 135      -7.678   6.279   5.455  0.00  0.00      PROA  
ATOM   2028  HN  CYS P 135      -7.600   6.388   6.443  0.00  0.00      PROA  
ATOM   2029  CA  CYS P 135      -8.383   7.346   4.693  0.00  0.00      PROA  
ATOM   2030  HA  CYS P 135      -9.191   6.822   4.205  0.00  0.00      PROA  
ATOM   2031  CB  CYS P 135      -8.808   8.444   5.715  0.00  0.00      PROA  
ATOM   2032  HB1 CYS P 135      -8.963   9.365   5.113  0.00  0.00      PROA  
ATOM   2033  HB2 CYS P 135      -7.906   8.556   6.355  0.00  0.00      PROA  
ATOM   2034  SG  CYS P 135     -10.318   8.042   6.699  0.00  0.00      PROA  
ATOM   2035  HG1 CYS P 135      -9.871   6.805   6.863  0.00  0.00      PROA  
ATOM   2036  C   CYS P 135      -7.495   7.940   3.618  0.00  0.00      PROA  
ATOM   2037  O   CYS P 135      -7.954   7.997   2.499  0.00  0.00      PROA  
ATOM   2038  N   HSD P 136      -6.222   8.261   3.951  0.00  0.00      PROA  
ATOM   2039  HN  HSD P 136      -5.949   8.221   4.909  0.00  0.00      PROA  
ATOM   2040  CA  HSD P 136      -5.327   8.954   3.084  0.00  0.00      PROA  
ATOM   2041  HA  HSD P 136      -5.915   9.652   2.506  0.00  0.00      PROA  
ATOM   2042  CB  HSD P 136      -4.417   9.894   3.824  0.00  0.00      PROA  
ATOM   2043  HB1 HSD P 136      -4.020  10.552   3.022  0.00  0.00      PROA  
ATOM   2044  HB2 HSD P 136      -3.485   9.446   4.231  0.00  0.00      PROA  
ATOM   2045  ND1 HSD P 136      -4.498  10.997   6.118  0.00  0.00      PROA  
ATOM   2046  HD1 HSD P 136      -3.655  10.595   6.474  0.00  0.00      PROA  
ATOM   2047  CG  HSD P 136      -5.075  10.689   4.904  0.00  0.00      PROA  
ATOM   2048  CE1 HSD P 136      -5.416  11.683   6.816  0.00  0.00      PROA  
ATOM   2049  HE1 HSD P 136      -5.244  12.270   7.718  0.00  0.00      PROA  
ATOM   2050  NE2 HSD P 136      -6.626  11.666   6.165  0.00  0.00      PROA  
ATOM   2051  CD2 HSD P 136      -6.342  11.079   4.959  0.00  0.00      PROA  
ATOM   2052  HD2 HSD P 136      -7.127  11.023   4.215  0.00  0.00      PROA  
ATOM   2053  C   HSD P 136      -4.537   7.966   2.187  0.00  0.00      PROA  
ATOM   2054  O   HSD P 136      -3.346   8.022   2.158  0.00  0.00      PROA  
ATOM   2055  N   ARG P 137      -5.213   7.065   1.468  0.00  0.00      PROA  
ATOM   2056  HN  ARG P 137      -6.201   6.959   1.546  0.00  0.00      PROA  
ATOM   2057  CA  ARG P 137      -4.556   6.105   0.628  0.00  0.00      PROA  
ATOM   2058  HA  ARG P 137      -3.512   6.018   0.892  0.00  0.00      PROA  
ATOM   2059  CB  ARG P 137      -5.211   4.691   0.641  0.00  0.00      PROA  
ATOM   2060  HB1 ARG P 137      -5.046   4.211  -0.347  0.00  0.00      PROA  
ATOM   2061  HB2 ARG P 137      -6.270   5.027   0.640  0.00  0.00      PROA  
ATOM   2062  CG  ARG P 137      -4.859   3.724   1.826  0.00  0.00      PROA  
ATOM   2063  HG1 ARG P 137      -5.002   4.271   2.782  0.00  0.00      PROA  
ATOM   2064  HG2 ARG P 137      -3.809   3.387   1.689  0.00  0.00      PROA  
ATOM   2065  CD  ARG P 137      -5.737   2.492   1.977  0.00  0.00      PROA  
ATOM   2066  HD1 ARG P 137      -5.724   1.886   1.046  0.00  0.00      PROA  
ATOM   2067  HD2 ARG P 137      -6.775   2.691   2.322  0.00  0.00      PROA  
ATOM   2068  NE  ARG P 137      -5.164   1.539   3.044  0.00  0.00      PROA  
ATOM   2069  HE  ARG P 137      -4.209   1.559   3.342  0.00  0.00      PROA  
ATOM   2070  CZ  ARG P 137      -5.860   0.606   3.676  0.00  0.00      PROA  
ATOM   2071  NH1 ARG P 137      -7.136   0.305   3.509  0.00  0.00      PROA  
ATOM   2072 HH11 ARG P 137      -7.434   0.495   2.574  0.00  0.00      PROA  
ATOM   2073 HH12 ARG P 137      -7.549  -0.488   3.958  0.00  0.00      PROA  
ATOM   2074  NH2 ARG P 137      -5.312   0.266   4.826  0.00  0.00      PROA  
ATOM   2075 HH21 ARG P 137      -4.375   0.571   4.998  0.00  0.00      PROA  
ATOM   2076 HH22 ARG P 137      -5.841  -0.345   5.415  0.00  0.00      PROA  
ATOM   2077  C   ARG P 137      -4.579   6.615  -0.757  0.00  0.00      PROA  
ATOM   2078  O   ARG P 137      -5.599   7.065  -1.281  0.00  0.00      PROA  
ATOM   2079  N   LEU P 138      -3.392   6.583  -1.422  0.00  0.00      PROA  
ATOM   2080  HN  LEU P 138      -2.615   6.079  -1.053  0.00  0.00      PROA  
ATOM   2081  CA  LEU P 138      -3.199   7.187  -2.752  0.00  0.00      PROA  
ATOM   2082  HA  LEU P 138      -3.976   7.919  -2.917  0.00  0.00      PROA  
ATOM   2083  CB  LEU P 138      -1.844   7.893  -2.678  0.00  0.00      PROA  
ATOM   2084  HB1 LEU P 138      -1.743   8.604  -3.526  0.00  0.00      PROA  
ATOM   2085  HB2 LEU P 138      -0.976   7.200  -2.671  0.00  0.00      PROA  
ATOM   2086  CG  LEU P 138      -1.627   8.766  -1.361  0.00  0.00      PROA  
ATOM   2087  HG  LEU P 138      -1.557   8.107  -0.468  0.00  0.00      PROA  
ATOM   2088  CD1 LEU P 138      -0.206   9.443  -1.510  0.00  0.00      PROA  
ATOM   2089 HD11 LEU P 138      -0.111  10.137  -2.372  0.00  0.00      PROA  
ATOM   2090 HD12 LEU P 138       0.546   8.627  -1.559  0.00  0.00      PROA  
ATOM   2091 HD13 LEU P 138      -0.009  10.132  -0.661  0.00  0.00      PROA  
ATOM   2092  CD2 LEU P 138      -2.676   9.859  -1.053  0.00  0.00      PROA  
ATOM   2093 HD21 LEU P 138      -2.472  10.569  -0.223  0.00  0.00      PROA  
ATOM   2094 HD22 LEU P 138      -3.649   9.404  -0.766  0.00  0.00      PROA  
ATOM   2095 HD23 LEU P 138      -2.809  10.288  -2.069  0.00  0.00      PROA  
ATOM   2096  C   LEU P 138      -3.313   6.264  -3.854  0.00  0.00      PROA  
ATOM   2097  O   LEU P 138      -2.951   6.580  -4.953  0.00  0.00      PROA  
ATOM   2098  N   LYS P 139      -3.855   5.026  -3.629  0.00  0.00      PROA  
ATOM   2099  HN  LYS P 139      -4.124   4.792  -2.698  0.00  0.00      PROA  
ATOM   2100  CA  LYS P 139      -3.857   3.967  -4.631  0.00  0.00      PROA  
ATOM   2101  HA  LYS P 139      -4.025   4.461  -5.577  0.00  0.00      PROA  
ATOM   2102  CB  LYS P 139      -2.484   3.170  -4.632  0.00  0.00      PROA  
ATOM   2103  HB1 LYS P 139      -1.782   4.015  -4.793  0.00  0.00      PROA  
ATOM   2104  HB2 LYS P 139      -2.424   2.563  -5.561  0.00  0.00      PROA  
ATOM   2105  CG  LYS P 139      -2.097   2.338  -3.425  0.00  0.00      PROA  
ATOM   2106  HG1 LYS P 139      -2.792   1.471  -3.426  0.00  0.00      PROA  
ATOM   2107  HG2 LYS P 139      -2.071   2.967  -2.510  0.00  0.00      PROA  
ATOM   2108  CD  LYS P 139      -0.706   1.664  -3.514  0.00  0.00      PROA  
ATOM   2109  HD1 LYS P 139      -0.696   1.087  -4.464  0.00  0.00      PROA  
ATOM   2110  HD2 LYS P 139      -0.487   0.931  -2.709  0.00  0.00      PROA  
ATOM   2111  CE  LYS P 139       0.504   2.623  -3.570  0.00  0.00      PROA  
ATOM   2112  HE1 LYS P 139       0.789   2.893  -2.530  0.00  0.00      PROA  
ATOM   2113  HE2 LYS P 139       0.319   3.439  -4.300  0.00  0.00      PROA  
ATOM   2114  NZ  LYS P 139       1.659   1.918  -4.013  0.00  0.00      PROA  
ATOM   2115  HZ1 LYS P 139       2.450   2.591  -4.060  0.00  0.00      PROA  
ATOM   2116  HZ2 LYS P 139       1.518   1.372  -4.887  0.00  0.00      PROA  
ATOM   2117  HZ3 LYS P 139       1.836   1.195  -3.288  0.00  0.00      PROA  
ATOM   2118  C   LYS P 139      -4.922   2.918  -4.344  0.00  0.00      PROA  
ATOM   2119  O   LYS P 139      -5.286   2.788  -3.210  0.00  0.00      PROA  
ATOM   2120  N   GLU P 140      -5.288   2.176  -5.393  0.00  0.00      PROA  
ATOM   2121  HN  GLU P 140      -4.947   2.445  -6.291  0.00  0.00      PROA  
ATOM   2122  CA  GLU P 140      -6.265   1.087  -5.218  0.00  0.00      PROA  
ATOM   2123  HA  GLU P 140      -6.627   1.122  -4.201  0.00  0.00      PROA  
ATOM   2124  CB  GLU P 140      -7.455   1.496  -6.234  0.00  0.00      PROA  
ATOM   2125  HB1 GLU P 140      -8.178   0.655  -6.281  0.00  0.00      PROA  
ATOM   2126  HB2 GLU P 140      -6.967   1.533  -7.232  0.00  0.00      PROA  
ATOM   2127  CG  GLU P 140      -8.287   2.736  -5.821  0.00  0.00      PROA  
ATOM   2128  HG1 GLU P 140      -7.548   3.565  -5.786  0.00  0.00      PROA  
ATOM   2129  HG2 GLU P 140      -8.698   2.488  -4.819  0.00  0.00      PROA  
ATOM   2130  CD  GLU P 140      -9.413   3.155  -6.755  0.00  0.00      PROA  
ATOM   2131  OE1 GLU P 140     -10.567   2.741  -6.613  0.00  0.00      PROA  
ATOM   2132  OE2 GLU P 140      -9.192   3.936  -7.733  0.00  0.00      PROA  
ATOM   2133  C   GLU P 140      -5.819  -0.367  -5.439  0.00  0.00      PROA  
ATOM   2134  O   GLU P 140      -6.523  -1.284  -5.716  0.00  0.00      PROA  
ATOM   2135  N   GLU P 141      -4.475  -0.504  -5.276  0.00  0.00      PROA  
ATOM   2136  HN  GLU P 141      -4.052   0.362  -5.022  0.00  0.00      PROA  
ATOM   2137  CA  GLU P 141      -3.651  -1.639  -5.671  0.00  0.00      PROA  
ATOM   2138  HA  GLU P 141      -3.755  -1.841  -6.727  0.00  0.00      PROA  
ATOM   2139  CB  GLU P 141      -2.063  -1.328  -5.486  0.00  0.00      PROA  
ATOM   2140  HB1 GLU P 141      -1.493  -2.260  -5.284  0.00  0.00      PROA  
ATOM   2141  HB2 GLU P 141      -1.935  -0.694  -4.582  0.00  0.00      PROA  
ATOM   2142  CG  GLU P 141      -1.383  -0.748  -6.810  0.00  0.00      PROA  
ATOM   2143  HG1 GLU P 141      -2.002   0.113  -7.144  0.00  0.00      PROA  
ATOM   2144  HG2 GLU P 141      -1.512  -1.434  -7.675  0.00  0.00      PROA  
ATOM   2145  CD  GLU P 141       0.043  -0.254  -6.802  0.00  0.00      PROA  
ATOM   2146  OE1 GLU P 141       0.953  -1.069  -6.961  0.00  0.00      PROA  
ATOM   2147  OE2 GLU P 141       0.282   0.945  -6.649  0.00  0.00      PROA  
ATOM   2148  C   GLU P 141      -4.012  -2.960  -4.889  0.00  0.00      PROA  
ATOM   2149  O   GLU P 141      -3.380  -3.203  -3.892  0.00  0.00      PROA  
ATOM   2150  N   GLU P 142      -5.081  -3.678  -5.260  0.00  0.00      PROA  
ATOM   2151  HN  GLU P 142      -5.596  -3.282  -6.016  0.00  0.00      PROA  
ATOM   2152  CA  GLU P 142      -5.499  -4.898  -4.656  0.00  0.00      PROA  
ATOM   2153  HA  GLU P 142      -4.954  -5.171  -3.764  0.00  0.00      PROA  
ATOM   2154  CB  GLU P 142      -6.954  -4.663  -4.208  0.00  0.00      PROA  
ATOM   2155  HB1 GLU P 142      -7.434  -5.659  -4.091  0.00  0.00      PROA  
ATOM   2156  HB2 GLU P 142      -7.440  -4.186  -5.086  0.00  0.00      PROA  
ATOM   2157  CG  GLU P 142      -7.118  -3.798  -2.975  0.00  0.00      PROA  
ATOM   2158  HG1 GLU P 142      -6.674  -2.784  -3.072  0.00  0.00      PROA  
ATOM   2159  HG2 GLU P 142      -6.527  -4.357  -2.218  0.00  0.00      PROA  
ATOM   2160  CD  GLU P 142      -8.456  -3.605  -2.472  0.00  0.00      PROA  
ATOM   2161  OE1 GLU P 142      -8.947  -2.419  -2.399  0.00  0.00      PROA  
ATOM   2162  OE2 GLU P 142      -9.134  -4.585  -2.084  0.00  0.00      PROA  
ATOM   2163  C   GLU P 142      -5.385  -6.044  -5.588  0.00  0.00      PROA  
ATOM   2164  O   GLU P 142      -6.209  -6.952  -5.657  0.00  0.00      PROA  
ATOM   2165  N   ASP P 143      -4.305  -6.033  -6.436  0.00  0.00      PROA  
ATOM   2166  HN  ASP P 143      -3.606  -5.333  -6.304  0.00  0.00      PROA  
ATOM   2167  CA  ASP P 143      -3.947  -7.069  -7.319  0.00  0.00      PROA  
ATOM   2168  HA  ASP P 143      -4.887  -7.301  -7.797  0.00  0.00      PROA  
ATOM   2169  CB  ASP P 143      -2.905  -6.537  -8.367  0.00  0.00      PROA  
ATOM   2170  HB1 ASP P 143      -2.372  -7.460  -8.682  0.00  0.00      PROA  
ATOM   2171  HB2 ASP P 143      -2.154  -5.857  -7.911  0.00  0.00      PROA  
ATOM   2172  CG  ASP P 143      -3.585  -5.797  -9.454  0.00  0.00      PROA  
ATOM   2173  OD1 ASP P 143      -4.620  -6.334 -10.005  0.00  0.00      PROA  
ATOM   2174  OD2 ASP P 143      -3.018  -4.777  -9.984  0.00  0.00      PROA  
ATOM   2175  C   ASP P 143      -3.337  -8.337  -6.668  0.00  0.00      PROA  
ATOM   2176  O   ASP P 143      -3.695  -9.506  -6.986  0.00  0.00      PROA  
ATOM   2177  N   GLU P 144      -2.556  -8.050  -5.646  0.00  0.00      PROA  
ATOM   2178  HN  GLU P 144      -2.368  -7.087  -5.471  0.00  0.00      PROA  
ATOM   2179  CA  GLU P 144      -1.945  -8.950  -4.690  0.00  0.00      PROA  
ATOM   2180  HA  GLU P 144      -1.919  -9.935  -5.132  0.00  0.00      PROA  
ATOM   2181  CB  GLU P 144      -0.601  -8.305  -4.228  0.00  0.00      PROA  
ATOM   2182  HB1 GLU P 144      -0.314  -8.854  -3.306  0.00  0.00      PROA  
ATOM   2183  HB2 GLU P 144      -0.709  -7.216  -4.033  0.00  0.00      PROA  
ATOM   2184  CG  GLU P 144       0.493  -8.511  -5.312  0.00  0.00      PROA  
ATOM   2185  HG1 GLU P 144       1.444  -8.355  -4.759  0.00  0.00      PROA  
ATOM   2186  HG2 GLU P 144       0.433  -7.767  -6.134  0.00  0.00      PROA  
ATOM   2187  CD  GLU P 144       0.511  -9.954  -5.784  0.00  0.00      PROA  
ATOM   2188  OE1 GLU P 144       0.285 -10.912  -4.963  0.00  0.00      PROA  
ATOM   2189  OE2 GLU P 144       0.794 -10.066  -7.005  0.00  0.00      PROA  
ATOM   2190  C   GLU P 144      -2.760  -9.066  -3.394  0.00  0.00      PROA  
ATOM   2191  O   GLU P 144      -3.266  -8.063  -2.899  0.00  0.00      PROA  
ATOM   2192  N   TYR P 145      -2.845 -10.255  -2.771  0.00  0.00      PROA  
ATOM   2193  HN  TYR P 145      -2.569 -11.119  -3.187  0.00  0.00      PROA  
ATOM   2194  CA  TYR P 145      -3.435 -10.353  -1.381  0.00  0.00      PROA  
ATOM   2195  HA  TYR P 145      -4.239  -9.642  -1.266  0.00  0.00      PROA  
ATOM   2196  CB  TYR P 145      -3.924 -11.807  -1.183  0.00  0.00      PROA  
ATOM   2197  HB1 TYR P 145      -4.335 -11.982  -0.166  0.00  0.00      PROA  
ATOM   2198  HB2 TYR P 145      -3.036 -12.454  -1.347  0.00  0.00      PROA  
ATOM   2199  CG  TYR P 145      -4.989 -12.293  -2.197  0.00  0.00      PROA  
ATOM   2200  CD1 TYR P 145      -5.930 -11.466  -2.804  0.00  0.00      PROA  
ATOM   2201  HD1 TYR P 145      -5.924 -10.426  -2.516  0.00  0.00      PROA  
ATOM   2202  CE1 TYR P 145      -6.881 -12.074  -3.709  0.00  0.00      PROA  
ATOM   2203  HE1 TYR P 145      -7.559 -11.446  -4.267  0.00  0.00      PROA  
ATOM   2204  CZ  TYR P 145      -6.798 -13.490  -3.953  0.00  0.00      PROA  
ATOM   2205  OH  TYR P 145      -7.603 -14.068  -4.906  0.00  0.00      PROA  
ATOM   2206  HH  TYR P 145      -7.370 -14.998  -4.952  0.00  0.00      PROA  
ATOM   2207  CD2 TYR P 145      -5.054 -13.664  -2.411  0.00  0.00      PROA  
ATOM   2208  HD2 TYR P 145      -4.307 -14.281  -1.934  0.00  0.00      PROA  
ATOM   2209  CE2 TYR P 145      -5.913 -14.290  -3.268  0.00  0.00      PROA  
ATOM   2210  HE2 TYR P 145      -5.833 -15.348  -3.473  0.00  0.00      PROA  
ATOM   2211  C   TYR P 145      -2.513  -9.982  -0.253  0.00  0.00      PROA  
ATOM   2212  O   TYR P 145      -1.316  -9.809  -0.357  0.00  0.00      PROA  
ATOM   2213  N   GLU P 146      -3.235  -9.631   0.828  0.00  0.00      PROA  
ATOM   2214  HN  GLU P 146      -4.232  -9.648   0.800  0.00  0.00      PROA  
ATOM   2215  CA  GLU P 146      -2.824  -9.143   2.117  0.00  0.00      PROA  
ATOM   2216  HA  GLU P 146      -3.693  -9.397   2.706  0.00  0.00      PROA  
ATOM   2217  CB  GLU P 146      -1.662  -9.839   2.747  0.00  0.00      PROA  
ATOM   2218  HB1 GLU P 146      -1.314  -9.302   3.655  0.00  0.00      PROA  
ATOM   2219  HB2 GLU P 146      -0.848  -9.962   2.001  0.00  0.00      PROA  
ATOM   2220  CG  GLU P 146      -1.954 -11.280   3.294  0.00  0.00      PROA  
ATOM   2221  HG1 GLU P 146      -2.323 -11.940   2.480  0.00  0.00      PROA  
ATOM   2222  HG2 GLU P 146      -2.710 -11.102   4.088  0.00  0.00      PROA  
ATOM   2223  CD  GLU P 146      -0.774 -11.912   4.007  0.00  0.00      PROA  
ATOM   2224  OE1 GLU P 146       0.434 -11.791   3.597  0.00  0.00      PROA  
ATOM   2225  OE2 GLU P 146      -1.100 -12.650   4.995  0.00  0.00      PROA  
ATOM   2226  C   GLU P 146      -2.738  -7.683   2.235  0.00  0.00      PROA  
ATOM   2227  O   GLU P 146      -3.031  -7.058   3.278  0.00  0.00      PROA  
ATOM   2228  N   THR P 147      -2.362  -7.045   1.142  0.00  0.00      PROA  
ATOM   2229  HN  THR P 147      -2.115  -7.481   0.281  0.00  0.00      PROA  
ATOM   2230  CA  THR P 147      -2.490  -5.575   1.107  0.00  0.00      PROA  
ATOM   2231  HA  THR P 147      -2.201  -5.085   2.025  0.00  0.00      PROA  
ATOM   2232  CB  THR P 147      -1.501  -4.935   0.043  0.00  0.00      PROA  
ATOM   2233  HB  THR P 147      -0.466  -5.294   0.228  0.00  0.00      PROA  
ATOM   2234  OG1 THR P 147      -1.550  -3.547   0.114  0.00  0.00      PROA  
ATOM   2235  HG1 THR P 147      -0.959  -3.275   0.820  0.00  0.00      PROA  
ATOM   2236  CG2 THR P 147      -1.949  -5.317  -1.395  0.00  0.00      PROA  
ATOM   2237 HG21 THR P 147      -2.303  -6.369  -1.357  0.00  0.00      PROA  
ATOM   2238 HG22 THR P 147      -1.051  -5.344  -2.050  0.00  0.00      PROA  
ATOM   2239 HG23 THR P 147      -2.797  -4.658  -1.678  0.00  0.00      PROA  
ATOM   2240  C   THR P 147      -3.950  -5.102   0.850  0.00  0.00      PROA  
ATOM   2241  O   THR P 147      -4.794  -5.927   0.464  0.00  0.00      PROA  
ATOM   2242  N   SER P 148      -4.379  -3.848   1.129  0.00  0.00      PROA  
ATOM   2243  HN  SER P 148      -3.744  -3.327   1.694  0.00  0.00      PROA  
ATOM   2244  CA  SER P 148      -5.689  -3.341   0.896  0.00  0.00      PROA  
ATOM   2245  HA  SER P 148      -6.299  -3.998   0.294  0.00  0.00      PROA  
ATOM   2246  CB  SER P 148      -6.340  -3.023   2.253  0.00  0.00      PROA  
ATOM   2247  HB1 SER P 148      -5.760  -2.243   2.790  0.00  0.00      PROA  
ATOM   2248  HB2 SER P 148      -6.221  -3.851   2.984  0.00  0.00      PROA  
ATOM   2249  OG  SER P 148      -7.678  -2.605   2.130  0.00  0.00      PROA  
ATOM   2250  HG1 SER P 148      -7.996  -2.489   3.028  0.00  0.00      PROA  
ATOM   2251  C   SER P 148      -5.508  -2.022   0.122  0.00  0.00      PROA  
ATOM   2252  O   SER P 148      -6.334  -1.153  -0.012  0.00  0.00      PROA  
ATOM   2253  N   GLY P 149      -4.332  -1.867  -0.551  0.00  0.00      PROA  
ATOM   2254  HN  GLY P 149      -3.784  -2.700  -0.564  0.00  0.00      PROA  
ATOM   2255  CA  GLY P 149      -3.830  -0.636  -1.015  0.00  0.00      PROA  
ATOM   2256  HA1 GLY P 149      -4.599   0.108  -1.157  0.00  0.00      PROA  
ATOM   2257  HA2 GLY P 149      -3.298  -0.815  -1.938  0.00  0.00      PROA  
ATOM   2258  C   GLY P 149      -2.869   0.027  -0.068  0.00  0.00      PROA  
ATOM   2259  O   GLY P 149      -3.374   0.688   0.882  0.00  0.00      PROA  
ATOM   2260  N   GLU P 150      -1.525  -0.085  -0.306  0.00  0.00      PROA  
ATOM   2261  HN  GLU P 150      -1.187  -0.737  -0.981  0.00  0.00      PROA  
ATOM   2262  CA  GLU P 150      -0.545   0.422   0.575  0.00  0.00      PROA  
ATOM   2263  HA  GLU P 150      -0.737  -0.003   1.549  0.00  0.00      PROA  
ATOM   2264  CB  GLU P 150       0.935  -0.008   0.175  0.00  0.00      PROA  
ATOM   2265  HB1 GLU P 150       1.614   0.620   0.791  0.00  0.00      PROA  
ATOM   2266  HB2 GLU P 150       1.061   0.264  -0.895  0.00  0.00      PROA  
ATOM   2267  CG  GLU P 150       1.278  -1.513   0.388  0.00  0.00      PROA  
ATOM   2268  HG1 GLU P 150       2.352  -1.627   0.129  0.00  0.00      PROA  
ATOM   2269  HG2 GLU P 150       0.716  -2.200  -0.281  0.00  0.00      PROA  
ATOM   2270  CD  GLU P 150       1.039  -2.083   1.755  0.00  0.00      PROA  
ATOM   2271  OE1 GLU P 150       0.227  -3.004   1.981  0.00  0.00      PROA  
ATOM   2272  OE2 GLU P 150       1.646  -1.525   2.757  0.00  0.00      PROA  
ATOM   2273  C   GLU P 150      -0.552   1.949   0.811  0.00  0.00      PROA  
ATOM   2274  O   GLU P 150      -0.338   2.728  -0.135  0.00  0.00      PROA  
ATOM   2275  N   GLY P 151      -0.747   2.421   2.065  0.00  0.00      PROA  
ATOM   2276  HN  GLY P 151      -1.098   1.771   2.735  0.00  0.00      PROA  
ATOM   2277  CA  GLY P 151      -0.600   3.772   2.497  0.00  0.00      PROA  
ATOM   2278  HA1 GLY P 151      -0.667   3.692   3.572  0.00  0.00      PROA  
ATOM   2279  HA2 GLY P 151      -1.386   4.416   2.131  0.00  0.00      PROA  
ATOM   2280  C   GLY P 151       0.714   4.465   2.264  0.00  0.00      PROA  
ATOM   2281  O   GLY P 151       1.736   3.872   1.929  0.00  0.00      PROA  
ATOM   2282  N   GLN P 152       0.765   5.795   2.476  0.00  0.00      PROA  
ATOM   2283  HN  GLN P 152      -0.076   6.071   2.934  0.00  0.00      PROA  
ATOM   2284  CA  GLN P 152       1.881   6.678   2.370  0.00  0.00      PROA  
ATOM   2285  HA  GLN P 152       2.209   6.611   1.343  0.00  0.00      PROA  
ATOM   2286  CB  GLN P 152       1.516   8.113   2.875  0.00  0.00      PROA  
ATOM   2287  HB1 GLN P 152       2.385   8.798   2.978  0.00  0.00      PROA  
ATOM   2288  HB2 GLN P 152       1.014   7.919   3.847  0.00  0.00      PROA  
ATOM   2289  CG  GLN P 152       0.555   8.851   1.857  0.00  0.00      PROA  
ATOM   2290  HG1 GLN P 152      -0.256   8.124   1.638  0.00  0.00      PROA  
ATOM   2291  HG2 GLN P 152       1.107   9.062   0.916  0.00  0.00      PROA  
ATOM   2292  CD  GLN P 152       0.094  10.218   2.389  0.00  0.00      PROA  
ATOM   2293  OE1 GLN P 152       0.989  10.979   2.861  0.00  0.00      PROA  
ATOM   2294  NE2 GLN P 152      -1.187  10.531   2.263  0.00  0.00      PROA  
ATOM   2295 HE21 GLN P 152      -1.494  11.404   2.643  0.00  0.00      PROA  
ATOM   2296 HE22 GLN P 152      -1.866   9.837   2.021  0.00  0.00      PROA  
ATOM   2297  C   GLN P 152       2.981   6.244   3.342  0.00  0.00      PROA  
ATOM   2298  O   GLN P 152       2.706   5.595   4.344  0.00  0.00      PROA  
ATOM   2299  N   ASP P 153       4.280   6.361   2.989  0.00  0.00      PROA  
ATOM   2300  HN  ASP P 153       4.468   6.854   2.143  0.00  0.00      PROA  
ATOM   2301  CA  ASP P 153       5.388   5.708   3.737  0.00  0.00      PROA  
ATOM   2302  HA  ASP P 153       5.004   5.070   4.520  0.00  0.00      PROA  
ATOM   2303  CB  ASP P 153       6.405   5.038   2.797  0.00  0.00      PROA  
ATOM   2304  HB1 ASP P 153       6.982   4.394   3.496  0.00  0.00      PROA  
ATOM   2305  HB2 ASP P 153       7.038   5.805   2.303  0.00  0.00      PROA  
ATOM   2306  CG  ASP P 153       5.743   4.179   1.689  0.00  0.00      PROA  
ATOM   2307  OD1 ASP P 153       5.945   2.950   1.733  0.00  0.00      PROA  
ATOM   2308  OD2 ASP P 153       5.083   4.665   0.783  0.00  0.00      PROA  
ATOM   2309  C   ASP P 153       6.185   6.773   4.453  0.00  0.00      PROA  
ATOM   2310  O   ASP P 153       7.124   6.511   5.209  0.00  0.00      PROA  
ATOM   2311  N   ILE P 154       5.857   8.024   4.220  0.00  0.00      PROA  
ATOM   2312  HN  ILE P 154       5.177   8.276   3.535  0.00  0.00      PROA  
ATOM   2313  CA  ILE P 154       6.559   9.141   4.713  0.00  0.00      PROA  
ATOM   2314  HA  ILE P 154       7.608   8.907   4.605  0.00  0.00      PROA  
ATOM   2315  CB  ILE P 154       6.094  10.393   3.944  0.00  0.00      PROA  
ATOM   2316  HB  ILE P 154       6.162  10.025   2.898  0.00  0.00      PROA  
ATOM   2317  CG2 ILE P 154       4.584  10.610   4.248  0.00  0.00      PROA  
ATOM   2318 HG21 ILE P 154       4.122  11.248   3.464  0.00  0.00      PROA  
ATOM   2319 HG22 ILE P 154       4.416  10.976   5.283  0.00  0.00      PROA  
ATOM   2320 HG23 ILE P 154       4.049   9.638   4.202  0.00  0.00      PROA  
ATOM   2321  CG1 ILE P 154       6.994  11.643   4.068  0.00  0.00      PROA  
ATOM   2322 HG11 ILE P 154       7.012  11.959   5.133  0.00  0.00      PROA  
ATOM   2323 HG12 ILE P 154       6.480  12.368   3.402  0.00  0.00      PROA  
ATOM   2324  CD  ILE P 154       8.401  11.338   3.531  0.00  0.00      PROA  
ATOM   2325  HD1 ILE P 154       9.107  12.105   3.914  0.00  0.00      PROA  
ATOM   2326  HD2 ILE P 154       8.303  11.357   2.425  0.00  0.00      PROA  
ATOM   2327  HD3 ILE P 154       8.759  10.358   3.914  0.00  0.00      PROA  
ATOM   2328  C   ILE P 154       6.476   9.406   6.136  0.00  0.00      PROA  
ATOM   2329  O   ILE P 154       7.409   9.913   6.787  0.00  0.00      PROA  
ATOM   2330  N   TRP P 155       5.368   8.908   6.813  0.00  0.00      PROA  
ATOM   2331  HN  TRP P 155       4.808   8.367   6.190  0.00  0.00      PROA  
ATOM   2332  CA  TRP P 155       5.153   8.971   8.232  0.00  0.00      PROA  
ATOM   2333  HA  TRP P 155       5.446   9.958   8.557  0.00  0.00      PROA  
ATOM   2334  CB  TRP P 155       3.666   8.828   8.757  0.00  0.00      PROA  
ATOM   2335  HB1 TRP P 155       3.547   9.323   9.745  0.00  0.00      PROA  
ATOM   2336  HB2 TRP P 155       3.308   7.778   8.817  0.00  0.00      PROA  
ATOM   2337  CG  TRP P 155       2.712   9.520   7.862  0.00  0.00      PROA  
ATOM   2338  CD1 TRP P 155       1.897   9.018   6.926  0.00  0.00      PROA  
ATOM   2339  HD1 TRP P 155       1.875   7.968   6.674  0.00  0.00      PROA  
ATOM   2340  NE1 TRP P 155       1.234   9.982   6.184  0.00  0.00      PROA  
ATOM   2341  HE1 TRP P 155       0.473   9.832   5.591  0.00  0.00      PROA  
ATOM   2342  CE2 TRP P 155       1.680  11.184   6.693  0.00  0.00      PROA  
ATOM   2343  CD2 TRP P 155       2.538  10.932   7.788  0.00  0.00      PROA  
ATOM   2344  CE3 TRP P 155       3.117  11.971   8.515  0.00  0.00      PROA  
ATOM   2345  HE3 TRP P 155       3.841  11.824   9.302  0.00  0.00      PROA  
ATOM   2346  CZ3 TRP P 155       2.742  13.227   8.226  0.00  0.00      PROA  
ATOM   2347  HZ3 TRP P 155       3.107  14.070   8.794  0.00  0.00      PROA  
ATOM   2348  CZ2 TRP P 155       1.237  12.441   6.457  0.00  0.00      PROA  
ATOM   2349  HZ2 TRP P 155       0.436  12.697   5.780  0.00  0.00      PROA  
ATOM   2350  CH2 TRP P 155       1.795  13.477   7.190  0.00  0.00      PROA  
ATOM   2351  HH2 TRP P 155       1.340  14.436   6.991  0.00  0.00      PROA  
ATOM   2352  C   TRP P 155       6.126   8.147   9.047  0.00  0.00      PROA  
ATOM   2353  O   TRP P 155       6.660   8.558  10.105  0.00  0.00      PROA  
ATOM   2354  N   ASP P 156       6.398   6.883   8.553  0.00  0.00      PROA  
ATOM   2355  HN  ASP P 156       5.854   6.634   7.756  0.00  0.00      PROA  
ATOM   2356  CA  ASP P 156       7.370   5.987   9.075  0.00  0.00      PROA  
ATOM   2357  HA  ASP P 156       7.192   5.830  10.129  0.00  0.00      PROA  
ATOM   2358  CB  ASP P 156       7.210   4.610   8.318  0.00  0.00      PROA  
ATOM   2359  HB1 ASP P 156       8.086   3.950   8.493  0.00  0.00      PROA  
ATOM   2360  HB2 ASP P 156       7.181   4.800   7.223  0.00  0.00      PROA  
ATOM   2361  CG  ASP P 156       5.938   3.932   8.841  0.00  0.00      PROA  
ATOM   2362  OD1 ASP P 156       5.785   3.832  10.115  0.00  0.00      PROA  
ATOM   2363  OD2 ASP P 156       5.133   3.438   8.014  0.00  0.00      PROA  
ATOM   2364  C   ASP P 156       8.822   6.468   8.955  0.00  0.00      PROA  
ATOM   2365  O   ASP P 156       9.562   6.443   9.907  0.00  0.00      PROA  
ATOM   2366  N   MET P 157       9.100   7.085   7.797  0.00  0.00      PROA  
ATOM   2367  HN  MET P 157       8.499   6.880   7.028  0.00  0.00      PROA  
ATOM   2368  CA  MET P 157      10.245   7.857   7.433  0.00  0.00      PROA  
ATOM   2369  HA  MET P 157      11.069   7.168   7.327  0.00  0.00      PROA  
ATOM   2370  CB  MET P 157      10.126   8.389   5.994  0.00  0.00      PROA  
ATOM   2371  HB1 MET P 157       9.988   9.491   5.977  0.00  0.00      PROA  
ATOM   2372  HB2 MET P 157       9.333   7.898   5.392  0.00  0.00      PROA  
ATOM   2373  CG  MET P 157      11.477   8.260   5.180  0.00  0.00      PROA  
ATOM   2374  HG1 MET P 157      11.204   8.460   4.122  0.00  0.00      PROA  
ATOM   2375  HG2 MET P 157      11.753   7.184   5.216  0.00  0.00      PROA  
ATOM   2376  SD  MET P 157      12.836   9.272   5.730  0.00  0.00      PROA  
ATOM   2377  CE  MET P 157      12.060  10.886   5.189  0.00  0.00      PROA  
ATOM   2378  HE1 MET P 157      12.911  11.541   4.903  0.00  0.00      PROA  
ATOM   2379  HE2 MET P 157      11.523  11.233   6.097  0.00  0.00      PROA  
ATOM   2380  HE3 MET P 157      11.373  10.778   4.322  0.00  0.00      PROA  
ATOM   2381  C   MET P 157      10.496   8.991   8.463  0.00  0.00      PROA  
ATOM   2382  O   MET P 157      11.591   9.118   8.920  0.00  0.00      PROA  
ATOM   2383  N   LEU P 158       9.408   9.712   8.788  0.00  0.00      PROA  
ATOM   2384  HN  LEU P 158       8.608   9.688   8.195  0.00  0.00      PROA  
ATOM   2385  CA  LEU P 158       9.354  10.711   9.823  0.00  0.00      PROA  
ATOM   2386  HA  LEU P 158      10.185  11.376   9.640  0.00  0.00      PROA  
ATOM   2387  CB  LEU P 158       7.994  11.501   9.820  0.00  0.00      PROA  
ATOM   2388  HB1 LEU P 158       7.551  11.798  10.794  0.00  0.00      PROA  
ATOM   2389  HB2 LEU P 158       7.204  10.802   9.469  0.00  0.00      PROA  
ATOM   2390  CG  LEU P 158       8.054  12.648   8.799  0.00  0.00      PROA  
ATOM   2391  HG  LEU P 158       8.725  12.264   8.001  0.00  0.00      PROA  
ATOM   2392  CD1 LEU P 158       6.753  12.895   8.036  0.00  0.00      PROA  
ATOM   2393 HD11 LEU P 158       6.310  11.983   7.582  0.00  0.00      PROA  
ATOM   2394 HD12 LEU P 158       6.989  13.578   7.193  0.00  0.00      PROA  
ATOM   2395 HD13 LEU P 158       5.935  13.375   8.614  0.00  0.00      PROA  
ATOM   2396  CD2 LEU P 158       8.489  13.941   9.385  0.00  0.00      PROA  
ATOM   2397 HD21 LEU P 158       9.315  13.833  10.121  0.00  0.00      PROA  
ATOM   2398 HD22 LEU P 158       7.634  14.336   9.974  0.00  0.00      PROA  
ATOM   2399 HD23 LEU P 158       8.812  14.606   8.555  0.00  0.00      PROA  
ATOM   2400  C   LEU P 158       9.663  10.144  11.200  0.00  0.00      PROA  
ATOM   2401  O   LEU P 158      10.431  10.742  11.973  0.00  0.00      PROA  
ATOM   2402  N   ASP P 159       9.130   9.007  11.470  0.00  0.00      PROA  
ATOM   2403  HN  ASP P 159       8.722   8.493  10.720  0.00  0.00      PROA  
ATOM   2404  CA  ASP P 159       9.187   8.354  12.766  0.00  0.00      PROA  
ATOM   2405  HA  ASP P 159       9.275   9.124  13.518  0.00  0.00      PROA  
ATOM   2406  CB  ASP P 159       7.847   7.636  13.102  0.00  0.00      PROA  
ATOM   2407  HB1 ASP P 159       7.474   7.026  12.251  0.00  0.00      PROA  
ATOM   2408  HB2 ASP P 159       7.163   8.502  13.224  0.00  0.00      PROA  
ATOM   2409  CG  ASP P 159       7.703   6.946  14.482  0.00  0.00      PROA  
ATOM   2410  OD1 ASP P 159       6.824   6.048  14.660  0.00  0.00      PROA  
ATOM   2411  OD2 ASP P 159       8.452   7.348  15.396  0.00  0.00      PROA  
ATOM   2412  C   ASP P 159      10.461   7.503  12.955  0.00  0.00      PROA  
ATOM   2413  O   ASP P 159      11.525   8.064  13.200  0.00  0.00      PROA  
ATOM   2414  N   LYS P 160      10.329   6.126  12.848  0.00  0.00      PROA  
ATOM   2415  HN  LYS P 160       9.444   5.777  12.550  0.00  0.00      PROA  
ATOM   2416  CA  LYS P 160      11.497   5.289  13.117  0.00  0.00      PROA  
ATOM   2417  HA  LYS P 160      12.098   5.872  13.799  0.00  0.00      PROA  
ATOM   2418  CB  LYS P 160      11.026   3.851  13.681  0.00  0.00      PROA  
ATOM   2419  HB1 LYS P 160      11.916   3.262  13.992  0.00  0.00      PROA  
ATOM   2420  HB2 LYS P 160      10.630   3.294  12.805  0.00  0.00      PROA  
ATOM   2421  CG  LYS P 160      10.063   3.936  14.838  0.00  0.00      PROA  
ATOM   2422  HG1 LYS P 160       9.905   2.954  15.333  0.00  0.00      PROA  
ATOM   2423  HG2 LYS P 160       9.108   4.264  14.375  0.00  0.00      PROA  
ATOM   2424  CD  LYS P 160      10.432   4.812  16.036  0.00  0.00      PROA  
ATOM   2425  HD1 LYS P 160      10.415   5.870  15.698  0.00  0.00      PROA  
ATOM   2426  HD2 LYS P 160      11.482   4.588  16.321  0.00  0.00      PROA  
ATOM   2427  CE  LYS P 160       9.599   4.702  17.251  0.00  0.00      PROA  
ATOM   2428  HE1 LYS P 160      10.011   5.426  17.986  0.00  0.00      PROA  
ATOM   2429  HE2 LYS P 160       9.585   3.732  17.792  0.00  0.00      PROA  
ATOM   2430  NZ  LYS P 160       8.175   5.010  16.953  0.00  0.00      PROA  
ATOM   2431  HZ1 LYS P 160       8.118   5.875  16.378  0.00  0.00      PROA  
ATOM   2432  HZ2 LYS P 160       7.523   5.002  17.762  0.00  0.00      PROA  
ATOM   2433  HZ3 LYS P 160       7.834   4.286  16.289  0.00  0.00      PROA  
ATOM   2434  C   LYS P 160      12.358   4.956  11.830  0.00  0.00      PROA  
ATOM   2435  O   LYS P 160      13.562   4.836  11.911  0.00  0.00      PROA  
ATOM   2436  N   GLY P 161      11.799   5.041  10.612  0.00  0.00      PROA  
ATOM   2437  HN  GLY P 161      10.889   5.442  10.542  0.00  0.00      PROA  
ATOM   2438  CA  GLY P 161      12.390   4.744   9.339  0.00  0.00      PROA  
ATOM   2439  HA1 GLY P 161      13.229   5.406   9.178  0.00  0.00      PROA  
ATOM   2440  HA2 GLY P 161      11.548   4.830   8.669  0.00  0.00      PROA  
ATOM   2441  C   GLY P 161      12.905   3.284   9.097  0.00  0.00      PROA  
ATOM   2442  O   GLY P 161      12.650   2.421  10.006  0.00  0.00      PROA  
ATOM   2443  N   ASN P 162      13.557   3.082   7.931  0.00  0.00      PROA  
ATOM   2444  HN  ASN P 162      13.720   3.816   7.277  0.00  0.00      PROA  
ATOM   2445  CA  ASN P 162      14.150   1.764   7.646  0.00  0.00      PROA  
ATOM   2446  HA  ASN P 162      13.395   1.002   7.771  0.00  0.00      PROA  
ATOM   2447  CB  ASN P 162      14.794   1.639   6.242  0.00  0.00      PROA  
ATOM   2448  HB1 ASN P 162      15.432   0.746   6.069  0.00  0.00      PROA  
ATOM   2449  HB2 ASN P 162      15.361   2.528   5.890  0.00  0.00      PROA  
ATOM   2450  CG  ASN P 162      13.606   1.531   5.233  0.00  0.00      PROA  
ATOM   2451  OD1 ASN P 162      12.420   1.596   5.490  0.00  0.00      PROA  
ATOM   2452  ND2 ASN P 162      13.881   1.229   3.978  0.00  0.00      PROA  
ATOM   2453 HD21 ASN P 162      13.113   1.448   3.376  0.00  0.00      PROA  
ATOM   2454 HD22 ASN P 162      14.798   1.332   3.591  0.00  0.00      PROA  
ATOM   2455  C   ASN P 162      15.150   1.344   8.727  0.00  0.00      PROA  
ATOM   2456  O   ASN P 162      15.705   2.193   9.395  0.00  0.00      PROA  
ATOM   2457  N   PRO P 163      15.442   0.069   9.058  0.00  0.00      PROA  
ATOM   2458  CD  PRO P 163      14.759  -1.084   8.510  0.00  0.00      PROA  
ATOM   2459  HD1 PRO P 163      14.698  -1.090   7.401  0.00  0.00      PROA  
ATOM   2460  HD2 PRO P 163      13.755  -1.146   8.981  0.00  0.00      PROA  
ATOM   2461  CA  PRO P 163      16.108  -0.257  10.206  0.00  0.00      PROA  
ATOM   2462  HA  PRO P 163      15.706   0.405  10.958  0.00  0.00      PROA  
ATOM   2463  CB  PRO P 163      15.902  -1.778  10.487  0.00  0.00      PROA  
ATOM   2464  HB1 PRO P 163      15.140  -1.993  11.267  0.00  0.00      PROA  
ATOM   2465  HB2 PRO P 163      16.756  -2.369  10.881  0.00  0.00      PROA  
ATOM   2466  CG  PRO P 163      15.419  -2.291   9.117  0.00  0.00      PROA  
ATOM   2467  HG1 PRO P 163      16.322  -2.494   8.503  0.00  0.00      PROA  
ATOM   2468  HG2 PRO P 163      14.725  -3.153   9.016  0.00  0.00      PROA  
ATOM   2469  C   PRO P 163      17.566   0.124  10.215  0.00  0.00      PROA  
ATOM   2470  O   PRO P 163      18.070   0.537  11.277  0.00  0.00      PROA  
ATOM   2471  N   PHE P 164      18.204   0.072   9.067  0.00  0.00      PROA  
ATOM   2472  HN  PHE P 164      17.758  -0.314   8.264  0.00  0.00      PROA  
ATOM   2473  CA  PHE P 164      19.614   0.322   8.873  0.00  0.00      PROA  
ATOM   2474  HA  PHE P 164      20.098   0.563   9.808  0.00  0.00      PROA  
ATOM   2475  CB  PHE P 164      20.430  -0.805   8.205  0.00  0.00      PROA  
ATOM   2476  HB1 PHE P 164      21.522  -0.635   8.319  0.00  0.00      PROA  
ATOM   2477  HB2 PHE P 164      20.205  -0.859   7.119  0.00  0.00      PROA  
ATOM   2478  CG  PHE P 164      20.138  -2.134   8.823  0.00  0.00      PROA  
ATOM   2479  CD1 PHE P 164      19.771  -3.212   8.037  0.00  0.00      PROA  
ATOM   2480  HD1 PHE P 164      19.551  -2.994   7.002  0.00  0.00      PROA  
ATOM   2481  CE1 PHE P 164      19.715  -4.511   8.598  0.00  0.00      PROA  
ATOM   2482  HE1 PHE P 164      19.338  -5.294   7.956  0.00  0.00      PROA  
ATOM   2483  CZ  PHE P 164      19.983  -4.713   9.965  0.00  0.00      PROA  
ATOM   2484  HZ  PHE P 164      19.827  -5.671  10.438  0.00  0.00      PROA  
ATOM   2485  CD2 PHE P 164      20.563  -2.393  10.189  0.00  0.00      PROA  
ATOM   2486  HD2 PHE P 164      20.865  -1.517  10.744  0.00  0.00      PROA  
ATOM   2487  CE2 PHE P 164      20.530  -3.712  10.756  0.00  0.00      PROA  
ATOM   2488  HE2 PHE P 164      20.801  -3.821  11.795  0.00  0.00      PROA  
ATOM   2489  C   PHE P 164      19.759   1.527   7.974  0.00  0.00      PROA  
ATOM   2490  O   PHE P 164      20.885   1.758   7.478  0.00  0.00      PROA  
ATOM   2491  N   GLN P 165      18.655   2.268   7.807  0.00  0.00      PROA  
ATOM   2492  HN  GLN P 165      17.794   1.910   8.161  0.00  0.00      PROA  
ATOM   2493  CA  GLN P 165      18.672   3.608   7.172  0.00  0.00      PROA  
ATOM   2494  HA  GLN P 165      17.650   3.937   7.294  0.00  0.00      PROA  
ATOM   2495  CB  GLN P 165      19.557   4.640   8.090  0.00  0.00      PROA  
ATOM   2496  HB1 GLN P 165      19.797   5.520   7.455  0.00  0.00      PROA  
ATOM   2497  HB2 GLN P 165      20.565   4.273   8.377  0.00  0.00      PROA  
ATOM   2498  CG  GLN P 165      18.787   5.163   9.308  0.00  0.00      PROA  
ATOM   2499  HG1 GLN P 165      17.693   5.293   9.160  0.00  0.00      PROA  
ATOM   2500  HG2 GLN P 165      19.349   6.101   9.506  0.00  0.00      PROA  
ATOM   2501  CD  GLN P 165      18.990   4.270  10.577  0.00  0.00      PROA  
ATOM   2502  OE1 GLN P 165      20.016   3.631  10.665  0.00  0.00      PROA  
ATOM   2503  NE2 GLN P 165      18.049   4.225  11.537  0.00  0.00      PROA  
ATOM   2504 HE21 GLN P 165      18.039   3.460  12.182  0.00  0.00      PROA  
ATOM   2505 HE22 GLN P 165      17.381   4.956  11.673  0.00  0.00      PROA  
ATOM   2506  C   GLN P 165      18.861   3.760   5.694  0.00  0.00      PROA  
ATOM   2507  O   GLN P 165      18.795   4.862   5.139  0.00  0.00      PROA  
ATOM   2508  N   PHE P 166      18.898   2.533   5.078  0.00  0.00      PROA  
ATOM   2509  HN  PHE P 166      19.045   1.706   5.615  0.00  0.00      PROA  
ATOM   2510  CA  PHE P 166      19.043   2.343   3.600  0.00  0.00      PROA  
ATOM   2511  HA  PHE P 166      19.473   3.218   3.134  0.00  0.00      PROA  
ATOM   2512  CB  PHE P 166      20.020   1.074   3.359  0.00  0.00      PROA  
ATOM   2513  HB1 PHE P 166      19.629   0.182   3.894  0.00  0.00      PROA  
ATOM   2514  HB2 PHE P 166      20.990   1.368   3.813  0.00  0.00      PROA  
ATOM   2515  CG  PHE P 166      20.200   0.788   1.914  0.00  0.00      PROA  
ATOM   2516  CD1 PHE P 166      19.541  -0.330   1.347  0.00  0.00      PROA  
ATOM   2517  HD1 PHE P 166      18.768  -0.920   1.817  0.00  0.00      PROA  
ATOM   2518  CE1 PHE P 166      19.695  -0.633  -0.008  0.00  0.00      PROA  
ATOM   2519  HE1 PHE P 166      19.073  -1.364  -0.504  0.00  0.00      PROA  
ATOM   2520  CZ  PHE P 166      20.534   0.175  -0.826  0.00  0.00      PROA  
ATOM   2521  HZ  PHE P 166      20.556   0.070  -1.901  0.00  0.00      PROA  
ATOM   2522  CD2 PHE P 166      21.043   1.543   1.094  0.00  0.00      PROA  
ATOM   2523  HD2 PHE P 166      21.446   2.486   1.432  0.00  0.00      PROA  
ATOM   2524  CE2 PHE P 166      21.277   1.203  -0.228  0.00  0.00      PROA  
ATOM   2525  HE2 PHE P 166      21.959   1.788  -0.827  0.00  0.00      PROA  
ATOM   2526  C   PHE P 166      17.626   2.085   3.000  0.00  0.00      PROA  
ATOM   2527  O   PHE P 166      16.797   1.277   3.487  0.00  0.00      PROA  
ATOM   2528  N   TYR P 167      17.298   2.678   1.871  0.00  0.00      PROA  
ATOM   2529  HN  TYR P 167      17.962   3.251   1.397  0.00  0.00      PROA  
ATOM   2530  CA  TYR P 167      16.045   2.584   1.096  0.00  0.00      PROA  
ATOM   2531  HA  TYR P 167      15.597   1.669   1.456  0.00  0.00      PROA  
ATOM   2532  CB  TYR P 167      15.204   3.833   1.215  0.00  0.00      PROA  
ATOM   2533  HB1 TYR P 167      14.238   3.679   0.689  0.00  0.00      PROA  
ATOM   2534  HB2 TYR P 167      15.746   4.700   0.781  0.00  0.00      PROA  
ATOM   2535  CG  TYR P 167      14.872   4.310   2.627  0.00  0.00      PROA  
ATOM   2536  CD1 TYR P 167      15.860   5.026   3.358  0.00  0.00      PROA  
ATOM   2537  HD1 TYR P 167      16.887   5.206   3.078  0.00  0.00      PROA  
ATOM   2538  CE1 TYR P 167      15.608   5.514   4.694  0.00  0.00      PROA  
ATOM   2539  HE1 TYR P 167      16.394   6.065   5.189  0.00  0.00      PROA  
ATOM   2540  CZ  TYR P 167      14.414   5.431   5.251  0.00  0.00      PROA  
ATOM   2541  OH  TYR P 167      14.088   5.737   6.607  0.00  0.00      PROA  
ATOM   2542  HH  TYR P 167      14.889   6.128   6.963  0.00  0.00      PROA  
ATOM   2543  CD2 TYR P 167      13.626   4.267   3.221  0.00  0.00      PROA  
ATOM   2544  HD2 TYR P 167      12.794   3.789   2.725  0.00  0.00      PROA  
ATOM   2545  CE2 TYR P 167      13.361   4.864   4.483  0.00  0.00      PROA  
ATOM   2546  HE2 TYR P 167      12.455   4.654   5.031  0.00  0.00      PROA  
ATOM   2547  C   TYR P 167      16.435   2.369  -0.346  0.00  0.00      PROA  
ATOM   2548  O   TYR P 167      17.516   2.793  -0.682  0.00  0.00      PROA  
ATOM   2549  N   LEU P 168      15.678   1.688  -1.258  0.00  0.00      PROA  
ATOM   2550  HN  LEU P 168      14.769   1.436  -0.938  0.00  0.00      PROA  
ATOM   2551  CA  LEU P 168      15.859   1.692  -2.670  0.00  0.00      PROA  
ATOM   2552  HA  LEU P 168      16.898   1.907  -2.871  0.00  0.00      PROA  
ATOM   2553  CB  LEU P 168      15.538   0.268  -3.156  0.00  0.00      PROA  
ATOM   2554  HB1 LEU P 168      15.714   0.254  -4.253  0.00  0.00      PROA  
ATOM   2555  HB2 LEU P 168      14.483   0.015  -2.916  0.00  0.00      PROA  
ATOM   2556  CG  LEU P 168      16.565  -0.802  -2.594  0.00  0.00      PROA  
ATOM   2557  HG  LEU P 168      16.577  -0.713  -1.487  0.00  0.00      PROA  
ATOM   2558  CD1 LEU P 168      15.999  -2.205  -2.829  0.00  0.00      PROA  
ATOM   2559 HD11 LEU P 168      15.073  -2.224  -2.215  0.00  0.00      PROA  
ATOM   2560 HD12 LEU P 168      16.605  -3.090  -2.542  0.00  0.00      PROA  
ATOM   2561 HD13 LEU P 168      15.639  -2.387  -3.864  0.00  0.00      PROA  
ATOM   2562  CD2 LEU P 168      17.981  -0.548  -3.211  0.00  0.00      PROA  
ATOM   2563 HD21 LEU P 168      18.725  -1.288  -2.845  0.00  0.00      PROA  
ATOM   2564 HD22 LEU P 168      18.369   0.461  -2.958  0.00  0.00      PROA  
ATOM   2565 HD23 LEU P 168      18.057  -0.826  -4.284  0.00  0.00      PROA  
ATOM   2566  C   LEU P 168      14.981   2.796  -3.276  0.00  0.00      PROA  
ATOM   2567  O   LEU P 168      14.171   3.396  -2.614  0.00  0.00      PROA  
ATOM   2568  N   THR P 169      15.150   3.132  -4.601  0.00  0.00      PROA  
ATOM   2569  HN  THR P 169      15.701   2.587  -5.228  0.00  0.00      PROA  
ATOM   2570  CA  THR P 169      14.252   4.072  -5.295  0.00  0.00      PROA  
ATOM   2571  HA  THR P 169      14.253   4.985  -4.719  0.00  0.00      PROA  
ATOM   2572  CB  THR P 169      14.671   4.478  -6.815  0.00  0.00      PROA  
ATOM   2573  HB  THR P 169      13.783   4.584  -7.474  0.00  0.00      PROA  
ATOM   2574  OG1 THR P 169      15.565   3.518  -7.354  0.00  0.00      PROA  
ATOM   2575  HG1 THR P 169      15.586   3.825  -8.264  0.00  0.00      PROA  
ATOM   2576  CG2 THR P 169      15.250   5.899  -6.869  0.00  0.00      PROA  
ATOM   2577 HG21 THR P 169      14.426   6.554  -6.516  0.00  0.00      PROA  
ATOM   2578 HG22 THR P 169      15.462   6.191  -7.920  0.00  0.00      PROA  
ATOM   2579 HG23 THR P 169      16.131   6.045  -6.207  0.00  0.00      PROA  
ATOM   2580  C   THR P 169      12.788   3.679  -5.323  0.00  0.00      PROA  
ATOM   2581  O   THR P 169      12.420   2.499  -5.516  0.00  0.00      PROA  
ATOM   2582  N   ARG P 170      11.901   4.652  -5.266  0.00  0.00      PROA  
ATOM   2583  HN  ARG P 170      12.236   5.565  -5.047  0.00  0.00      PROA  
ATOM   2584  CA  ARG P 170      10.587   4.523  -5.819  0.00  0.00      PROA  
ATOM   2585  HA  ARG P 170      10.162   3.532  -5.780  0.00  0.00      PROA  
ATOM   2586  CB  ARG P 170       9.566   5.267  -4.946  0.00  0.00      PROA  
ATOM   2587  HB1 ARG P 170       9.739   6.365  -4.958  0.00  0.00      PROA  
ATOM   2588  HB2 ARG P 170       9.621   4.907  -3.897  0.00  0.00      PROA  
ATOM   2589  CG  ARG P 170       8.074   5.088  -5.413  0.00  0.00      PROA  
ATOM   2590  HG1 ARG P 170       7.925   4.020  -5.682  0.00  0.00      PROA  
ATOM   2591  HG2 ARG P 170       7.815   5.696  -6.306  0.00  0.00      PROA  
ATOM   2592  CD  ARG P 170       6.977   5.441  -4.278  0.00  0.00      PROA  
ATOM   2593  HD1 ARG P 170       5.978   5.535  -4.756  0.00  0.00      PROA  
ATOM   2594  HD2 ARG P 170       7.302   6.373  -3.768  0.00  0.00      PROA  
ATOM   2595  NE  ARG P 170       6.894   4.254  -3.389  0.00  0.00      PROA  
ATOM   2596  HE  ARG P 170       7.095   3.324  -3.696  0.00  0.00      PROA  
ATOM   2597  CZ  ARG P 170       6.370   4.330  -2.216  0.00  0.00      PROA  
ATOM   2598  NH1 ARG P 170       6.338   3.210  -1.526  0.00  0.00      PROA  
ATOM   2599 HH11 ARG P 170       6.986   2.478  -1.739  0.00  0.00      PROA  
ATOM   2600 HH12 ARG P 170       5.958   3.320  -0.607  0.00  0.00      PROA  
ATOM   2601  NH2 ARG P 170       5.807   5.407  -1.679  0.00  0.00      PROA  
ATOM   2602 HH21 ARG P 170       5.818   6.254  -2.209  0.00  0.00      PROA  
ATOM   2603 HH22 ARG P 170       5.435   5.418  -0.751  0.00  0.00      PROA  
ATOM   2604  C   ARG P 170      10.438   4.817  -7.246  0.00  0.00      PROA  
ATOM   2605  O   ARG P 170      10.817   5.870  -7.702  0.00  0.00      PROA  
ATOM   2606  N   VAL P 171       9.776   3.833  -7.976  0.00  0.00      PROA  
ATOM   2607  HN  VAL P 171       9.365   3.053  -7.511  0.00  0.00      PROA  
ATOM   2608  CA  VAL P 171       9.545   3.907  -9.447  0.00  0.00      PROA  
ATOM   2609  HA  VAL P 171       9.343   4.896  -9.829  0.00  0.00      PROA  
ATOM   2610  CB  VAL P 171      10.622   3.203 -10.307  0.00  0.00      PROA  
ATOM   2611  HB  VAL P 171      10.350   3.237 -11.383  0.00  0.00      PROA  
ATOM   2612  CG1 VAL P 171      11.945   3.867 -10.133  0.00  0.00      PROA  
ATOM   2613 HG11 VAL P 171      12.364   3.587  -9.143  0.00  0.00      PROA  
ATOM   2614 HG12 VAL P 171      11.914   4.976 -10.190  0.00  0.00      PROA  
ATOM   2615 HG13 VAL P 171      12.625   3.510 -10.936  0.00  0.00      PROA  
ATOM   2616  CG2 VAL P 171      10.629   1.690 -10.030  0.00  0.00      PROA  
ATOM   2617 HG21 VAL P 171      11.217   1.515  -9.104  0.00  0.00      PROA  
ATOM   2618 HG22 VAL P 171      11.220   1.147 -10.799  0.00  0.00      PROA  
ATOM   2619 HG23 VAL P 171       9.641   1.213  -9.855  0.00  0.00      PROA  
ATOM   2620  C   VAL P 171       8.244   3.228  -9.869  0.00  0.00      PROA  
ATOM   2621  O   VAL P 171       7.639   2.553  -9.033  0.00  0.00      PROA  
ATOM   2622  N   SER P 172       7.816   3.272 -11.170  0.00  0.00      PROA  
ATOM   2623  HN  SER P 172       8.405   3.672 -11.867  0.00  0.00      PROA  
ATOM   2624  CA  SER P 172       6.525   2.779 -11.590  0.00  0.00      PROA  
ATOM   2625  HA  SER P 172       5.697   3.251 -11.082  0.00  0.00      PROA  
ATOM   2626  CB  SER P 172       6.294   2.995 -13.156  0.00  0.00      PROA  
ATOM   2627  HB1 SER P 172       6.959   2.204 -13.565  0.00  0.00      PROA  
ATOM   2628  HB2 SER P 172       6.736   3.958 -13.490  0.00  0.00      PROA  
ATOM   2629  OG  SER P 172       4.954   2.773 -13.529  0.00  0.00      PROA  
ATOM   2630  HG1 SER P 172       4.923   2.814 -14.488  0.00  0.00      PROA  
ATOM   2631  C   SER P 172       6.340   1.290 -11.337  0.00  0.00      PROA  
ATOM   2632  O   SER P 172       7.324   0.532 -11.418  0.00  0.00      PROA  
ATOM   2633  N   GLY P 173       5.162   0.806 -10.965  0.00  0.00      PROA  
ATOM   2634  HN  GLY P 173       4.423   1.437 -10.740  0.00  0.00      PROA  
ATOM   2635  CA  GLY P 173       5.078  -0.632 -10.587  0.00  0.00      PROA  
ATOM   2636  HA1 GLY P 173       5.521  -1.193 -11.396  0.00  0.00      PROA  
ATOM   2637  HA2 GLY P 173       4.038  -0.909 -10.499  0.00  0.00      PROA  
ATOM   2638  C   GLY P 173       5.853  -0.937  -9.363  0.00  0.00      PROA  
ATOM   2639  O   GLY P 173       5.784  -0.132  -8.411  0.00  0.00      PROA  
ATOM   2640  N   VAL P 174       6.548  -2.070  -9.278  0.00  0.00      PROA  
ATOM   2641  HN  VAL P 174       6.320  -2.691 -10.023  0.00  0.00      PROA  
ATOM   2642  CA  VAL P 174       7.111  -2.639  -8.086  0.00  0.00      PROA  
ATOM   2643  HA  VAL P 174       7.800  -3.414  -8.388  0.00  0.00      PROA  
ATOM   2644  CB  VAL P 174       8.075  -1.724  -7.372  0.00  0.00      PROA  
ATOM   2645  HB  VAL P 174       7.746  -0.704  -7.079  0.00  0.00      PROA  
ATOM   2646  CG1 VAL P 174       8.582  -2.453  -6.141  0.00  0.00      PROA  
ATOM   2647 HG11 VAL P 174       9.443  -1.907  -5.699  0.00  0.00      PROA  
ATOM   2648 HG12 VAL P 174       8.926  -3.499  -6.289  0.00  0.00      PROA  
ATOM   2649 HG13 VAL P 174       7.841  -2.366  -5.318  0.00  0.00      PROA  
ATOM   2650  CG2 VAL P 174       9.329  -1.519  -8.318  0.00  0.00      PROA  
ATOM   2651 HG21 VAL P 174       9.622  -2.558  -8.579  0.00  0.00      PROA  
ATOM   2652 HG22 VAL P 174      10.075  -0.791  -7.932  0.00  0.00      PROA  
ATOM   2653 HG23 VAL P 174       8.993  -0.960  -9.217  0.00  0.00      PROA  
ATOM   2654  C   VAL P 174       6.031  -3.265  -7.109  0.00  0.00      PROA  
ATOM   2655  O   VAL P 174       4.991  -2.713  -6.778  0.00  0.00      PROA  
ATOM   2656  N   LYS P 175       6.308  -4.519  -6.666  0.00  0.00      PROA  
ATOM   2657  HN  LYS P 175       7.165  -4.960  -6.921  0.00  0.00      PROA  
ATOM   2658  CA  LYS P 175       5.320  -5.206  -5.892  0.00  0.00      PROA  
ATOM   2659  HA  LYS P 175       4.381  -5.121  -6.420  0.00  0.00      PROA  
ATOM   2660  CB  LYS P 175       5.558  -6.708  -5.715  0.00  0.00      PROA  
ATOM   2661  HB1 LYS P 175       4.783  -7.075  -5.009  0.00  0.00      PROA  
ATOM   2662  HB2 LYS P 175       6.585  -6.874  -5.325  0.00  0.00      PROA  
ATOM   2663  CG  LYS P 175       5.324  -7.446  -7.115  0.00  0.00      PROA  
ATOM   2664  HG1 LYS P 175       5.885  -8.388  -6.936  0.00  0.00      PROA  
ATOM   2665  HG2 LYS P 175       5.846  -6.924  -7.945  0.00  0.00      PROA  
ATOM   2666  CD  LYS P 175       3.854  -7.767  -7.405  0.00  0.00      PROA  
ATOM   2667  HD1 LYS P 175       3.304  -6.808  -7.514  0.00  0.00      PROA  
ATOM   2668  HD2 LYS P 175       3.557  -8.440  -6.572  0.00  0.00      PROA  
ATOM   2669  CE  LYS P 175       3.618  -8.592  -8.652  0.00  0.00      PROA  
ATOM   2670  HE1 LYS P 175       3.982  -9.635  -8.530  0.00  0.00      PROA  
ATOM   2671  HE2 LYS P 175       4.066  -8.091  -9.536  0.00  0.00      PROA  
ATOM   2672  NZ  LYS P 175       2.156  -8.739  -8.877  0.00  0.00      PROA  
ATOM   2673  HZ1 LYS P 175       2.002  -9.233  -9.779  0.00  0.00      PROA  
ATOM   2674  HZ2 LYS P 175       1.671  -7.819  -8.908  0.00  0.00      PROA  
ATOM   2675  HZ3 LYS P 175       1.753  -9.264  -8.076  0.00  0.00      PROA  
ATOM   2676  C   LYS P 175       4.891  -4.590  -4.523  0.00  0.00      PROA  
ATOM   2677  O   LYS P 175       5.774  -3.902  -4.000  0.00  0.00      PROA  
ATOM   2678  N   PRO P 176       3.697  -4.706  -3.982  0.00  0.00      PROA  
ATOM   2679  CD  PRO P 176       2.530  -5.244  -4.616  0.00  0.00      PROA  
ATOM   2680  HD1 PRO P 176       2.579  -6.346  -4.489  0.00  0.00      PROA  
ATOM   2681  HD2 PRO P 176       2.413  -4.998  -5.693  0.00  0.00      PROA  
ATOM   2682  CA  PRO P 176       3.294  -3.774  -2.876  0.00  0.00      PROA  
ATOM   2683  HA  PRO P 176       3.437  -2.812  -3.347  0.00  0.00      PROA  
ATOM   2684  CB  PRO P 176       1.919  -4.192  -2.574  0.00  0.00      PROA  
ATOM   2685  HB1 PRO P 176       1.456  -3.366  -1.992  0.00  0.00      PROA  
ATOM   2686  HB2 PRO P 176       1.987  -5.046  -1.867  0.00  0.00      PROA  
ATOM   2687  CG  PRO P 176       1.305  -4.640  -3.866  0.00  0.00      PROA  
ATOM   2688  HG1 PRO P 176       0.412  -5.291  -3.754  0.00  0.00      PROA  
ATOM   2689  HG2 PRO P 176       1.035  -3.694  -4.381  0.00  0.00      PROA  
ATOM   2690  C   PRO P 176       4.124  -3.593  -1.653  0.00  0.00      PROA  
ATOM   2691  O   PRO P 176       4.535  -2.481  -1.228  0.00  0.00      PROA  
ATOM   2692  N   LYS P 177       4.478  -4.730  -1.089  0.00  0.00      PROA  
ATOM   2693  HN  LYS P 177       4.163  -5.568  -1.528  0.00  0.00      PROA  
ATOM   2694  CA  LYS P 177       5.242  -4.858   0.074  0.00  0.00      PROA  
ATOM   2695  HA  LYS P 177       4.983  -4.017   0.700  0.00  0.00      PROA  
ATOM   2696  CB  LYS P 177       4.841  -6.075   0.891  0.00  0.00      PROA  
ATOM   2697  HB1 LYS P 177       5.443  -6.035   1.824  0.00  0.00      PROA  
ATOM   2698  HB2 LYS P 177       5.175  -7.015   0.402  0.00  0.00      PROA  
ATOM   2699  CG  LYS P 177       3.390  -6.275   1.212  0.00  0.00      PROA  
ATOM   2700  HG1 LYS P 177       3.416  -7.250   1.743  0.00  0.00      PROA  
ATOM   2701  HG2 LYS P 177       2.723  -6.385   0.330  0.00  0.00      PROA  
ATOM   2702  CD  LYS P 177       2.819  -5.270   2.226  0.00  0.00      PROA  
ATOM   2703  HD1 LYS P 177       2.607  -4.391   1.581  0.00  0.00      PROA  
ATOM   2704  HD2 LYS P 177       3.585  -5.064   3.004  0.00  0.00      PROA  
ATOM   2705  CE  LYS P 177       1.586  -5.859   2.924  0.00  0.00      PROA  
ATOM   2706  HE1 LYS P 177       1.799  -6.808   3.460  0.00  0.00      PROA  
ATOM   2707  HE2 LYS P 177       0.778  -6.030   2.181  0.00  0.00      PROA  
ATOM   2708  NZ  LYS P 177       0.992  -4.845   3.783  0.00  0.00      PROA  
ATOM   2709  HZ1 LYS P 177       0.860  -3.912   3.343  0.00  0.00      PROA  
ATOM   2710  HZ2 LYS P 177       1.561  -4.708   4.642  0.00  0.00      PROA  
ATOM   2711  HZ3 LYS P 177       0.024  -5.109   4.058  0.00  0.00      PROA  
ATOM   2712  C   LYS P 177       6.794  -4.712  -0.186  0.00  0.00      PROA  
ATOM   2713  O   LYS P 177       7.631  -4.415   0.693  0.00  0.00      PROA  
ATOM   2714  N   TYR P 178       7.212  -4.791  -1.478  0.00  0.00      PROA  
ATOM   2715  HN  TYR P 178       6.619  -5.125  -2.207  0.00  0.00      PROA  
ATOM   2716  CA  TYR P 178       8.585  -4.443  -2.059  0.00  0.00      PROA  
ATOM   2717  HA  TYR P 178       9.306  -4.585  -1.267  0.00  0.00      PROA  
ATOM   2718  CB  TYR P 178       8.997  -5.253  -3.279  0.00  0.00      PROA  
ATOM   2719  HB1 TYR P 178       9.942  -4.809  -3.659  0.00  0.00      PROA  
ATOM   2720  HB2 TYR P 178       8.316  -5.183  -4.154  0.00  0.00      PROA  
ATOM   2721  CG  TYR P 178       9.215  -6.710  -2.975  0.00  0.00      PROA  
ATOM   2722  CD1 TYR P 178      10.519  -7.218  -2.785  0.00  0.00      PROA  
ATOM   2723  HD1 TYR P 178      11.313  -6.489  -2.712  0.00  0.00      PROA  
ATOM   2724  CE1 TYR P 178      10.828  -8.523  -2.601  0.00  0.00      PROA  
ATOM   2725  HE1 TYR P 178      11.834  -8.895  -2.478  0.00  0.00      PROA  
ATOM   2726  CZ  TYR P 178       9.791  -9.496  -2.504  0.00  0.00      PROA  
ATOM   2727  OH  TYR P 178      10.093 -10.832  -2.419  0.00  0.00      PROA  
ATOM   2728  HH  TYR P 178       9.406 -11.371  -2.818  0.00  0.00      PROA  
ATOM   2729  CD2 TYR P 178       8.151  -7.652  -2.828  0.00  0.00      PROA  
ATOM   2730  HD2 TYR P 178       7.142  -7.330  -3.039  0.00  0.00      PROA  
ATOM   2731  CE2 TYR P 178       8.446  -9.025  -2.609  0.00  0.00      PROA  
ATOM   2732  HE2 TYR P 178       7.631  -9.733  -2.586  0.00  0.00      PROA  
ATOM   2733  C   TYR P 178       8.670  -2.920  -2.328  0.00  0.00      PROA  
ATOM   2734  O   TYR P 178       9.680  -2.283  -1.958  0.00  0.00      PROA  
ATOM   2735  N   ASN P 179       7.579  -2.253  -2.803  0.00  0.00      PROA  
ATOM   2736  HN  ASN P 179       6.842  -2.813  -3.173  0.00  0.00      PROA  
ATOM   2737  CA  ASN P 179       7.461  -0.827  -2.980  0.00  0.00      PROA  
ATOM   2738  HA  ASN P 179       8.349  -0.460  -3.474  0.00  0.00      PROA  
ATOM   2739  CB  ASN P 179       6.150  -0.522  -3.735  0.00  0.00      PROA  
ATOM   2740  HB1 ASN P 179       5.343  -0.568  -2.973  0.00  0.00      PROA  
ATOM   2741  HB2 ASN P 179       6.114  -1.387  -4.432  0.00  0.00      PROA  
ATOM   2742  CG  ASN P 179       6.042   0.828  -4.480  0.00  0.00      PROA  
ATOM   2743  OD1 ASN P 179       6.897   1.726  -4.335  0.00  0.00      PROA  
ATOM   2744  ND2 ASN P 179       5.042   0.838  -5.348  0.00  0.00      PROA  
ATOM   2745 HD21 ASN P 179       4.281   0.191  -5.297  0.00  0.00      PROA  
ATOM   2746 HD22 ASN P 179       4.933   1.741  -5.764  0.00  0.00      PROA  
ATOM   2747  C   ASN P 179       7.392  -0.036  -1.623  0.00  0.00      PROA  
ATOM   2748  O   ASN P 179       7.935   1.058  -1.494  0.00  0.00      PROA  
ATOM   2749  N   SER P 180       6.725  -0.658  -0.618  0.00  0.00      PROA  
ATOM   2750  HN  SER P 180       6.125  -1.443  -0.747  0.00  0.00      PROA  
ATOM   2751  CA  SER P 180       6.645  -0.264   0.794  0.00  0.00      PROA  
ATOM   2752  HA  SER P 180       6.085   0.656   0.869  0.00  0.00      PROA  
ATOM   2753  CB  SER P 180       5.835  -1.297   1.652  0.00  0.00      PROA  
ATOM   2754  HB1 SER P 180       6.324  -2.280   1.484  0.00  0.00      PROA  
ATOM   2755  HB2 SER P 180       4.779  -1.471   1.354  0.00  0.00      PROA  
ATOM   2756  OG  SER P 180       5.733  -1.028   3.049  0.00  0.00      PROA  
ATOM   2757  HG1 SER P 180       5.082  -1.585   3.483  0.00  0.00      PROA  
ATOM   2758  C   SER P 180       7.951   0.023   1.483  0.00  0.00      PROA  
ATOM   2759  O   SER P 180       8.812  -0.796   1.670  0.00  0.00      PROA  
ATOM   2760  N   GLY P 181       8.135   1.331   1.795  0.00  0.00      PROA  
ATOM   2761  HN  GLY P 181       7.380   1.979   1.729  0.00  0.00      PROA  
ATOM   2762  CA  GLY P 181       9.388   1.855   2.371  0.00  0.00      PROA  
ATOM   2763  HA1 GLY P 181       9.712   1.231   3.190  0.00  0.00      PROA  
ATOM   2764  HA2 GLY P 181       9.142   2.781   2.872  0.00  0.00      PROA  
ATOM   2765  C   GLY P 181      10.507   2.103   1.299  0.00  0.00      PROA  
ATOM   2766  O   GLY P 181      11.722   2.064   1.468  0.00  0.00      PROA  
ATOM   2767  N   ALA P 182      10.088   2.334   0.092  0.00  0.00      PROA  
ATOM   2768  HN  ALA P 182       9.127   2.167  -0.112  0.00  0.00      PROA  
ATOM   2769  CA  ALA P 182      10.875   2.867  -1.058  0.00  0.00      PROA  
ATOM   2770  HA  ALA P 182      11.909   2.558  -1.006  0.00  0.00      PROA  
ATOM   2771  CB  ALA P 182      10.322   2.409  -2.449  0.00  0.00      PROA  
ATOM   2772  HB1 ALA P 182      10.274   1.306  -2.576  0.00  0.00      PROA  
ATOM   2773  HB2 ALA P 182      10.961   2.799  -3.270  0.00  0.00      PROA  
ATOM   2774  HB3 ALA P 182       9.277   2.763  -2.576  0.00  0.00      PROA  
ATOM   2775  C   ALA P 182      10.879   4.376  -0.997  0.00  0.00      PROA  
ATOM   2776  O   ALA P 182       9.938   5.047  -0.480  0.00  0.00      PROA  
ATOM   2777  N   LEU P 183      11.945   5.031  -1.508  0.00  0.00      PROA  
ATOM   2778  HN  LEU P 183      12.628   4.459  -1.957  0.00  0.00      PROA  
ATOM   2779  CA  LEU P 183      12.281   6.437  -1.226  0.00  0.00      PROA  
ATOM   2780  HA  LEU P 183      11.546   6.783  -0.514  0.00  0.00      PROA  
ATOM   2781  CB  LEU P 183      13.689   6.553  -0.496  0.00  0.00      PROA  
ATOM   2782  HB1 LEU P 183      14.413   6.178  -1.250  0.00  0.00      PROA  
ATOM   2783  HB2 LEU P 183      13.614   5.716   0.231  0.00  0.00      PROA  
ATOM   2784  CG  LEU P 183      14.041   7.875   0.253  0.00  0.00      PROA  
ATOM   2785  HG  LEU P 183      13.881   8.729  -0.438  0.00  0.00      PROA  
ATOM   2786  CD1 LEU P 183      13.140   8.124   1.444  0.00  0.00      PROA  
ATOM   2787 HD11 LEU P 183      12.066   8.110   1.159  0.00  0.00      PROA  
ATOM   2788 HD12 LEU P 183      13.299   9.202   1.661  0.00  0.00      PROA  
ATOM   2789 HD13 LEU P 183      13.299   7.469   2.327  0.00  0.00      PROA  
ATOM   2790  CD2 LEU P 183      15.487   7.906   0.648  0.00  0.00      PROA  
ATOM   2791 HD21 LEU P 183      15.606   6.986   1.260  0.00  0.00      PROA  
ATOM   2792 HD22 LEU P 183      15.823   8.798   1.220  0.00  0.00      PROA  
ATOM   2793 HD23 LEU P 183      16.086   7.825  -0.284  0.00  0.00      PROA  
ATOM   2794  C   LEU P 183      12.277   7.297  -2.549  0.00  0.00      PROA  
ATOM   2795  O   LEU P 183      12.957   6.929  -3.532  0.00  0.00      PROA  
ATOM   2796  N   HSD P 184      11.471   8.386  -2.520  0.00  0.00      PROA  
ATOM   2797  HN  HSD P 184      10.868   8.566  -1.746  0.00  0.00      PROA  
ATOM   2798  CA  HSD P 184      11.377   9.270  -3.669  0.00  0.00      PROA  
ATOM   2799  HA  HSD P 184      11.959   8.873  -4.487  0.00  0.00      PROA  
ATOM   2800  CB  HSD P 184       9.877   9.421  -4.131  0.00  0.00      PROA  
ATOM   2801  HB1 HSD P 184       9.385   9.496  -3.138  0.00  0.00      PROA  
ATOM   2802  HB2 HSD P 184       9.372   8.543  -4.587  0.00  0.00      PROA  
ATOM   2803  ND1 HSD P 184       9.980  10.800  -6.177  0.00  0.00      PROA  
ATOM   2804  HD1 HSD P 184      10.681  10.246  -6.626  0.00  0.00      PROA  
ATOM   2805  CG  HSD P 184       9.511  10.620  -4.916  0.00  0.00      PROA  
ATOM   2806  CE1 HSD P 184       9.437  11.909  -6.699  0.00  0.00      PROA  
ATOM   2807  HE1 HSD P 184       9.855  12.301  -7.627  0.00  0.00      PROA  
ATOM   2808  NE2 HSD P 184       8.747  12.537  -5.794  0.00  0.00      PROA  
ATOM   2809  CD2 HSD P 184       8.729  11.695  -4.672  0.00  0.00      PROA  
ATOM   2810  HD2 HSD P 184       8.130  11.866  -3.786  0.00  0.00      PROA  
ATOM   2811  C   HSD P 184      12.110  10.605  -3.390  0.00  0.00      PROA  
ATOM   2812  O   HSD P 184      12.302  10.876  -2.233  0.00  0.00      PROA  
ATOM   2813  N   ILE P 185      12.611  11.382  -4.389  0.00  0.00      PROA  
ATOM   2814  HN  ILE P 185      12.630  11.182  -5.366  0.00  0.00      PROA  
ATOM   2815  CA  ILE P 185      13.266  12.659  -4.075  0.00  0.00      PROA  
ATOM   2816  HA  ILE P 185      14.099  12.361  -3.455  0.00  0.00      PROA  
ATOM   2817  CB  ILE P 185      13.689  13.276  -5.364  0.00  0.00      PROA  
ATOM   2818  HB  ILE P 185      14.419  12.603  -5.862  0.00  0.00      PROA  
ATOM   2819  CG2 ILE P 185      12.541  13.308  -6.396  0.00  0.00      PROA  
ATOM   2820 HG21 ILE P 185      12.017  12.361  -6.645  0.00  0.00      PROA  
ATOM   2821 HG22 ILE P 185      12.916  13.757  -7.340  0.00  0.00      PROA  
ATOM   2822 HG23 ILE P 185      11.878  14.112  -6.010  0.00  0.00      PROA  
ATOM   2823  CG1 ILE P 185      14.438  14.602  -5.236  0.00  0.00      PROA  
ATOM   2824 HG11 ILE P 185      13.880  15.354  -4.640  0.00  0.00      PROA  
ATOM   2825 HG12 ILE P 185      14.552  15.004  -6.266  0.00  0.00      PROA  
ATOM   2826  CD  ILE P 185      15.937  14.546  -4.719  0.00  0.00      PROA  
ATOM   2827  HD1 ILE P 185      16.635  13.832  -5.207  0.00  0.00      PROA  
ATOM   2828  HD2 ILE P 185      15.950  14.382  -3.621  0.00  0.00      PROA  
ATOM   2829  HD3 ILE P 185      16.346  15.577  -4.769  0.00  0.00      PROA  
ATOM   2830  C   ILE P 185      12.451  13.642  -3.188  0.00  0.00      PROA  
ATOM   2831  O   ILE P 185      12.941  14.250  -2.222  0.00  0.00      PROA  
ATOM   2832  N   LYS P 186      11.072  13.690  -3.308  0.00  0.00      PROA  
ATOM   2833  HN  LYS P 186      10.604  13.231  -4.060  0.00  0.00      PROA  
ATOM   2834  CA  LYS P 186      10.313  14.563  -2.414  0.00  0.00      PROA  
ATOM   2835  HA  LYS P 186      10.962  15.355  -2.071  0.00  0.00      PROA  
ATOM   2836  CB  LYS P 186       9.049  15.124  -3.175  0.00  0.00      PROA  
ATOM   2837  HB1 LYS P 186       8.569  15.906  -2.548  0.00  0.00      PROA  
ATOM   2838  HB2 LYS P 186       8.265  14.350  -3.319  0.00  0.00      PROA  
ATOM   2839  CG  LYS P 186       9.288  15.766  -4.515  0.00  0.00      PROA  
ATOM   2840  HG1 LYS P 186       9.421  14.922  -5.224  0.00  0.00      PROA  
ATOM   2841  HG2 LYS P 186      10.147  16.471  -4.536  0.00  0.00      PROA  
ATOM   2842  CD  LYS P 186       8.057  16.563  -4.954  0.00  0.00      PROA  
ATOM   2843  HD1 LYS P 186       8.249  17.632  -4.720  0.00  0.00      PROA  
ATOM   2844  HD2 LYS P 186       7.144  16.118  -4.503  0.00  0.00      PROA  
ATOM   2845  CE  LYS P 186       7.745  16.515  -6.465  0.00  0.00      PROA  
ATOM   2846  HE1 LYS P 186       8.583  16.850  -7.112  0.00  0.00      PROA  
ATOM   2847  HE2 LYS P 186       6.889  17.130  -6.817  0.00  0.00      PROA  
ATOM   2848  NZ  LYS P 186       7.414  15.143  -6.980  0.00  0.00      PROA  
ATOM   2849  HZ1 LYS P 186       7.141  15.116  -7.984  0.00  0.00      PROA  
ATOM   2850  HZ2 LYS P 186       6.690  14.673  -6.401  0.00  0.00      PROA  
ATOM   2851  HZ3 LYS P 186       8.275  14.564  -6.906  0.00  0.00      PROA  
ATOM   2852  C   LYS P 186       9.909  13.927  -1.052  0.00  0.00      PROA  
ATOM   2853  O   LYS P 186       9.213  14.566  -0.247  0.00  0.00      PROA  
ATOM   2854  N   ASP P 187      10.480  12.788  -0.773  0.00  0.00      PROA  
ATOM   2855  HN  ASP P 187      10.977  12.286  -1.477  0.00  0.00      PROA  
ATOM   2856  CA  ASP P 187      10.548  12.235   0.595  0.00  0.00      PROA  
ATOM   2857  HA  ASP P 187       9.683  12.437   1.209  0.00  0.00      PROA  
ATOM   2858  CB  ASP P 187      10.795  10.668   0.617  0.00  0.00      PROA  
ATOM   2859  HB1 ASP P 187      10.629  10.401   1.682  0.00  0.00      PROA  
ATOM   2860  HB2 ASP P 187      11.745  10.314   0.164  0.00  0.00      PROA  
ATOM   2861  CG  ASP P 187       9.726   9.917  -0.116  0.00  0.00      PROA  
ATOM   2862  OD1 ASP P 187       8.662  10.380  -0.537  0.00  0.00      PROA  
ATOM   2863  OD2 ASP P 187       9.886   8.685  -0.090  0.00  0.00      PROA  
ATOM   2864  C   ASP P 187      11.656  12.793   1.333  0.00  0.00      PROA  
ATOM   2865  O   ASP P 187      11.453  13.204   2.438  0.00  0.00      PROA  
ATOM   2866  N   ILE P 188      12.841  12.950   0.754  0.00  0.00      PROA  
ATOM   2867  HN  ILE P 188      12.964  12.644  -0.187  0.00  0.00      PROA  
ATOM   2868  CA  ILE P 188      13.979  13.563   1.460  0.00  0.00      PROA  
ATOM   2869  HA  ILE P 188      14.078  13.102   2.432  0.00  0.00      PROA  
ATOM   2870  CB  ILE P 188      15.301  13.357   0.730  0.00  0.00      PROA  
ATOM   2871  HB  ILE P 188      15.367  13.730  -0.315  0.00  0.00      PROA  
ATOM   2872  CG2 ILE P 188      16.384  14.049   1.562  0.00  0.00      PROA  
ATOM   2873 HG21 ILE P 188      17.371  13.561   1.408  0.00  0.00      PROA  
ATOM   2874 HG22 ILE P 188      16.103  13.774   2.601  0.00  0.00      PROA  
ATOM   2875 HG23 ILE P 188      16.430  15.134   1.328  0.00  0.00      PROA  
ATOM   2876  CG1 ILE P 188      15.469  11.826   0.655  0.00  0.00      PROA  
ATOM   2877 HG11 ILE P 188      14.622  11.344   0.120  0.00  0.00      PROA  
ATOM   2878 HG12 ILE P 188      15.421  11.383   1.672  0.00  0.00      PROA  
ATOM   2879  CD  ILE P 188      16.689  11.509  -0.129  0.00  0.00      PROA  
ATOM   2880  HD1 ILE P 188      17.523  11.126   0.497  0.00  0.00      PROA  
ATOM   2881  HD2 ILE P 188      16.981  12.350  -0.792  0.00  0.00      PROA  
ATOM   2882  HD3 ILE P 188      16.465  10.623  -0.761  0.00  0.00      PROA  
ATOM   2883  C   ILE P 188      13.822  15.116   1.661  0.00  0.00      PROA  
ATOM   2884  O   ILE P 188      14.156  15.684   2.721  0.00  0.00      PROA  
ATOM   2885  N   LEU P 189      13.233  15.800   0.602  0.00  0.00      PROA  
ATOM   2886  HN  LEU P 189      13.058  15.337  -0.264  0.00  0.00      PROA  
ATOM   2887  CA  LEU P 189      12.998  17.231   0.574  0.00  0.00      PROA  
ATOM   2888  HA  LEU P 189      13.430  17.686   1.453  0.00  0.00      PROA  
ATOM   2889  CB  LEU P 189      13.598  17.773  -0.736  0.00  0.00      PROA  
ATOM   2890  HB1 LEU P 189      13.502  18.876  -0.647  0.00  0.00      PROA  
ATOM   2891  HB2 LEU P 189      13.009  17.431  -1.613  0.00  0.00      PROA  
ATOM   2892  CG  LEU P 189      15.033  17.326  -1.220  0.00  0.00      PROA  
ATOM   2893  HG  LEU P 189      15.048  16.216  -1.265  0.00  0.00      PROA  
ATOM   2894  CD1 LEU P 189      15.453  18.039  -2.510  0.00  0.00      PROA  
ATOM   2895 HD11 LEU P 189      16.541  17.850  -2.628  0.00  0.00      PROA  
ATOM   2896 HD12 LEU P 189      15.132  19.098  -2.615  0.00  0.00      PROA  
ATOM   2897 HD13 LEU P 189      14.990  17.440  -3.323  0.00  0.00      PROA  
ATOM   2898  CD2 LEU P 189      16.063  17.662  -0.115  0.00  0.00      PROA  
ATOM   2899 HD21 LEU P 189      17.114  17.524  -0.448  0.00  0.00      PROA  
ATOM   2900 HD22 LEU P 189      15.992  17.113   0.848  0.00  0.00      PROA  
ATOM   2901 HD23 LEU P 189      15.839  18.740   0.027  0.00  0.00      PROA  
ATOM   2902  C   LEU P 189      11.500  17.445   0.674  0.00  0.00      PROA  
ATOM   2903  O   LEU P 189      10.898  18.350   0.081  0.00  0.00      PROA  
ATOM   2904  N   SER P 190      10.779  16.530   1.467  0.00  0.00      PROA  
ATOM   2905  HN  SER P 190      11.305  15.792   1.882  0.00  0.00      PROA  
ATOM   2906  CA  SER P 190       9.432  16.654   1.955  0.00  0.00      PROA  
ATOM   2907  HA  SER P 190       8.786  16.562   1.094  0.00  0.00      PROA  
ATOM   2908  CB  SER P 190       9.086  15.372   2.824  0.00  0.00      PROA  
ATOM   2909  HB1 SER P 190       9.937  15.404   3.538  0.00  0.00      PROA  
ATOM   2910  HB2 SER P 190       9.032  14.383   2.320  0.00  0.00      PROA  
ATOM   2911  OG  SER P 190       7.873  15.513   3.526  0.00  0.00      PROA  
ATOM   2912  HG1 SER P 190       7.690  14.625   3.841  0.00  0.00      PROA  
ATOM   2913  C   SER P 190       9.150  17.974   2.664  0.00  0.00      PROA  
ATOM   2914  O   SER P 190      10.090  18.441   3.338  0.00  0.00      PROA  
ATOM   2915  N   PRO P 191       7.948  18.636   2.587  0.00  0.00      PROA  
ATOM   2916  CD  PRO P 191       6.868  18.200   1.704  0.00  0.00      PROA  
ATOM   2917  HD1 PRO P 191       6.559  17.163   1.956  0.00  0.00      PROA  
ATOM   2918  HD2 PRO P 191       7.233  18.078   0.662  0.00  0.00      PROA  
ATOM   2919  CA  PRO P 191       7.689  19.864   3.329  0.00  0.00      PROA  
ATOM   2920  HA  PRO P 191       8.528  20.531   3.464  0.00  0.00      PROA  
ATOM   2921  CB  PRO P 191       6.547  20.494   2.419  0.00  0.00      PROA  
ATOM   2922  HB1 PRO P 191       6.974  20.911   1.482  0.00  0.00      PROA  
ATOM   2923  HB2 PRO P 191       5.826  21.194   2.892  0.00  0.00      PROA  
ATOM   2924  CG  PRO P 191       5.753  19.247   1.922  0.00  0.00      PROA  
ATOM   2925  HG1 PRO P 191       5.191  18.976   2.842  0.00  0.00      PROA  
ATOM   2926  HG2 PRO P 191       5.094  19.483   1.059  0.00  0.00      PROA  
ATOM   2927  C   PRO P 191       7.211  19.528   4.674  0.00  0.00      PROA  
ATOM   2928  O   PRO P 191       6.777  20.498   5.300  0.00  0.00      PROA  
ATOM   2929  N   LEU P 192       7.240  18.262   5.086  0.00  0.00      PROA  
ATOM   2930  HN  LEU P 192       7.462  17.583   4.390  0.00  0.00      PROA  
ATOM   2931  CA  LEU P 192       6.928  17.856   6.444  0.00  0.00      PROA  
ATOM   2932  HA  LEU P 192       6.136  18.498   6.800  0.00  0.00      PROA  
ATOM   2933  CB  LEU P 192       6.447  16.374   6.489  0.00  0.00      PROA  
ATOM   2934  HB1 LEU P 192       6.174  16.094   7.528  0.00  0.00      PROA  
ATOM   2935  HB2 LEU P 192       7.218  15.691   6.073  0.00  0.00      PROA  
ATOM   2936  CG  LEU P 192       5.156  16.035   5.656  0.00  0.00      PROA  
ATOM   2937  HG  LEU P 192       5.150  16.387   4.602  0.00  0.00      PROA  
ATOM   2938  CD1 LEU P 192       4.850  14.511   5.649  0.00  0.00      PROA  
ATOM   2939 HD11 LEU P 192       3.845  14.208   5.283  0.00  0.00      PROA  
ATOM   2940 HD12 LEU P 192       4.916  14.268   6.731  0.00  0.00      PROA  
ATOM   2941 HD13 LEU P 192       5.693  14.010   5.128  0.00  0.00      PROA  
ATOM   2942  CD2 LEU P 192       3.985  16.847   6.096  0.00  0.00      PROA  
ATOM   2943 HD21 LEU P 192       4.031  17.093   7.178  0.00  0.00      PROA  
ATOM   2944 HD22 LEU P 192       3.029  16.386   5.768  0.00  0.00      PROA  
ATOM   2945 HD23 LEU P 192       4.132  17.817   5.575  0.00  0.00      PROA  
ATOM   2946  C   LEU P 192       8.053  18.105   7.409  0.00  0.00      PROA  
ATOM   2947  O   LEU P 192       7.849  18.191   8.632  0.00  0.00      PROA  
ATOM   2948  N   PHE P 193       9.297  18.247   6.900  0.00  0.00      PROA  
ATOM   2949  HN  PHE P 193       9.335  18.134   5.910  0.00  0.00      PROA  
ATOM   2950  CA  PHE P 193      10.423  18.732   7.638  0.00  0.00      PROA  
ATOM   2951  HA  PHE P 193      10.305  18.234   8.589  0.00  0.00      PROA  
ATOM   2952  CB  PHE P 193      11.768  18.358   6.860  0.00  0.00      PROA  
ATOM   2953  HB1 PHE P 193      12.571  18.968   7.327  0.00  0.00      PROA  
ATOM   2954  HB2 PHE P 193      11.540  18.685   5.823  0.00  0.00      PROA  
ATOM   2955  CG  PHE P 193      12.006  16.873   6.902  0.00  0.00      PROA  
ATOM   2956  CD1 PHE P 193      12.418  16.096   5.794  0.00  0.00      PROA  
ATOM   2957  HD1 PHE P 193      12.676  16.560   4.854  0.00  0.00      PROA  
ATOM   2958  CE1 PHE P 193      12.498  14.699   5.867  0.00  0.00      PROA  
ATOM   2959  HE1 PHE P 193      12.636  14.116   4.968  0.00  0.00      PROA  
ATOM   2960  CZ  PHE P 193      12.267  14.032   7.074  0.00  0.00      PROA  
ATOM   2961  HZ  PHE P 193      12.422  12.967   7.161  0.00  0.00      PROA  
ATOM   2962  CD2 PHE P 193      11.822  16.199   8.138  0.00  0.00      PROA  
ATOM   2963  HD2 PHE P 193      11.623  16.762   9.038  0.00  0.00      PROA  
ATOM   2964  CE2 PHE P 193      12.086  14.816   8.241  0.00  0.00      PROA  
ATOM   2965  HE2 PHE P 193      11.973  14.232   9.142  0.00  0.00      PROA  
ATOM   2966  C   PHE P 193      10.388  20.227   8.000  0.00  0.00      PROA  
ATOM   2967  O   PHE P 193       9.680  20.998   7.340  0.00  0.00      PROA  
ATOM   2968  N   GLY P 194      11.104  20.620   9.091  0.00  0.00      PROA  
ATOM   2969  HN  GLY P 194      11.593  19.930   9.619  0.00  0.00      PROA  
ATOM   2970  CA  GLY P 194      11.216  21.992   9.533  0.00  0.00      PROA  
ATOM   2971  HA1 GLY P 194      11.591  21.976  10.546  0.00  0.00      PROA  
ATOM   2972  HA2 GLY P 194      10.288  22.529   9.403  0.00  0.00      PROA  
ATOM   2973  C   GLY P 194      12.250  22.855   8.798  0.00  0.00      PROA  
ATOM   2974  O   GLY P 194      12.554  22.668   7.610  0.00  0.00      PROA  
ATOM   2975  N   THR P 195      12.703  23.875   9.442  0.00  0.00      PROA  
ATOM   2976  HN  THR P 195      12.413  23.909  10.395  0.00  0.00      PROA  
ATOM   2977  CA  THR P 195      13.475  25.017   8.874  0.00  0.00      PROA  
ATOM   2978  HA  THR P 195      12.947  25.385   8.007  0.00  0.00      PROA  
ATOM   2979  CB  THR P 195      13.689  26.157   9.799  0.00  0.00      PROA  
ATOM   2980  HB  THR P 195      14.296  25.861  10.682  0.00  0.00      PROA  
ATOM   2981  OG1 THR P 195      12.402  26.699  10.151  0.00  0.00      PROA  
ATOM   2982  HG1 THR P 195      12.049  26.079  10.793  0.00  0.00      PROA  
ATOM   2983  CG2 THR P 195      14.348  27.371   9.196  0.00  0.00      PROA  
ATOM   2984 HG21 THR P 195      14.297  28.256   9.867  0.00  0.00      PROA  
ATOM   2985 HG22 THR P 195      13.896  27.628   8.214  0.00  0.00      PROA  
ATOM   2986 HG23 THR P 195      15.410  27.122   8.985  0.00  0.00      PROA  
ATOM   2987  C   THR P 195      14.722  24.717   8.172  0.00  0.00      PROA  
ATOM   2988  O   THR P 195      15.744  24.462   8.872  0.00  0.00      PROA  
ATOM   2989  N   LEU P 196      14.752  24.662   6.864  0.00  0.00      PROA  
ATOM   2990  HN  LEU P 196      13.955  24.905   6.317  0.00  0.00      PROA  
ATOM   2991  CA  LEU P 196      15.980  24.507   6.090  0.00  0.00      PROA  
ATOM   2992  HA  LEU P 196      16.513  23.658   6.493  0.00  0.00      PROA  
ATOM   2993  CB  LEU P 196      15.616  24.192   4.619  0.00  0.00      PROA  
ATOM   2994  HB1 LEU P 196      15.106  25.115   4.270  0.00  0.00      PROA  
ATOM   2995  HB2 LEU P 196      14.843  23.402   4.506  0.00  0.00      PROA  
ATOM   2996  CG  LEU P 196      16.800  23.802   3.689  0.00  0.00      PROA  
ATOM   2997  HG  LEU P 196      17.636  24.519   3.832  0.00  0.00      PROA  
ATOM   2998  CD1 LEU P 196      17.137  22.348   3.954  0.00  0.00      PROA  
ATOM   2999 HD11 LEU P 196      17.256  21.983   4.997  0.00  0.00      PROA  
ATOM   3000 HD12 LEU P 196      18.076  22.059   3.434  0.00  0.00      PROA  
ATOM   3001 HD13 LEU P 196      16.296  21.700   3.628  0.00  0.00      PROA  
ATOM   3002  CD2 LEU P 196      16.340  23.830   2.131  0.00  0.00      PROA  
ATOM   3003 HD21 LEU P 196      15.286  23.481   2.167  0.00  0.00      PROA  
ATOM   3004 HD22 LEU P 196      17.035  23.326   1.426  0.00  0.00      PROA  
ATOM   3005 HD23 LEU P 196      16.242  24.883   1.789  0.00  0.00      PROA  
ATOM   3006  C   LEU P 196      16.846  25.764   6.239  0.00  0.00      PROA  
ATOM   3007  O   LEU P 196      16.407  26.896   5.967  0.00  0.00      PROA  
ATOM   3008  N   VAL P 197      18.133  25.502   6.581  0.00  0.00      PROA  
ATOM   3009  HN  VAL P 197      18.428  24.615   6.929  0.00  0.00      PROA  
ATOM   3010  CA  VAL P 197      19.171  26.466   6.675  0.00  0.00      PROA  
ATOM   3011  HA  VAL P 197      18.725  27.402   6.981  0.00  0.00      PROA  
ATOM   3012  CB  VAL P 197      20.046  26.042   7.885  0.00  0.00      PROA  
ATOM   3013  HB  VAL P 197      20.432  25.015   7.705  0.00  0.00      PROA  
ATOM   3014  CG1 VAL P 197      21.325  26.914   7.938  0.00  0.00      PROA  
ATOM   3015 HG11 VAL P 197      21.146  28.009   7.994  0.00  0.00      PROA  
ATOM   3016 HG12 VAL P 197      21.821  26.732   6.961  0.00  0.00      PROA  
ATOM   3017 HG13 VAL P 197      22.001  26.588   8.756  0.00  0.00      PROA  
ATOM   3018  CG2 VAL P 197      19.308  26.002   9.280  0.00  0.00      PROA  
ATOM   3019 HG21 VAL P 197      18.864  26.978   9.569  0.00  0.00      PROA  
ATOM   3020 HG22 VAL P 197      20.157  25.763   9.956  0.00  0.00      PROA  
ATOM   3021 HG23 VAL P 197      18.507  25.238   9.377  0.00  0.00      PROA  
ATOM   3022  C   VAL P 197      19.989  26.595   5.411  0.00  0.00      PROA  
ATOM   3023  O   VAL P 197      20.069  27.697   4.795  0.00  0.00      PROA  
ATOM   3024  N   SER P 198      20.694  25.543   4.962  0.00  0.00      PROA  
ATOM   3025  HN  SER P 198      20.714  24.723   5.528  0.00  0.00      PROA  
ATOM   3026  CA  SER P 198      21.615  25.679   3.839  0.00  0.00      PROA  
ATOM   3027  HA  SER P 198      21.167  26.277   3.059  0.00  0.00      PROA  
ATOM   3028  CB  SER P 198      22.929  26.348   4.341  0.00  0.00      PROA  
ATOM   3029  HB1 SER P 198      23.209  26.031   5.368  0.00  0.00      PROA  
ATOM   3030  HB2 SER P 198      22.679  27.429   4.400  0.00  0.00      PROA  
ATOM   3031  OG  SER P 198      24.045  26.388   3.426  0.00  0.00      PROA  
ATOM   3032  HG1 SER P 198      24.807  26.577   3.977  0.00  0.00      PROA  
ATOM   3033  C   SER P 198      21.843  24.262   3.247  0.00  0.00      PROA  
ATOM   3034  O   SER P 198      21.639  23.217   3.954  0.00  0.00      PROA  
ATOM   3035  N   SER P 199      22.102  24.190   1.945  0.00  0.00      PROA  
ATOM   3036  HN  SER P 199      22.157  24.981   1.340  0.00  0.00      PROA  
ATOM   3037  CA  SER P 199      22.261  22.901   1.246  0.00  0.00      PROA  
ATOM   3038  HA  SER P 199      22.274  22.084   1.953  0.00  0.00      PROA  
ATOM   3039  CB  SER P 199      21.017  22.632   0.385  0.00  0.00      PROA  
ATOM   3040  HB1 SER P 199      20.902  23.356  -0.450  0.00  0.00      PROA  
ATOM   3041  HB2 SER P 199      20.119  22.875   0.992  0.00  0.00      PROA  
ATOM   3042  OG  SER P 199      21.069  21.313  -0.143  0.00  0.00      PROA  
ATOM   3043  HG1 SER P 199      20.190  21.047  -0.423  0.00  0.00      PROA  
ATOM   3044  C   SER P 199      23.500  22.820   0.501  0.00  0.00      PROA  
ATOM   3045  O   SER P 199      23.952  23.782  -0.101  0.00  0.00      PROA  
ATOM   3046  N   ALA P 200      24.117  21.634   0.487  0.00  0.00      PROA  
ATOM   3047  HN  ALA P 200      23.826  20.932   1.134  0.00  0.00      PROA  
ATOM   3048  CA  ALA P 200      25.203  21.437  -0.454  0.00  0.00      PROA  
ATOM   3049  HA  ALA P 200      25.355  22.250  -1.149  0.00  0.00      PROA  
ATOM   3050  CB  ALA P 200      26.557  21.283   0.297  0.00  0.00      PROA  
ATOM   3051  HB1 ALA P 200      27.430  21.241  -0.388  0.00  0.00      PROA  
ATOM   3052  HB2 ALA P 200      26.620  20.334   0.873  0.00  0.00      PROA  
ATOM   3053  HB3 ALA P 200      26.788  22.191   0.893  0.00  0.00      PROA  
ATOM   3054  C   ALA P 200      24.891  20.184  -1.229  0.00  0.00      PROA  
ATOM   3055  O   ALA P 200      24.337  19.209  -0.672  0.00  0.00      PROA  
ATOM   3056  N   GLN P 201      25.146  20.165  -2.565  0.00  0.00      PROA  
ATOM   3057  HN  GLN P 201      25.510  20.996  -2.978  0.00  0.00      PROA  
ATOM   3058  CA  GLN P 201      24.846  19.014  -3.465  0.00  0.00      PROA  
ATOM   3059  HA  GLN P 201      24.642  18.095  -2.936  0.00  0.00      PROA  
ATOM   3060  CB  GLN P 201      23.778  19.444  -4.441  0.00  0.00      PROA  
ATOM   3061  HB1 GLN P 201      23.266  18.536  -4.825  0.00  0.00      PROA  
ATOM   3062  HB2 GLN P 201      24.237  19.970  -5.306  0.00  0.00      PROA  
ATOM   3063  CG  GLN P 201      22.634  20.370  -3.945  0.00  0.00      PROA  
ATOM   3064  HG1 GLN P 201      22.144  21.002  -4.716  0.00  0.00      PROA  
ATOM   3065  HG2 GLN P 201      22.975  21.057  -3.141  0.00  0.00      PROA  
ATOM   3066  CD  GLN P 201      21.500  19.665  -3.175  0.00  0.00      PROA  
ATOM   3067  OE1 GLN P 201      20.333  19.811  -3.476  0.00  0.00      PROA  
ATOM   3068  NE2 GLN P 201      21.892  18.810  -2.177  0.00  0.00      PROA  
ATOM   3069 HE21 GLN P 201      21.176  18.396  -1.615  0.00  0.00      PROA  
ATOM   3070 HE22 GLN P 201      22.764  19.005  -1.728  0.00  0.00      PROA  
ATOM   3071  C   GLN P 201      26.174  18.668  -4.139  0.00  0.00      PROA  
ATOM   3072  O   GLN P 201      26.852  19.568  -4.604  0.00  0.00      PROA  
ATOM   3073  N   PHE P 202      26.641  17.441  -3.969  0.00  0.00      PROA  
ATOM   3074  HN  PHE P 202      26.093  16.666  -3.665  0.00  0.00      PROA  
ATOM   3075  CA  PHE P 202      27.916  16.969  -4.514  0.00  0.00      PROA  
ATOM   3076  HA  PHE P 202      28.523  17.663  -5.076  0.00  0.00      PROA  
ATOM   3077  CB  PHE P 202      28.811  16.136  -3.511  0.00  0.00      PROA  
ATOM   3078  HB1 PHE P 202      29.680  15.681  -4.033  0.00  0.00      PROA  
ATOM   3079  HB2 PHE P 202      28.216  15.373  -2.966  0.00  0.00      PROA  
ATOM   3080  CG  PHE P 202      29.283  17.066  -2.379  0.00  0.00      PROA  
ATOM   3081  CD1 PHE P 202      28.411  17.830  -1.512  0.00  0.00      PROA  
ATOM   3082  HD1 PHE P 202      27.339  17.819  -1.643  0.00  0.00      PROA  
ATOM   3083  CE1 PHE P 202      28.969  18.594  -0.457  0.00  0.00      PROA  
ATOM   3084  HE1 PHE P 202      28.242  19.169   0.098  0.00  0.00      PROA  
ATOM   3085  CZ  PHE P 202      30.301  18.544  -0.124  0.00  0.00      PROA  
ATOM   3086  HZ  PHE P 202      30.702  19.132   0.688  0.00  0.00      PROA  
ATOM   3087  CD2 PHE P 202      30.647  16.996  -2.043  0.00  0.00      PROA  
ATOM   3088  HD2 PHE P 202      31.362  16.452  -2.642  0.00  0.00      PROA  
ATOM   3089  CE2 PHE P 202      31.110  17.723  -0.930  0.00  0.00      PROA  
ATOM   3090  HE2 PHE P 202      32.156  17.606  -0.691  0.00  0.00      PROA  
ATOM   3091  C   PHE P 202      27.453  15.885  -5.523  0.00  0.00      PROA  
ATOM   3092  O   PHE P 202      26.666  15.053  -5.062  0.00  0.00      PROA  
ATOM   3093  N   ASN P 203      27.777  15.869  -6.847  0.00  0.00      PROA  
ATOM   3094  HN  ASN P 203      28.294  16.601  -7.285  0.00  0.00      PROA  
ATOM   3095  CA  ASN P 203      27.303  14.822  -7.730  0.00  0.00      PROA  
ATOM   3096  HA  ASN P 203      27.586  13.877  -7.291  0.00  0.00      PROA  
ATOM   3097  CB  ASN P 203      25.846  15.016  -8.006  0.00  0.00      PROA  
ATOM   3098  HB1 ASN P 203      25.684  15.791  -8.785  0.00  0.00      PROA  
ATOM   3099  HB2 ASN P 203      25.254  15.401  -7.148  0.00  0.00      PROA  
ATOM   3100  CG  ASN P 203      25.183  13.698  -8.447  0.00  0.00      PROA  
ATOM   3101  OD1 ASN P 203      25.030  13.438  -9.667  0.00  0.00      PROA  
ATOM   3102  ND2 ASN P 203      24.476  12.998  -7.472  0.00  0.00      PROA  
ATOM   3103 HD21 ASN P 203      24.126  12.125  -7.812  0.00  0.00      PROA  
ATOM   3104 HD22 ASN P 203      24.218  13.444  -6.615  0.00  0.00      PROA  
ATOM   3105  C   ASN P 203      28.199  14.933  -8.988  0.00  0.00      PROA  
ATOM   3106  O   ASN P 203      28.857  15.917  -9.267  0.00  0.00      PROA  
ATOM   3107  N   TYR P 204      28.080  13.870  -9.819  0.00  0.00      PROA  
ATOM   3108  HN  TYR P 204      27.609  13.069  -9.458  0.00  0.00      PROA  
ATOM   3109  CA  TYR P 204      28.525  13.818 -11.175  0.00  0.00      PROA  
ATOM   3110  HA  TYR P 204      29.595  13.963 -11.211  0.00  0.00      PROA  
ATOM   3111  CB  TYR P 204      28.168  12.437 -11.724  0.00  0.00      PROA  
ATOM   3112  HB1 TYR P 204      27.118  12.180 -11.470  0.00  0.00      PROA  
ATOM   3113  HB2 TYR P 204      28.777  11.603 -11.316  0.00  0.00      PROA  
ATOM   3114  CG  TYR P 204      28.350  12.279 -13.222  0.00  0.00      PROA  
ATOM   3115  CD1 TYR P 204      27.250  12.116 -14.068  0.00  0.00      PROA  
ATOM   3116  HD1 TYR P 204      26.300  12.292 -13.586  0.00  0.00      PROA  
ATOM   3117  CE1 TYR P 204      27.373  12.023 -15.496  0.00  0.00      PROA  
ATOM   3118  HE1 TYR P 204      26.529  12.052 -16.169  0.00  0.00      PROA  
ATOM   3119  CZ  TYR P 204      28.678  11.970 -16.004  0.00  0.00      PROA  
ATOM   3120  OH  TYR P 204      28.743  12.010 -17.393  0.00  0.00      PROA  
ATOM   3121  HH  TYR P 204      27.846  11.764 -17.628  0.00  0.00      PROA  
ATOM   3122  CD2 TYR P 204      29.597  12.156 -13.721  0.00  0.00      PROA  
ATOM   3123  HD2 TYR P 204      30.436  12.245 -13.047  0.00  0.00      PROA  
ATOM   3124  CE2 TYR P 204      29.790  12.037 -15.111  0.00  0.00      PROA  
ATOM   3125  HE2 TYR P 204      30.789  12.253 -15.460  0.00  0.00      PROA  
ATOM   3126  C   TYR P 204      27.925  14.916 -12.053  0.00  0.00      PROA  
ATOM   3127  O   TYR P 204      28.618  15.602 -12.761  0.00  0.00      PROA  
ATOM   3128  N   CYS P 205      26.577  15.129 -12.023  0.00  0.00      PROA  
ATOM   3129  HN  CYS P 205      25.974  14.500 -11.538  0.00  0.00      PROA  
ATOM   3130  CA  CYS P 205      25.851  16.049 -12.843  0.00  0.00      PROA  
ATOM   3131  HA  CYS P 205      26.530  16.875 -12.996  0.00  0.00      PROA  
ATOM   3132  CB  CYS P 205      25.344  15.360 -14.158  0.00  0.00      PROA  
ATOM   3133  HB1 CYS P 205      24.586  14.584 -13.919  0.00  0.00      PROA  
ATOM   3134  HB2 CYS P 205      26.236  14.836 -14.563  0.00  0.00      PROA  
ATOM   3135  SG  CYS P 205      24.596  16.502 -15.423  0.00  0.00      PROA  
ATOM   3136  HG1 CYS P 205      25.718  16.894 -16.008  0.00  0.00      PROA  
ATOM   3137  C   CYS P 205      24.676  16.566 -12.047  0.00  0.00      PROA  
ATOM   3138  O   CYS P 205      24.099  15.900 -11.135  0.00  0.00      PROA  
ATOM   3139  N   PHE P 206      24.332  17.838 -12.396  0.00  0.00      PROA  
ATOM   3140  HN  PHE P 206      24.934  18.397 -12.960  0.00  0.00      PROA  
ATOM   3141  CA  PHE P 206      23.075  18.541 -11.975  0.00  0.00      PROA  
ATOM   3142  HA  PHE P 206      22.489  17.877 -11.356  0.00  0.00      PROA  
ATOM   3143  CB  PHE P 206      23.379  19.850 -11.206  0.00  0.00      PROA  
ATOM   3144  HB1 PHE P 206      22.538  20.311 -10.644  0.00  0.00      PROA  
ATOM   3145  HB2 PHE P 206      23.611  20.635 -11.957  0.00  0.00      PROA  
ATOM   3146  CG  PHE P 206      24.440  19.595 -10.126  0.00  0.00      PROA  
ATOM   3147  CD1 PHE P 206      25.819  19.911 -10.363  0.00  0.00      PROA  
ATOM   3148  HD1 PHE P 206      26.123  20.333 -11.309  0.00  0.00      PROA  
ATOM   3149  CE1 PHE P 206      26.854  19.582  -9.522  0.00  0.00      PROA  
ATOM   3150  HE1 PHE P 206      27.838  19.857  -9.873  0.00  0.00      PROA  
ATOM   3151  CZ  PHE P 206      26.600  19.116  -8.232  0.00  0.00      PROA  
ATOM   3152  HZ  PHE P 206      27.380  18.948  -7.504  0.00  0.00      PROA  
ATOM   3153  CD2 PHE P 206      24.153  18.939  -8.886  0.00  0.00      PROA  
ATOM   3154  HD2 PHE P 206      23.163  18.527  -8.760  0.00  0.00      PROA  
ATOM   3155  CE2 PHE P 206      25.237  18.848  -7.916  0.00  0.00      PROA  
ATOM   3156  HE2 PHE P 206      25.070  18.412  -6.942  0.00  0.00      PROA  
ATOM   3157  C   PHE P 206      22.293  18.966 -13.151  0.00  0.00      PROA  
ATOM   3158  O   PHE P 206      22.886  19.546 -14.087  0.00  0.00      PROA  
ATOM   3159  N   ASP P 207      20.969  18.726 -13.109  0.00  0.00      PROA  
ATOM   3160  HN  ASP P 207      20.532  18.044 -12.529  0.00  0.00      PROA  
ATOM   3161  CA  ASP P 207      19.960  19.608 -13.755  0.00  0.00      PROA  
ATOM   3162  HA  ASP P 207      20.475  20.121 -14.554  0.00  0.00      PROA  
ATOM   3163  CB  ASP P 207      18.806  18.803 -14.340  0.00  0.00      PROA  
ATOM   3164  HB1 ASP P 207      18.258  18.136 -13.641  0.00  0.00      PROA  
ATOM   3165  HB2 ASP P 207      19.193  18.120 -15.127  0.00  0.00      PROA  
ATOM   3166  CG  ASP P 207      17.849  19.719 -15.125  0.00  0.00      PROA  
ATOM   3167  OD1 ASP P 207      18.195  20.824 -15.455  0.00  0.00      PROA  
ATOM   3168  OD2 ASP P 207      16.715  19.241 -15.422  0.00  0.00      PROA  
ATOM   3169  C   ASP P 207      19.533  20.662 -12.713  0.00  0.00      PROA  
ATOM   3170  O   ASP P 207      18.796  20.404 -11.805  0.00  0.00      PROA  
ATOM   3171  N   VAL P 208      20.084  21.907 -12.760  0.00  0.00      PROA  
ATOM   3172  HN  VAL P 208      20.717  22.175 -13.481  0.00  0.00      PROA  
ATOM   3173  CA  VAL P 208      19.869  22.921 -11.742  0.00  0.00      PROA  
ATOM   3174  HA  VAL P 208      20.101  22.419 -10.815  0.00  0.00      PROA  
ATOM   3175  CB  VAL P 208      20.702  24.165 -12.033  0.00  0.00      PROA  
ATOM   3176  HB  VAL P 208      20.713  24.518 -13.086  0.00  0.00      PROA  
ATOM   3177  CG1 VAL P 208      20.500  25.348 -10.995  0.00  0.00      PROA  
ATOM   3178 HG11 VAL P 208      21.295  26.115 -10.872  0.00  0.00      PROA  
ATOM   3179 HG12 VAL P 208      20.388  24.966  -9.958  0.00  0.00      PROA  
ATOM   3180 HG13 VAL P 208      19.485  25.746 -11.208  0.00  0.00      PROA  
ATOM   3181  CG2 VAL P 208      22.198  23.772 -11.884  0.00  0.00      PROA  
ATOM   3182 HG21 VAL P 208      22.898  24.625 -12.014  0.00  0.00      PROA  
ATOM   3183 HG22 VAL P 208      22.511  23.052 -12.670  0.00  0.00      PROA  
ATOM   3184 HG23 VAL P 208      22.311  23.207 -10.934  0.00  0.00      PROA  
ATOM   3185  C   VAL P 208      18.454  23.327 -11.604  0.00  0.00      PROA  
ATOM   3186  O   VAL P 208      17.914  23.286 -10.526  0.00  0.00      PROA  
ATOM   3187  N   ASP P 209      17.775  23.572 -12.710  0.00  0.00      PROA  
ATOM   3188  HN  ASP P 209      18.111  23.535 -13.648  0.00  0.00      PROA  
ATOM   3189  CA  ASP P 209      16.482  24.068 -12.777  0.00  0.00      PROA  
ATOM   3190  HA  ASP P 209      16.523  24.940 -12.142  0.00  0.00      PROA  
ATOM   3191  CB  ASP P 209      16.293  24.328 -14.300  0.00  0.00      PROA  
ATOM   3192  HB1 ASP P 209      16.445  23.390 -14.877  0.00  0.00      PROA  
ATOM   3193  HB2 ASP P 209      16.961  25.090 -14.755  0.00  0.00      PROA  
ATOM   3194  CG  ASP P 209      14.914  25.008 -14.466  0.00  0.00      PROA  
ATOM   3195  OD1 ASP P 209      14.750  26.143 -14.004  0.00  0.00      PROA  
ATOM   3196  OD2 ASP P 209      13.987  24.326 -14.956  0.00  0.00      PROA  
ATOM   3197  C   ASP P 209      15.534  23.078 -12.093  0.00  0.00      PROA  
ATOM   3198  O   ASP P 209      14.520  23.443 -11.488  0.00  0.00      PROA  
ATOM   3199  N   TRP P 210      15.773  21.777 -12.374  0.00  0.00      PROA  
ATOM   3200  HN  TRP P 210      16.518  21.539 -12.992  0.00  0.00      PROA  
ATOM   3201  CA  TRP P 210      15.069  20.626 -11.825  0.00  0.00      PROA  
ATOM   3202  HA  TRP P 210      14.010  20.698 -12.022  0.00  0.00      PROA  
ATOM   3203  CB  TRP P 210      15.514  19.200 -12.387  0.00  0.00      PROA  
ATOM   3204  HB1 TRP P 210      16.622  19.185 -12.314  0.00  0.00      PROA  
ATOM   3205  HB2 TRP P 210      15.196  19.212 -13.451  0.00  0.00      PROA  
ATOM   3206  CG  TRP P 210      14.999  17.913 -11.717  0.00  0.00      PROA  
ATOM   3207  CD1 TRP P 210      13.685  17.364 -11.821  0.00  0.00      PROA  
ATOM   3208  HD1 TRP P 210      12.865  17.854 -12.324  0.00  0.00      PROA  
ATOM   3209  NE1 TRP P 210      13.633  16.241 -11.135  0.00  0.00      PROA  
ATOM   3210  HE1 TRP P 210      12.931  15.599 -10.917  0.00  0.00      PROA  
ATOM   3211  CE2 TRP P 210      14.785  16.038 -10.448  0.00  0.00      PROA  
ATOM   3212  CD2 TRP P 210      15.695  17.091 -10.835  0.00  0.00      PROA  
ATOM   3213  CE3 TRP P 210      17.039  16.960 -10.400  0.00  0.00      PROA  
ATOM   3214  HE3 TRP P 210      17.792  17.612 -10.818  0.00  0.00      PROA  
ATOM   3215  CZ3 TRP P 210      17.370  16.068  -9.409  0.00  0.00      PROA  
ATOM   3216  HZ3 TRP P 210      18.338  16.082  -8.929  0.00  0.00      PROA  
ATOM   3217  CZ2 TRP P 210      15.151  15.111  -9.505  0.00  0.00      PROA  
ATOM   3218  HZ2 TRP P 210      14.540  14.249  -9.279  0.00  0.00      PROA  
ATOM   3219  CH2 TRP P 210      16.445  15.131  -8.990  0.00  0.00      PROA  
ATOM   3220  HH2 TRP P 210      16.634  14.522  -8.118  0.00  0.00      PROA  
ATOM   3221  C   TRP P 210      15.123  20.601 -10.342  0.00  0.00      PROA  
ATOM   3222  O   TRP P 210      14.105  20.396  -9.701  0.00  0.00      PROA  
ATOM   3223  N   LEU P 211      16.334  20.788  -9.792  0.00  0.00      PROA  
ATOM   3224  HN  LEU P 211      17.139  20.948 -10.358  0.00  0.00      PROA  
ATOM   3225  CA  LEU P 211      16.600  20.841  -8.351  0.00  0.00      PROA  
ATOM   3226  HA  LEU P 211      16.218  19.937  -7.901  0.00  0.00      PROA  
ATOM   3227  CB  LEU P 211      18.150  20.922  -8.121  0.00  0.00      PROA  
ATOM   3228  HB1 LEU P 211      18.291  21.300  -7.086  0.00  0.00      PROA  
ATOM   3229  HB2 LEU P 211      18.429  21.799  -8.743  0.00  0.00      PROA  
ATOM   3230  CG  LEU P 211      18.952  19.672  -8.361  0.00  0.00      PROA  
ATOM   3231  HG  LEU P 211      18.751  19.381  -9.414  0.00  0.00      PROA  
ATOM   3232  CD1 LEU P 211      20.433  20.122  -8.273  0.00  0.00      PROA  
ATOM   3233 HD11 LEU P 211      20.719  20.824  -9.084  0.00  0.00      PROA  
ATOM   3234 HD12 LEU P 211      21.087  19.229  -8.366  0.00  0.00      PROA  
ATOM   3235 HD13 LEU P 211      20.688  20.462  -7.246  0.00  0.00      PROA  
ATOM   3236  CD2 LEU P 211      18.592  18.588  -7.309  0.00  0.00      PROA  
ATOM   3237 HD21 LEU P 211      19.285  17.720  -7.309  0.00  0.00      PROA  
ATOM   3238 HD22 LEU P 211      17.532  18.354  -7.545  0.00  0.00      PROA  
ATOM   3239 HD23 LEU P 211      18.714  18.944  -6.264  0.00  0.00      PROA  
ATOM   3240  C   LEU P 211      15.954  21.944  -7.499  0.00  0.00      PROA  
ATOM   3241  O   LEU P 211      15.430  21.635  -6.394  0.00  0.00      PROA  
ATOM   3242  N   VAL P 212      15.903  23.207  -7.985  0.00  0.00      PROA  
ATOM   3243  HN  VAL P 212      16.427  23.462  -8.794  0.00  0.00      PROA  
ATOM   3244  CA  VAL P 212      15.192  24.291  -7.330  0.00  0.00      PROA  
ATOM   3245  HA  VAL P 212      15.746  24.473  -6.421  0.00  0.00      PROA  
ATOM   3246  CB  VAL P 212      15.094  25.618  -8.006  0.00  0.00      PROA  
ATOM   3247  HB  VAL P 212      14.684  25.418  -9.019  0.00  0.00      PROA  
ATOM   3248  CG1 VAL P 212      14.368  26.695  -7.193  0.00  0.00      PROA  
ATOM   3249 HG11 VAL P 212      13.289  26.447  -7.095  0.00  0.00      PROA  
ATOM   3250 HG12 VAL P 212      14.487  27.693  -7.665  0.00  0.00      PROA  
ATOM   3251 HG13 VAL P 212      14.794  26.760  -6.169  0.00  0.00      PROA  
ATOM   3252  CG2 VAL P 212      16.590  26.079  -8.256  0.00  0.00      PROA  
ATOM   3253 HG21 VAL P 212      17.092  26.115  -7.266  0.00  0.00      PROA  
ATOM   3254 HG22 VAL P 212      16.641  27.088  -8.719  0.00  0.00      PROA  
ATOM   3255 HG23 VAL P 212      17.076  25.281  -8.858  0.00  0.00      PROA  
ATOM   3256  C   VAL P 212      13.739  23.923  -7.012  0.00  0.00      PROA  
ATOM   3257  O   VAL P 212      13.341  24.073  -5.842  0.00  0.00      PROA  
ATOM   3258  N   LYS P 213      12.932  23.308  -7.880  0.00  0.00      PROA  
ATOM   3259  HN  LYS P 213      13.256  23.126  -8.805  0.00  0.00      PROA  
ATOM   3260  CA  LYS P 213      11.504  22.998  -7.549  0.00  0.00      PROA  
ATOM   3261  HA  LYS P 213      11.036  23.836  -7.053  0.00  0.00      PROA  
ATOM   3262  CB  LYS P 213      10.857  22.651  -8.887  0.00  0.00      PROA  
ATOM   3263  HB1 LYS P 213       9.754  22.722  -8.773  0.00  0.00      PROA  
ATOM   3264  HB2 LYS P 213      11.150  21.638  -9.236  0.00  0.00      PROA  
ATOM   3265  CG  LYS P 213      11.184  23.630 -10.095  0.00  0.00      PROA  
ATOM   3266  HG1 LYS P 213      10.592  23.315 -10.980  0.00  0.00      PROA  
ATOM   3267  HG2 LYS P 213      12.260  23.430 -10.288  0.00  0.00      PROA  
ATOM   3268  CD  LYS P 213      10.896  25.020  -9.610  0.00  0.00      PROA  
ATOM   3269  HD1 LYS P 213      11.579  25.247  -8.763  0.00  0.00      PROA  
ATOM   3270  HD2 LYS P 213       9.820  25.178  -9.383  0.00  0.00      PROA  
ATOM   3271  CE  LYS P 213      11.232  26.130 -10.606  0.00  0.00      PROA  
ATOM   3272  HE1 LYS P 213      12.293  26.003 -10.909  0.00  0.00      PROA  
ATOM   3273  HE2 LYS P 213      11.153  27.119 -10.105  0.00  0.00      PROA  
ATOM   3274  NZ  LYS P 213      10.363  26.165 -11.888  0.00  0.00      PROA  
ATOM   3275  HZ1 LYS P 213       9.359  26.139 -11.615  0.00  0.00      PROA  
ATOM   3276  HZ2 LYS P 213      10.464  25.299 -12.454  0.00  0.00      PROA  
ATOM   3277  HZ3 LYS P 213      10.515  26.969 -12.529  0.00  0.00      PROA  
ATOM   3278  C   LYS P 213      11.402  21.702  -6.656  0.00  0.00      PROA  
ATOM   3279  O   LYS P 213      10.301  21.481  -6.103  0.00  0.00      PROA  
ATOM   3280  N   GLN P 214      12.432  20.906  -6.539  0.00  0.00      PROA  
ATOM   3281  HN  GLN P 214      13.262  20.935  -7.090  0.00  0.00      PROA  
ATOM   3282  CA  GLN P 214      12.360  19.814  -5.522  0.00  0.00      PROA  
ATOM   3283  HA  GLN P 214      11.461  19.233  -5.663  0.00  0.00      PROA  
ATOM   3284  CB  GLN P 214      13.683  18.935  -5.669  0.00  0.00      PROA  
ATOM   3285  HB1 GLN P 214      13.646  18.189  -4.846  0.00  0.00      PROA  
ATOM   3286  HB2 GLN P 214      14.511  19.669  -5.568  0.00  0.00      PROA  
ATOM   3287  CG  GLN P 214      13.761  18.116  -6.983  0.00  0.00      PROA  
ATOM   3288  HG1 GLN P 214      14.176  17.112  -6.750  0.00  0.00      PROA  
ATOM   3289  HG2 GLN P 214      14.435  18.624  -7.706  0.00  0.00      PROA  
ATOM   3290  CD  GLN P 214      12.478  17.645  -7.592  0.00  0.00      PROA  
ATOM   3291  OE1 GLN P 214      11.698  16.910  -7.065  0.00  0.00      PROA  
ATOM   3292  NE2 GLN P 214      12.190  18.285  -8.807  0.00  0.00      PROA  
ATOM   3293 HE21 GLN P 214      12.828  18.955  -9.187  0.00  0.00      PROA  
ATOM   3294 HE22 GLN P 214      11.430  18.019  -9.400  0.00  0.00      PROA  
ATOM   3295  C   GLN P 214      12.124  20.284  -4.121  0.00  0.00      PROA  
ATOM   3296  O   GLN P 214      11.334  19.627  -3.437  0.00  0.00      PROA  
ATOM   3297  N   TYR P 215      12.862  21.373  -3.765  0.00  0.00      PROA  
ATOM   3298  HN  TYR P 215      13.396  21.842  -4.465  0.00  0.00      PROA  
ATOM   3299  CA  TYR P 215      12.798  22.105  -2.469  0.00  0.00      PROA  
ATOM   3300  HA  TYR P 215      13.016  21.379  -1.699  0.00  0.00      PROA  
ATOM   3301  CB  TYR P 215      13.804  23.266  -2.304  0.00  0.00      PROA  
ATOM   3302  HB1 TYR P 215      13.505  23.911  -1.450  0.00  0.00      PROA  
ATOM   3303  HB2 TYR P 215      13.649  23.905  -3.199  0.00  0.00      PROA  
ATOM   3304  CG  TYR P 215      15.128  22.660  -2.067  0.00  0.00      PROA  
ATOM   3305  CD1 TYR P 215      15.470  22.118  -0.793  0.00  0.00      PROA  
ATOM   3306  HD1 TYR P 215      14.831  22.323   0.053  0.00  0.00      PROA  
ATOM   3307  CE1 TYR P 215      16.705  21.401  -0.577  0.00  0.00      PROA  
ATOM   3308  HE1 TYR P 215      17.070  21.139   0.406  0.00  0.00      PROA  
ATOM   3309  CZ  TYR P 215      17.583  21.175  -1.640  0.00  0.00      PROA  
ATOM   3310  OH  TYR P 215      18.747  20.427  -1.487  0.00  0.00      PROA  
ATOM   3311  HH  TYR P 215      19.029  20.185  -2.372  0.00  0.00      PROA  
ATOM   3312  CD2 TYR P 215      16.054  22.471  -3.135  0.00  0.00      PROA  
ATOM   3313  HD2 TYR P 215      15.804  22.863  -4.110  0.00  0.00      PROA  
ATOM   3314  CE2 TYR P 215      17.239  21.688  -2.912  0.00  0.00      PROA  
ATOM   3315  HE2 TYR P 215      17.890  21.491  -3.751  0.00  0.00      PROA  
ATOM   3316  C   TYR P 215      11.364  22.650  -2.304  0.00  0.00      PROA  
ATOM   3317  O   TYR P 215      10.729  23.131  -3.266  0.00  0.00      PROA  
ATOM   3318  N   PRO P 216      10.738  22.508  -1.077  0.00  0.00      PROA  
ATOM   3319  CD  PRO P 216      11.318  21.880   0.099  0.00  0.00      PROA  
ATOM   3320  HD1 PRO P 216      12.018  22.611   0.556  0.00  0.00      PROA  
ATOM   3321  HD2 PRO P 216      11.785  20.893  -0.105  0.00  0.00      PROA  
ATOM   3322  CA  PRO P 216       9.541  23.213  -0.691  0.00  0.00      PROA  
ATOM   3323  HA  PRO P 216       8.766  22.678  -1.220  0.00  0.00      PROA  
ATOM   3324  CB  PRO P 216       9.459  23.038   0.791  0.00  0.00      PROA  
ATOM   3325  HB1 PRO P 216       8.370  22.934   0.982  0.00  0.00      PROA  
ATOM   3326  HB2 PRO P 216       9.972  23.787   1.432  0.00  0.00      PROA  
ATOM   3327  CG  PRO P 216      10.127  21.681   1.017  0.00  0.00      PROA  
ATOM   3328  HG1 PRO P 216      10.346  21.474   2.086  0.00  0.00      PROA  
ATOM   3329  HG2 PRO P 216       9.444  20.883   0.653  0.00  0.00      PROA  
ATOM   3330  C   PRO P 216       9.450  24.712  -1.025  0.00  0.00      PROA  
ATOM   3331  O   PRO P 216      10.472  25.365  -0.808  0.00  0.00      PROA  
ATOM   3332  N   PRO P 217       8.315  25.218  -1.540  0.00  0.00      PROA  
ATOM   3333  CD  PRO P 217       7.103  24.468  -1.768  0.00  0.00      PROA  
ATOM   3334  HD1 PRO P 217       6.868  23.974  -0.802  0.00  0.00      PROA  
ATOM   3335  HD2 PRO P 217       7.131  23.620  -2.485  0.00  0.00      PROA  
ATOM   3336  CA  PRO P 217       8.104  26.685  -1.838  0.00  0.00      PROA  
ATOM   3337  HA  PRO P 217       8.520  26.829  -2.824  0.00  0.00      PROA  
ATOM   3338  CB  PRO P 217       6.527  26.853  -2.012  0.00  0.00      PROA  
ATOM   3339  HB1 PRO P 217       6.398  27.568  -2.852  0.00  0.00      PROA  
ATOM   3340  HB2 PRO P 217       6.005  27.255  -1.117  0.00  0.00      PROA  
ATOM   3341  CG  PRO P 217       5.995  25.451  -2.320  0.00  0.00      PROA  
ATOM   3342  HG1 PRO P 217       4.916  25.311  -2.092  0.00  0.00      PROA  
ATOM   3343  HG2 PRO P 217       6.038  25.328  -3.423  0.00  0.00      PROA  
ATOM   3344  C   PRO P 217       8.911  27.689  -0.970  0.00  0.00      PROA  
ATOM   3345  O   PRO P 217       9.456  28.549  -1.649  0.00  0.00      PROA  
ATOM   3346  N   GLU P 218       8.920  27.697   0.404  0.00  0.00      PROA  
ATOM   3347  HN  GLU P 218       8.415  27.001   0.909  0.00  0.00      PROA  
ATOM   3348  CA  GLU P 218       9.632  28.791   1.117  0.00  0.00      PROA  
ATOM   3349  HA  GLU P 218       9.603  29.699   0.532  0.00  0.00      PROA  
ATOM   3350  CB  GLU P 218       9.017  29.062   2.512  0.00  0.00      PROA  
ATOM   3351  HB1 GLU P 218       9.759  29.685   3.056  0.00  0.00      PROA  
ATOM   3352  HB2 GLU P 218       9.005  28.065   3.002  0.00  0.00      PROA  
ATOM   3353  CG  GLU P 218       7.733  29.791   2.469  0.00  0.00      PROA  
ATOM   3354  HG1 GLU P 218       7.004  28.970   2.293  0.00  0.00      PROA  
ATOM   3355  HG2 GLU P 218       7.604  30.485   1.611  0.00  0.00      PROA  
ATOM   3356  CD  GLU P 218       7.397  30.611   3.740  0.00  0.00      PROA  
ATOM   3357  OE1 GLU P 218       8.078  31.635   3.996  0.00  0.00      PROA  
ATOM   3358  OE2 GLU P 218       6.486  30.204   4.514  0.00  0.00      PROA  
ATOM   3359  C   GLU P 218      11.142  28.494   1.320  0.00  0.00      PROA  
ATOM   3360  O   GLU P 218      11.884  29.372   1.803  0.00  0.00      PROA  
ATOM   3361  N   PHE P 219      11.579  27.316   0.872  0.00  0.00      PROA  
ATOM   3362  HN  PHE P 219      10.972  26.691   0.386  0.00  0.00      PROA  
ATOM   3363  CA  PHE P 219      12.977  26.934   1.113  0.00  0.00      PROA  
ATOM   3364  HA  PHE P 219      13.478  27.774   1.570  0.00  0.00      PROA  
ATOM   3365  CB  PHE P 219      13.106  25.635   2.031  0.00  0.00      PROA  
ATOM   3366  HB1 PHE P 219      14.129  25.298   2.305  0.00  0.00      PROA  
ATOM   3367  HB2 PHE P 219      12.544  24.783   1.593  0.00  0.00      PROA  
ATOM   3368  CG  PHE P 219      12.429  25.873   3.407  0.00  0.00      PROA  
ATOM   3369  CD1 PHE P 219      11.386  24.978   3.820  0.00  0.00      PROA  
ATOM   3370  HD1 PHE P 219      11.184  24.073   3.266  0.00  0.00      PROA  
ATOM   3371  CE1 PHE P 219      10.688  25.346   4.943  0.00  0.00      PROA  
ATOM   3372  HE1 PHE P 219       9.870  24.728   5.283  0.00  0.00      PROA  
ATOM   3373  CZ  PHE P 219      11.007  26.459   5.729  0.00  0.00      PROA  
ATOM   3374  HZ  PHE P 219      10.479  26.788   6.612  0.00  0.00      PROA  
ATOM   3375  CD2 PHE P 219      12.770  26.981   4.179  0.00  0.00      PROA  
ATOM   3376  HD2 PHE P 219      13.627  27.572   3.890  0.00  0.00      PROA  
ATOM   3377  CE2 PHE P 219      12.089  27.336   5.396  0.00  0.00      PROA  
ATOM   3378  HE2 PHE P 219      12.164  28.258   5.952  0.00  0.00      PROA  
ATOM   3379  C   PHE P 219      13.678  26.763  -0.267  0.00  0.00      PROA  
ATOM   3380  O   PHE P 219      14.802  26.295  -0.207  0.00  0.00      PROA  
ATOM   3381  N   ARG P 220      13.072  27.180  -1.395  0.00  0.00      PROA  
ATOM   3382  HN  ARG P 220      12.287  27.789  -1.314  0.00  0.00      PROA  
ATOM   3383  CA  ARG P 220      13.704  27.254  -2.765  0.00  0.00      PROA  
ATOM   3384  HA  ARG P 220      14.270  26.344  -2.905  0.00  0.00      PROA  
ATOM   3385  CB  ARG P 220      12.528  27.562  -3.754  0.00  0.00      PROA  
ATOM   3386  HB1 ARG P 220      12.891  27.991  -4.713  0.00  0.00      PROA  
ATOM   3387  HB2 ARG P 220      11.890  28.328  -3.265  0.00  0.00      PROA  
ATOM   3388  CG  ARG P 220      11.679  26.299  -3.973  0.00  0.00      PROA  
ATOM   3389  HG1 ARG P 220      11.144  26.034  -3.036  0.00  0.00      PROA  
ATOM   3390  HG2 ARG P 220      12.353  25.481  -4.308  0.00  0.00      PROA  
ATOM   3391  CD  ARG P 220      10.663  26.386  -4.996  0.00  0.00      PROA  
ATOM   3392  HD1 ARG P 220      11.118  26.585  -5.990  0.00  0.00      PROA  
ATOM   3393  HD2 ARG P 220       9.930  27.191  -4.770  0.00  0.00      PROA  
ATOM   3394  NE  ARG P 220       9.882  25.138  -4.880  0.00  0.00      PROA  
ATOM   3395  HE  ARG P 220      10.123  24.401  -4.249  0.00  0.00      PROA  
ATOM   3396  CZ  ARG P 220       8.880  24.765  -5.684  0.00  0.00      PROA  
ATOM   3397  NH1 ARG P 220       8.385  25.483  -6.656  0.00  0.00      PROA  
ATOM   3398 HH11 ARG P 220       8.765  26.404  -6.746  0.00  0.00      PROA  
ATOM   3399 HH12 ARG P 220       7.552  25.190  -7.125  0.00  0.00      PROA  
ATOM   3400  NH2 ARG P 220       8.353  23.561  -5.571  0.00  0.00      PROA  
ATOM   3401 HH21 ARG P 220       7.591  23.302  -6.165  0.00  0.00      PROA  
ATOM   3402 HH22 ARG P 220       8.805  22.855  -5.025  0.00  0.00      PROA  
ATOM   3403  C   ARG P 220      14.659  28.387  -2.841  0.00  0.00      PROA  
ATOM   3404  O   ARG P 220      15.665  28.187  -3.480  0.00  0.00      PROA  
ATOM   3405  N   LYS P 221      14.499  29.483  -2.157  0.00  0.00      PROA  
ATOM   3406  HN  LYS P 221      13.742  29.650  -1.531  0.00  0.00      PROA  
ATOM   3407  CA  LYS P 221      15.521  30.579  -2.217  0.00  0.00      PROA  
ATOM   3408  HA  LYS P 221      16.014  30.547  -3.177  0.00  0.00      PROA  
ATOM   3409  CB  LYS P 221      14.901  32.041  -2.192  0.00  0.00      PROA  
ATOM   3410  HB1 LYS P 221      15.808  32.681  -2.241  0.00  0.00      PROA  
ATOM   3411  HB2 LYS P 221      14.345  32.402  -1.301  0.00  0.00      PROA  
ATOM   3412  CG  LYS P 221      14.077  32.288  -3.496  0.00  0.00      PROA  
ATOM   3413  HG1 LYS P 221      13.186  31.623  -3.486  0.00  0.00      PROA  
ATOM   3414  HG2 LYS P 221      14.419  31.883  -4.473  0.00  0.00      PROA  
ATOM   3415  CD  LYS P 221      13.554  33.761  -3.550  0.00  0.00      PROA  
ATOM   3416  HD1 LYS P 221      13.310  34.037  -2.501  0.00  0.00      PROA  
ATOM   3417  HD2 LYS P 221      12.602  33.871  -4.111  0.00  0.00      PROA  
ATOM   3418  CE  LYS P 221      14.473  34.901  -3.883  0.00  0.00      PROA  
ATOM   3419  HE1 LYS P 221      15.146  34.942  -3.000  0.00  0.00      PROA  
ATOM   3420  HE2 LYS P 221      13.961  35.870  -4.069  0.00  0.00      PROA  
ATOM   3421  NZ  LYS P 221      15.240  34.618  -5.093  0.00  0.00      PROA  
ATOM   3422  HZ1 LYS P 221      15.780  33.729  -5.067  0.00  0.00      PROA  
ATOM   3423  HZ2 LYS P 221      15.886  35.392  -5.346  0.00  0.00      PROA  
ATOM   3424  HZ3 LYS P 221      14.618  34.480  -5.915  0.00  0.00      PROA  
ATOM   3425  C   LYS P 221      16.525  30.488  -1.147  0.00  0.00      PROA  
ATOM   3426  O   LYS P 221      17.395  31.413  -1.124  0.00  0.00      PROA  
ATOM   3427  N   LYS P 222      16.621  29.296  -0.378  0.00  0.00      PROA  
ATOM   3428  HN  LYS P 222      15.851  28.666  -0.447  0.00  0.00      PROA  
ATOM   3429  CA  LYS P 222      17.732  28.923   0.548  0.00  0.00      PROA  
ATOM   3430  HA  LYS P 222      17.869  29.827   1.123  0.00  0.00      PROA  
ATOM   3431  CB  LYS P 222      17.425  27.804   1.508  0.00  0.00      PROA  
ATOM   3432  HB1 LYS P 222      18.304  27.420   2.070  0.00  0.00      PROA  
ATOM   3433  HB2 LYS P 222      17.126  26.904   0.930  0.00  0.00      PROA  
ATOM   3434  CG  LYS P 222      16.348  28.194   2.550  0.00  0.00      PROA  
ATOM   3435  HG1 LYS P 222      16.183  27.387   3.296  0.00  0.00      PROA  
ATOM   3436  HG2 LYS P 222      15.351  28.386   2.099  0.00  0.00      PROA  
ATOM   3437  CD  LYS P 222      16.598  29.395   3.459  0.00  0.00      PROA  
ATOM   3438  HD1 LYS P 222      16.851  30.270   2.822  0.00  0.00      PROA  
ATOM   3439  HD2 LYS P 222      17.473  29.183   4.108  0.00  0.00      PROA  
ATOM   3440  CE  LYS P 222      15.391  29.851   4.311  0.00  0.00      PROA  
ATOM   3441  HE1 LYS P 222      15.165  28.946   4.916  0.00  0.00      PROA  
ATOM   3442  HE2 LYS P 222      14.543  30.117   3.644  0.00  0.00      PROA  
ATOM   3443  NZ  LYS P 222      15.748  30.935   5.235  0.00  0.00      PROA  
ATOM   3444  HZ1 LYS P 222      16.283  31.657   4.711  0.00  0.00      PROA  
ATOM   3445  HZ2 LYS P 222      16.293  30.447   5.975  0.00  0.00      PROA  
ATOM   3446  HZ3 LYS P 222      14.930  31.354   5.721  0.00  0.00      PROA  
ATOM   3447  C   LYS P 222      19.068  28.704  -0.150  0.00  0.00      PROA  
ATOM   3448  O   LYS P 222      19.097  28.198  -1.293  0.00  0.00      PROA  
ATOM   3449  N   PRO P 223      20.225  29.022   0.340  0.00  0.00      PROA  
ATOM   3450  CD  PRO P 223      20.433  29.627   1.655  0.00  0.00      PROA  
ATOM   3451  HD1 PRO P 223      20.452  28.771   2.361  0.00  0.00      PROA  
ATOM   3452  HD2 PRO P 223      19.633  30.333   1.966  0.00  0.00      PROA  
ATOM   3453  CA  PRO P 223      21.512  28.701  -0.331  0.00  0.00      PROA  
ATOM   3454  HA  PRO P 223      21.442  29.216  -1.278  0.00  0.00      PROA  
ATOM   3455  CB  PRO P 223      22.490  29.250   0.668  0.00  0.00      PROA  
ATOM   3456  HB1 PRO P 223      23.388  29.685   0.179  0.00  0.00      PROA  
ATOM   3457  HB2 PRO P 223      22.922  28.515   1.380  0.00  0.00      PROA  
ATOM   3458  CG  PRO P 223      21.787  30.298   1.540  0.00  0.00      PROA  
ATOM   3459  HG1 PRO P 223      22.219  30.393   2.560  0.00  0.00      PROA  
ATOM   3460  HG2 PRO P 223      21.729  31.316   1.100  0.00  0.00      PROA  
ATOM   3461  C   PRO P 223      21.707  27.282  -0.713  0.00  0.00      PROA  
ATOM   3462  O   PRO P 223      21.740  26.371   0.128  0.00  0.00      PROA  
ATOM   3463  N   ILE P 224      21.889  27.023  -1.955  0.00  0.00      PROA  
ATOM   3464  HN  ILE P 224      21.893  27.753  -2.634  0.00  0.00      PROA  
ATOM   3465  CA  ILE P 224      22.416  25.824  -2.524  0.00  0.00      PROA  
ATOM   3466  HA  ILE P 224      22.360  25.096  -1.728  0.00  0.00      PROA  
ATOM   3467  CB  ILE P 224      21.539  25.367  -3.733  0.00  0.00      PROA  
ATOM   3468  HB  ILE P 224      21.435  26.247  -4.403  0.00  0.00      PROA  
ATOM   3469  CG2 ILE P 224      22.157  24.127  -4.386  0.00  0.00      PROA  
ATOM   3470 HG21 ILE P 224      21.548  23.488  -5.060  0.00  0.00      PROA  
ATOM   3471 HG22 ILE P 224      22.463  23.494  -3.525  0.00  0.00      PROA  
ATOM   3472 HG23 ILE P 224      23.023  24.491  -4.980  0.00  0.00      PROA  
ATOM   3473  CG1 ILE P 224      20.140  24.985  -3.222  0.00  0.00      PROA  
ATOM   3474 HG11 ILE P 224      19.763  25.711  -2.470  0.00  0.00      PROA  
ATOM   3475 HG12 ILE P 224      20.079  23.962  -2.793  0.00  0.00      PROA  
ATOM   3476  CD  ILE P 224      19.181  24.994  -4.410  0.00  0.00      PROA  
ATOM   3477  HD1 ILE P 224      19.454  25.925  -4.953  0.00  0.00      PROA  
ATOM   3478  HD2 ILE P 224      18.139  25.025  -4.027  0.00  0.00      PROA  
ATOM   3479  HD3 ILE P 224      19.202  24.085  -5.048  0.00  0.00      PROA  
ATOM   3480  C   ILE P 224      23.821  26.025  -2.954  0.00  0.00      PROA  
ATOM   3481  O   ILE P 224      24.160  26.931  -3.699  0.00  0.00      PROA  
ATOM   3482  N   LEU P 225      24.697  25.129  -2.485  0.00  0.00      PROA  
ATOM   3483  HN  LEU P 225      24.439  24.407  -1.848  0.00  0.00      PROA  
ATOM   3484  CA  LEU P 225      26.065  25.055  -2.968  0.00  0.00      PROA  
ATOM   3485  HA  LEU P 225      26.383  25.956  -3.471  0.00  0.00      PROA  
ATOM   3486  CB  LEU P 225      26.961  24.760  -1.733  0.00  0.00      PROA  
ATOM   3487  HB1 LEU P 225      26.487  23.923  -1.177  0.00  0.00      PROA  
ATOM   3488  HB2 LEU P 225      26.832  25.582  -0.998  0.00  0.00      PROA  
ATOM   3489  CG  LEU P 225      28.412  24.384  -2.068  0.00  0.00      PROA  
ATOM   3490  HG  LEU P 225      28.498  23.543  -2.789  0.00  0.00      PROA  
ATOM   3491  CD1 LEU P 225      29.286  25.596  -2.637  0.00  0.00      PROA  
ATOM   3492 HD11 LEU P 225      29.085  25.760  -3.717  0.00  0.00      PROA  
ATOM   3493 HD12 LEU P 225      30.365  25.340  -2.580  0.00  0.00      PROA  
ATOM   3494 HD13 LEU P 225      29.032  26.554  -2.134  0.00  0.00      PROA  
ATOM   3495  CD2 LEU P 225      29.210  23.972  -0.783  0.00  0.00      PROA  
ATOM   3496 HD21 LEU P 225      30.266  23.664  -0.936  0.00  0.00      PROA  
ATOM   3497 HD22 LEU P 225      28.714  23.208  -0.148  0.00  0.00      PROA  
ATOM   3498 HD23 LEU P 225      29.212  24.871  -0.130  0.00  0.00      PROA  
ATOM   3499  C   LEU P 225      26.121  23.813  -3.825  0.00  0.00      PROA  
ATOM   3500  O   LEU P 225      25.687  22.695  -3.500  0.00  0.00      PROA  
ATOM   3501  N   LEU P 226      26.809  23.936  -4.990  0.00  0.00      PROA  
ATOM   3502  HN  LEU P 226      27.240  24.824  -5.130  0.00  0.00      PROA  
ATOM   3503  CA  LEU P 226      26.995  22.929  -5.953  0.00  0.00      PROA  
ATOM   3504  HA  LEU P 226      26.537  21.975  -5.739  0.00  0.00      PROA  
ATOM   3505  CB  LEU P 226      26.504  23.423  -7.310  0.00  0.00      PROA  
ATOM   3506  HB1 LEU P 226      26.895  22.814  -8.153  0.00  0.00      PROA  
ATOM   3507  HB2 LEU P 226      26.832  24.447  -7.592  0.00  0.00      PROA  
ATOM   3508  CG  LEU P 226      24.905  23.502  -7.340  0.00  0.00      PROA  
ATOM   3509  HG  LEU P 226      24.612  24.397  -6.750  0.00  0.00      PROA  
ATOM   3510  CD1 LEU P 226      24.335  23.798  -8.739  0.00  0.00      PROA  
ATOM   3511 HD11 LEU P 226      24.910  24.580  -9.279  0.00  0.00      PROA  
ATOM   3512 HD12 LEU P 226      23.240  23.969  -8.662  0.00  0.00      PROA  
ATOM   3513 HD13 LEU P 226      24.619  22.957  -9.407  0.00  0.00      PROA  
ATOM   3514  CD2 LEU P 226      24.226  22.245  -6.793  0.00  0.00      PROA  
ATOM   3515 HD21 LEU P 226      23.123  22.249  -6.930  0.00  0.00      PROA  
ATOM   3516 HD22 LEU P 226      24.357  22.209  -5.690  0.00  0.00      PROA  
ATOM   3517 HD23 LEU P 226      24.741  21.399  -7.296  0.00  0.00      PROA  
ATOM   3518  C   LEU P 226      28.455  22.644  -6.091  0.00  0.00      PROA  
ATOM   3519  O   LEU P 226      29.293  23.418  -6.549  0.00  0.00      PROA  
ATOM   3520  N   VAL P 227      28.922  21.483  -5.540  0.00  0.00      PROA  
ATOM   3521  HN  VAL P 227      28.269  20.879  -5.090  0.00  0.00      PROA  
ATOM   3522  CA  VAL P 227      30.295  21.053  -5.715  0.00  0.00      PROA  
ATOM   3523  HA  VAL P 227      30.949  21.910  -5.772  0.00  0.00      PROA  
ATOM   3524  CB  VAL P 227      30.657  20.229  -4.505  0.00  0.00      PROA  
ATOM   3525  HB  VAL P 227      30.122  19.256  -4.518  0.00  0.00      PROA  
ATOM   3526  CG1 VAL P 227      32.208  19.932  -4.561  0.00  0.00      PROA  
ATOM   3527 HG11 VAL P 227      32.558  19.281  -3.731  0.00  0.00      PROA  
ATOM   3528 HG12 VAL P 227      32.748  20.903  -4.592  0.00  0.00      PROA  
ATOM   3529 HG13 VAL P 227      32.453  19.314  -5.451  0.00  0.00      PROA  
ATOM   3530  CG2 VAL P 227      30.320  20.854  -3.161  0.00  0.00      PROA  
ATOM   3531 HG21 VAL P 227      30.662  20.245  -2.297  0.00  0.00      PROA  
ATOM   3532 HG22 VAL P 227      29.211  20.877  -3.094  0.00  0.00      PROA  
ATOM   3533 HG23 VAL P 227      30.697  21.897  -3.097  0.00  0.00      PROA  
ATOM   3534  C   VAL P 227      30.405  20.286  -7.033  0.00  0.00      PROA  
ATOM   3535  O   VAL P 227      29.743  19.230  -7.155  0.00  0.00      PROA  
ATOM   3536  N   HSD P 228      31.209  20.667  -7.986  0.00  0.00      PROA  
ATOM   3537  HN  HSD P 228      31.653  21.557  -7.924  0.00  0.00      PROA  
ATOM   3538  CA  HSD P 228      31.280  19.997  -9.246  0.00  0.00      PROA  
ATOM   3539  HA  HSD P 228      30.604  19.156  -9.293  0.00  0.00      PROA  
ATOM   3540  CB  HSD P 228      30.831  20.814 -10.443  0.00  0.00      PROA  
ATOM   3541  HB1 HSD P 228      29.732  20.956 -10.355  0.00  0.00      PROA  
ATOM   3542  HB2 HSD P 228      30.961  20.191 -11.353  0.00  0.00      PROA  
ATOM   3543  ND1 HSD P 228      32.600  22.451 -11.393  0.00  0.00      PROA  
ATOM   3544  HD1 HSD P 228      33.149  21.792 -11.906  0.00  0.00      PROA  
ATOM   3545  CG  HSD P 228      31.432  22.172 -10.667  0.00  0.00      PROA  
ATOM   3546  CE1 HSD P 228      32.671  23.819 -11.394  0.00  0.00      PROA  
ATOM   3547  HE1 HSD P 228      33.591  24.295 -11.734  0.00  0.00      PROA  
ATOM   3548  NE2 HSD P 228      31.780  24.400 -10.718  0.00  0.00      PROA  
ATOM   3549  CD2 HSD P 228      30.940  23.389 -10.275  0.00  0.00      PROA  
ATOM   3550  HD2 HSD P 228      30.225  23.625  -9.496  0.00  0.00      PROA  
ATOM   3551  C   HSD P 228      32.664  19.537  -9.420  0.00  0.00      PROA  
ATOM   3552  O   HSD P 228      33.592  20.235  -8.904  0.00  0.00      PROA  
ATOM   3553  N   GLY P 229      32.826  18.369 -10.081  0.00  0.00      PROA  
ATOM   3554  HN  GLY P 229      32.042  17.980 -10.558  0.00  0.00      PROA  
ATOM   3555  CA  GLY P 229      34.171  17.977 -10.454  0.00  0.00      PROA  
ATOM   3556  HA1 GLY P 229      34.221  16.914 -10.272  0.00  0.00      PROA  
ATOM   3557  HA2 GLY P 229      34.920  18.525  -9.902  0.00  0.00      PROA  
ATOM   3558  C   GLY P 229      34.393  18.299 -11.908  0.00  0.00      PROA  
ATOM   3559  O   GLY P 229      35.477  18.165 -12.479  0.00  0.00      PROA  
ATOM   3560  N   ASP P 230      33.340  18.765 -12.548  0.00  0.00      PROA  
ATOM   3561  HN  ASP P 230      32.405  18.700 -12.207  0.00  0.00      PROA  
ATOM   3562  CA  ASP P 230      33.432  19.324 -13.857  0.00  0.00      PROA  
ATOM   3563  HA  ASP P 230      33.915  18.534 -14.413  0.00  0.00      PROA  
ATOM   3564  CB  ASP P 230      31.958  19.734 -14.329  0.00  0.00      PROA  
ATOM   3565  HB1 ASP P 230      32.074  20.150 -15.352  0.00  0.00      PROA  
ATOM   3566  HB2 ASP P 230      31.568  20.497 -13.622  0.00  0.00      PROA  
ATOM   3567  CG  ASP P 230      30.967  18.533 -14.512  0.00  0.00      PROA  
ATOM   3568  OD1 ASP P 230      31.412  17.377 -14.625  0.00  0.00      PROA  
ATOM   3569  OD2 ASP P 230      29.717  18.703 -14.529  0.00  0.00      PROA  
ATOM   3570  C   ASP P 230      34.372  20.576 -14.093  0.00  0.00      PROA  
ATOM   3571  O   ASP P 230      34.670  21.279 -13.146  0.00  0.00      PROA  
ATOM   3572  N   LYS P 231      34.907  20.894 -15.273  0.00  0.00      PROA  
ATOM   3573  HN  LYS P 231      34.906  20.271 -16.052  0.00  0.00      PROA  
ATOM   3574  CA  LYS P 231      35.826  21.952 -15.492  0.00  0.00      PROA  
ATOM   3575  HA  LYS P 231      35.465  22.772 -14.888  0.00  0.00      PROA  
ATOM   3576  CB  LYS P 231      37.262  21.547 -15.276  0.00  0.00      PROA  
ATOM   3577  HB1 LYS P 231      37.360  21.153 -14.242  0.00  0.00      PROA  
ATOM   3578  HB2 LYS P 231      37.946  22.422 -15.249  0.00  0.00      PROA  
ATOM   3579  CG  LYS P 231      37.895  20.498 -16.278  0.00  0.00      PROA  
ATOM   3580  HG1 LYS P 231      37.696  20.691 -17.354  0.00  0.00      PROA  
ATOM   3581  HG2 LYS P 231      37.460  19.502 -16.046  0.00  0.00      PROA  
ATOM   3582  CD  LYS P 231      39.454  20.624 -16.151  0.00  0.00      PROA  
ATOM   3583  HD1 LYS P 231      39.786  20.382 -15.119  0.00  0.00      PROA  
ATOM   3584  HD2 LYS P 231      39.788  21.655 -16.393  0.00  0.00      PROA  
ATOM   3585  CE  LYS P 231      40.414  19.801 -17.075  0.00  0.00      PROA  
ATOM   3586  HE1 LYS P 231      40.409  20.178 -18.120  0.00  0.00      PROA  
ATOM   3587  HE2 LYS P 231      40.083  18.748 -17.202  0.00  0.00      PROA  
ATOM   3588  NZ  LYS P 231      41.791  19.773 -16.603  0.00  0.00      PROA  
ATOM   3589  HZ1 LYS P 231      42.370  19.387 -17.376  0.00  0.00      PROA  
ATOM   3590  HZ2 LYS P 231      41.950  19.074 -15.849  0.00  0.00      PROA  
ATOM   3591  HZ3 LYS P 231      42.122  20.714 -16.310  0.00  0.00      PROA  
ATOM   3592  C   LYS P 231      35.411  22.333 -16.940  0.00  0.00      PROA  
ATOM   3593  O   LYS P 231      34.497  21.767 -17.452  0.00  0.00      PROA  
ATOM   3594  N   ARG P 232      36.188  23.282 -17.596  0.00  0.00      PROA  
ATOM   3595  HN  ARG P 232      37.028  23.654 -17.209  0.00  0.00      PROA  
ATOM   3596  CA  ARG P 232      35.989  23.598 -19.009  0.00  0.00      PROA  
ATOM   3597  HA  ARG P 232      36.439  24.573 -19.126  0.00  0.00      PROA  
ATOM   3598  CB  ARG P 232      36.901  22.630 -19.841  0.00  0.00      PROA  
ATOM   3599  HB1 ARG P 232      36.739  22.992 -20.879  0.00  0.00      PROA  
ATOM   3600  HB2 ARG P 232      36.616  21.574 -19.649  0.00  0.00      PROA  
ATOM   3601  CG  ARG P 232      38.402  22.819 -19.723  0.00  0.00      PROA  
ATOM   3602  HG1 ARG P 232      38.904  22.294 -20.563  0.00  0.00      PROA  
ATOM   3603  HG2 ARG P 232      38.776  22.363 -18.781  0.00  0.00      PROA  
ATOM   3604  CD  ARG P 232      38.862  24.269 -19.783  0.00  0.00      PROA  
ATOM   3605  HD1 ARG P 232      38.564  24.703 -18.805  0.00  0.00      PROA  
ATOM   3606  HD2 ARG P 232      38.415  24.870 -20.604  0.00  0.00      PROA  
ATOM   3607  NE  ARG P 232      40.325  24.268 -19.999  0.00  0.00      PROA  
ATOM   3608  HE  ARG P 232      40.747  23.394 -20.239  0.00  0.00      PROA  
ATOM   3609  CZ  ARG P 232      41.167  25.287 -20.031  0.00  0.00      PROA  
ATOM   3610  NH1 ARG P 232      40.774  26.473 -19.718  0.00  0.00      PROA  
ATOM   3611 HH11 ARG P 232      41.515  27.144 -19.733  0.00  0.00      PROA  
ATOM   3612 HH12 ARG P 232      39.859  26.620 -19.342  0.00  0.00      PROA  
ATOM   3613  NH2 ARG P 232      42.400  25.076 -20.440  0.00  0.00      PROA  
ATOM   3614 HH21 ARG P 232      42.537  24.318 -21.077  0.00  0.00      PROA  
ATOM   3615 HH22 ARG P 232      43.035  25.827 -20.622  0.00  0.00      PROA  
ATOM   3616  C   ARG P 232      34.533  23.724 -19.542  0.00  0.00      PROA  
ATOM   3617  O   ARG P 232      33.796  24.600 -19.022  0.00  0.00      PROA  
ATOM   3618  N   GLU P 233      34.182  22.941 -20.577  0.00  0.00      PROA  
ATOM   3619  HN  GLU P 233      34.814  22.345 -21.065  0.00  0.00      PROA  
ATOM   3620  CA  GLU P 233      32.987  22.996 -21.247  0.00  0.00      PROA  
ATOM   3621  HA  GLU P 233      32.808  24.044 -21.436  0.00  0.00      PROA  
ATOM   3622  CB  GLU P 233      33.066  22.096 -22.514  0.00  0.00      PROA  
ATOM   3623  HB1 GLU P 233      33.127  21.013 -22.271  0.00  0.00      PROA  
ATOM   3624  HB2 GLU P 233      33.970  22.327 -23.116  0.00  0.00      PROA  
ATOM   3625  CG  GLU P 233      31.847  22.353 -23.507  0.00  0.00      PROA  
ATOM   3626  HG1 GLU P 233      31.903  23.334 -24.024  0.00  0.00      PROA  
ATOM   3627  HG2 GLU P 233      30.948  22.245 -22.863  0.00  0.00      PROA  
ATOM   3628  CD  GLU P 233      31.547  21.241 -24.578  0.00  0.00      PROA  
ATOM   3629  OE1 GLU P 233      31.208  21.637 -25.773  0.00  0.00      PROA  
ATOM   3630  OE2 GLU P 233      31.519  20.092 -24.088  0.00  0.00      PROA  
ATOM   3631  C   GLU P 233      31.790  22.507 -20.383  0.00  0.00      PROA  
ATOM   3632  O   GLU P 233      30.642  23.031 -20.387  0.00  0.00      PROA  
ATOM   3633  N   ALA P 234      31.911  21.512 -19.536  0.00  0.00      PROA  
ATOM   3634  HN  ALA P 234      32.685  20.888 -19.462  0.00  0.00      PROA  
ATOM   3635  CA  ALA P 234      30.836  21.034 -18.628  0.00  0.00      PROA  
ATOM   3636  HA  ALA P 234      29.891  20.987 -19.147  0.00  0.00      PROA  
ATOM   3637  CB  ALA P 234      31.133  19.605 -18.063  0.00  0.00      PROA  
ATOM   3638  HB1 ALA P 234      32.074  19.624 -17.472  0.00  0.00      PROA  
ATOM   3639  HB2 ALA P 234      31.216  18.873 -18.894  0.00  0.00      PROA  
ATOM   3640  HB3 ALA P 234      30.330  19.217 -17.402  0.00  0.00      PROA  
ATOM   3641  C   ALA P 234      30.523  21.996 -17.512  0.00  0.00      PROA  
ATOM   3642  O   ALA P 234      29.357  22.261 -17.154  0.00  0.00      PROA  
ATOM   3643  N   LYS P 235      31.541  22.602 -16.951  0.00  0.00      PROA  
ATOM   3644  HN  LYS P 235      32.479  22.392 -17.216  0.00  0.00      PROA  
ATOM   3645  CA  LYS P 235      31.442  23.753 -16.120  0.00  0.00      PROA  
ATOM   3646  HA  LYS P 235      30.784  23.557 -15.286  0.00  0.00      PROA  
ATOM   3647  CB  LYS P 235      32.779  24.097 -15.438  0.00  0.00      PROA  
ATOM   3648  HB1 LYS P 235      33.541  24.060 -16.245  0.00  0.00      PROA  
ATOM   3649  HB2 LYS P 235      32.883  23.321 -14.649  0.00  0.00      PROA  
ATOM   3650  CG  LYS P 235      32.971  25.455 -14.733  0.00  0.00      PROA  
ATOM   3651  HG1 LYS P 235      32.323  25.431 -13.831  0.00  0.00      PROA  
ATOM   3652  HG2 LYS P 235      32.459  26.222 -15.353  0.00  0.00      PROA  
ATOM   3653  CD  LYS P 235      34.449  25.731 -14.412  0.00  0.00      PROA  
ATOM   3654  HD1 LYS P 235      35.025  25.548 -15.345  0.00  0.00      PROA  
ATOM   3655  HD2 LYS P 235      34.816  24.947 -13.715  0.00  0.00      PROA  
ATOM   3656  CE  LYS P 235      34.529  27.146 -13.784  0.00  0.00      PROA  
ATOM   3657  HE1 LYS P 235      33.829  27.048 -12.927  0.00  0.00      PROA  
ATOM   3658  HE2 LYS P 235      34.226  27.950 -14.488  0.00  0.00      PROA  
ATOM   3659  NZ  LYS P 235      35.950  27.339 -13.310  0.00  0.00      PROA  
ATOM   3660  HZ1 LYS P 235      36.355  26.585 -12.719  0.00  0.00      PROA  
ATOM   3661  HZ2 LYS P 235      36.022  28.098 -12.603  0.00  0.00      PROA  
ATOM   3662  HZ3 LYS P 235      36.588  27.531 -14.109  0.00  0.00      PROA  
ATOM   3663  C   LYS P 235      30.843  25.004 -16.747  0.00  0.00      PROA  
ATOM   3664  O   LYS P 235      30.117  25.684 -16.037  0.00  0.00      PROA  
ATOM   3665  N   ALA P 236      31.138  25.282 -17.998  0.00  0.00      PROA  
ATOM   3666  HN  ALA P 236      31.756  24.652 -18.461  0.00  0.00      PROA  
ATOM   3667  CA  ALA P 236      30.543  26.400 -18.772  0.00  0.00      PROA  
ATOM   3668  HA  ALA P 236      30.699  27.277 -18.161  0.00  0.00      PROA  
ATOM   3669  CB  ALA P 236      31.438  26.497 -19.985  0.00  0.00      PROA  
ATOM   3670  HB1 ALA P 236      32.390  27.032 -19.781  0.00  0.00      PROA  
ATOM   3671  HB2 ALA P 236      30.996  27.104 -20.804  0.00  0.00      PROA  
ATOM   3672  HB3 ALA P 236      31.782  25.536 -20.424  0.00  0.00      PROA  
ATOM   3673  C   ALA P 236      29.061  26.256 -19.016  0.00  0.00      PROA  
ATOM   3674  O   ALA P 236      28.325  27.211 -18.765  0.00  0.00      PROA  
ATOM   3675  N   HSD P 237      28.539  25.130 -19.375  0.00  0.00      PROA  
ATOM   3676  HN  HSD P 237      29.075  24.352 -19.694  0.00  0.00      PROA  
ATOM   3677  CA  HSD P 237      27.189  24.933 -19.428  0.00  0.00      PROA  
ATOM   3678  HA  HSD P 237      26.645  25.646 -20.031  0.00  0.00      PROA  
ATOM   3679  CB  HSD P 237      26.857  23.483 -19.996  0.00  0.00      PROA  
ATOM   3680  HB1 HSD P 237      25.776  23.313 -20.187  0.00  0.00      PROA  
ATOM   3681  HB2 HSD P 237      27.275  22.694 -19.335  0.00  0.00      PROA  
ATOM   3682  ND1 HSD P 237      28.357  22.175 -21.590  0.00  0.00      PROA  
ATOM   3683  HD1 HSD P 237      29.040  21.840 -20.941  0.00  0.00      PROA  
ATOM   3684  CG  HSD P 237      27.385  23.139 -21.333  0.00  0.00      PROA  
ATOM   3685  CE1 HSD P 237      28.460  22.052 -22.981  0.00  0.00      PROA  
ATOM   3686  HE1 HSD P 237      29.145  21.336 -23.436  0.00  0.00      PROA  
ATOM   3687  NE2 HSD P 237      27.621  22.906 -23.491  0.00  0.00      PROA  
ATOM   3688  CD2 HSD P 237      26.921  23.567 -22.496  0.00  0.00      PROA  
ATOM   3689  HD2 HSD P 237      26.128  24.276 -22.701  0.00  0.00      PROA  
ATOM   3690  C   HSD P 237      26.595  24.893 -18.054  0.00  0.00      PROA  
ATOM   3691  O   HSD P 237      25.444  25.278 -17.889  0.00  0.00      PROA  
ATOM   3692  N   LEU P 238      27.290  24.319 -16.982  0.00  0.00      PROA  
ATOM   3693  HN  LEU P 238      28.223  24.024 -17.170  0.00  0.00      PROA  
ATOM   3694  CA  LEU P 238      26.716  24.234 -15.585  0.00  0.00      PROA  
ATOM   3695  HA  LEU P 238      25.769  23.715 -15.600  0.00  0.00      PROA  
ATOM   3696  CB  LEU P 238      27.655  23.578 -14.567  0.00  0.00      PROA  
ATOM   3697  HB1 LEU P 238      28.638  24.092 -14.509  0.00  0.00      PROA  
ATOM   3698  HB2 LEU P 238      27.908  22.514 -14.761  0.00  0.00      PROA  
ATOM   3699  CG  LEU P 238      27.075  23.617 -13.094  0.00  0.00      PROA  
ATOM   3700  HG  LEU P 238      26.860  24.643 -12.726  0.00  0.00      PROA  
ATOM   3701  CD1 LEU P 238      25.755  22.866 -13.122  0.00  0.00      PROA  
ATOM   3702 HD11 LEU P 238      24.997  23.435 -13.702  0.00  0.00      PROA  
ATOM   3703 HD12 LEU P 238      25.395  22.764 -12.076  0.00  0.00      PROA  
ATOM   3704 HD13 LEU P 238      25.892  21.792 -13.373  0.00  0.00      PROA  
ATOM   3705  CD2 LEU P 238      28.106  22.976 -12.093  0.00  0.00      PROA  
ATOM   3706 HD21 LEU P 238      28.221  21.897 -12.331  0.00  0.00      PROA  
ATOM   3707 HD22 LEU P 238      27.648  23.210 -11.108  0.00  0.00      PROA  
ATOM   3708 HD23 LEU P 238      29.120  23.422 -12.018  0.00  0.00      PROA  
ATOM   3709  C   LEU P 238      26.500  25.616 -15.072  0.00  0.00      PROA  
ATOM   3710  O   LEU P 238      25.385  26.013 -14.588  0.00  0.00      PROA  
ATOM   3711  N   HSD P 239      27.540  26.532 -15.270  0.00  0.00      PROA  
ATOM   3712  HN  HSD P 239      28.475  26.223 -15.423  0.00  0.00      PROA  
ATOM   3713  CA  HSD P 239      27.413  27.873 -14.857  0.00  0.00      PROA  
ATOM   3714  HA  HSD P 239      27.119  27.844 -13.818  0.00  0.00      PROA  
ATOM   3715  CB  HSD P 239      28.676  28.769 -15.054  0.00  0.00      PROA  
ATOM   3716  HB1 HSD P 239      28.827  29.022 -16.126  0.00  0.00      PROA  
ATOM   3717  HB2 HSD P 239      29.590  28.222 -14.739  0.00  0.00      PROA  
ATOM   3718  ND1 HSD P 239      29.434  31.051 -14.427  0.00  0.00      PROA  
ATOM   3719  HD1 HSD P 239      30.273  30.995 -14.968  0.00  0.00      PROA  
ATOM   3720  CG  HSD P 239      28.587  30.008 -14.207  0.00  0.00      PROA  
ATOM   3721  CE1 HSD P 239      29.002  32.146 -13.669  0.00  0.00      PROA  
ATOM   3722  HE1 HSD P 239      29.441  33.134 -13.806  0.00  0.00      PROA  
ATOM   3723  NE2 HSD P 239      27.977  31.849 -12.950  0.00  0.00      PROA  
ATOM   3724  CD2 HSD P 239      27.694  30.476 -13.273  0.00  0.00      PROA  
ATOM   3725  HD2 HSD P 239      26.798  30.047 -12.841  0.00  0.00      PROA  
ATOM   3726  C   HSD P 239      26.284  28.608 -15.498  0.00  0.00      PROA  
ATOM   3727  O   HSD P 239      25.426  29.176 -14.861  0.00  0.00      PROA  
ATOM   3728  N   ALA P 240      26.127  28.444 -16.805  0.00  0.00      PROA  
ATOM   3729  HN  ALA P 240      26.872  27.957 -17.255  0.00  0.00      PROA  
ATOM   3730  CA  ALA P 240      24.980  28.954 -17.605  0.00  0.00      PROA  
ATOM   3731  HA  ALA P 240      25.020  30.016 -17.413  0.00  0.00      PROA  
ATOM   3732  CB  ALA P 240      25.268  28.604 -19.065  0.00  0.00      PROA  
ATOM   3733  HB1 ALA P 240      26.247  28.996 -19.415  0.00  0.00      PROA  
ATOM   3734  HB2 ALA P 240      24.619  29.165 -19.771  0.00  0.00      PROA  
ATOM   3735  HB3 ALA P 240      25.115  27.528 -19.294  0.00  0.00      PROA  
ATOM   3736  C   ALA P 240      23.599  28.501 -17.191  0.00  0.00      PROA  
ATOM   3737  O   ALA P 240      22.637  29.268 -17.076  0.00  0.00      PROA  
ATOM   3738  N   GLN P 241      23.401  27.210 -16.843  0.00  0.00      PROA  
ATOM   3739  HN  GLN P 241      24.136  26.537 -16.808  0.00  0.00      PROA  
ATOM   3740  CA  GLN P 241      22.085  26.677 -16.509  0.00  0.00      PROA  
ATOM   3741  HA  GLN P 241      21.456  27.175 -17.232  0.00  0.00      PROA  
ATOM   3742  CB  GLN P 241      22.061  25.198 -16.883  0.00  0.00      PROA  
ATOM   3743  HB1 GLN P 241      22.436  25.059 -17.920  0.00  0.00      PROA  
ATOM   3744  HB2 GLN P 241      21.006  24.888 -16.723  0.00  0.00      PROA  
ATOM   3745  CG  GLN P 241      22.845  24.231 -15.969  0.00  0.00      PROA  
ATOM   3746  HG1 GLN P 241      23.076  24.722 -15.000  0.00  0.00      PROA  
ATOM   3747  HG2 GLN P 241      23.826  24.127 -16.479  0.00  0.00      PROA  
ATOM   3748  CD  GLN P 241      22.194  22.882 -15.768  0.00  0.00      PROA  
ATOM   3749  OE1 GLN P 241      21.356  22.733 -14.880  0.00  0.00      PROA  
ATOM   3750  NE2 GLN P 241      22.547  21.870 -16.551  0.00  0.00      PROA  
ATOM   3751 HE21 GLN P 241      22.155  20.980 -16.319  0.00  0.00      PROA  
ATOM   3752 HE22 GLN P 241      23.285  21.902 -17.225  0.00  0.00      PROA  
ATOM   3753  C   GLN P 241      21.862  26.995 -15.063  0.00  0.00      PROA  
ATOM   3754  O   GLN P 241      20.697  26.844 -14.676  0.00  0.00      PROA  
ATOM   3755  N   ALA P 242      22.824  27.449 -14.273  0.00  0.00      PROA  
ATOM   3756  HN  ALA P 242      23.794  27.450 -14.505  0.00  0.00      PROA  
ATOM   3757  CA  ALA P 242      22.681  27.810 -12.894  0.00  0.00      PROA  
ATOM   3758  HA  ALA P 242      21.787  27.366 -12.481  0.00  0.00      PROA  
ATOM   3759  CB  ALA P 242      23.943  27.344 -12.039  0.00  0.00      PROA  
ATOM   3760  HB1 ALA P 242      24.814  27.970 -12.328  0.00  0.00      PROA  
ATOM   3761  HB2 ALA P 242      24.241  26.333 -12.390  0.00  0.00      PROA  
ATOM   3762  HB3 ALA P 242      23.765  27.443 -10.946  0.00  0.00      PROA  
ATOM   3763  C   ALA P 242      22.519  29.351 -12.682  0.00  0.00      PROA  
ATOM   3764  O   ALA P 242      22.304  29.898 -11.545  0.00  0.00      PROA  
ATOM   3765  N   LYS P 243      22.631  30.175 -13.842  0.00  0.00      PROA  
ATOM   3766  HN  LYS P 243      22.790  29.755 -14.732  0.00  0.00      PROA  
ATOM   3767  CA  LYS P 243      22.429  31.615 -13.854  0.00  0.00      PROA  
ATOM   3768  HA  LYS P 243      23.067  32.085 -13.120  0.00  0.00      PROA  
ATOM   3769  CB  LYS P 243      22.753  32.301 -15.211  0.00  0.00      PROA  
ATOM   3770  HB1 LYS P 243      22.536  33.365 -14.975  0.00  0.00      PROA  
ATOM   3771  HB2 LYS P 243      22.153  31.884 -16.048  0.00  0.00      PROA  
ATOM   3772  CG  LYS P 243      24.268  32.272 -15.524  0.00  0.00      PROA  
ATOM   3773  HG1 LYS P 243      24.508  31.211 -15.747  0.00  0.00      PROA  
ATOM   3774  HG2 LYS P 243      24.897  32.481 -14.632  0.00  0.00      PROA  
ATOM   3775  CD  LYS P 243      24.674  33.211 -16.742  0.00  0.00      PROA  
ATOM   3776  HD1 LYS P 243      24.533  34.300 -16.574  0.00  0.00      PROA  
ATOM   3777  HD2 LYS P 243      24.126  32.929 -17.667  0.00  0.00      PROA  
ATOM   3778  CE  LYS P 243      26.148  32.937 -17.029  0.00  0.00      PROA  
ATOM   3779  HE1 LYS P 243      26.447  33.550 -17.907  0.00  0.00      PROA  
ATOM   3780  HE2 LYS P 243      26.393  31.871 -17.223  0.00  0.00      PROA  
ATOM   3781  NZ  LYS P 243      26.983  33.406 -15.922  0.00  0.00      PROA  
ATOM   3782  HZ1 LYS P 243      27.949  33.222 -16.259  0.00  0.00      PROA  
ATOM   3783  HZ2 LYS P 243      26.938  32.878 -15.027  0.00  0.00      PROA  
ATOM   3784  HZ3 LYS P 243      26.867  34.424 -15.738  0.00  0.00      PROA  
ATOM   3785  C   LYS P 243      21.078  32.119 -13.424  0.00  0.00      PROA  
ATOM   3786  O   LYS P 243      21.256  32.999 -12.598  0.00  0.00      PROA  
ATOM   3787  N   PRO P 244      19.843  31.690 -13.830  0.00  0.00      PROA  
ATOM   3788  CD  PRO P 244      19.703  30.768 -14.932  0.00  0.00      PROA  
ATOM   3789  HD1 PRO P 244      20.329  29.854 -14.855  0.00  0.00      PROA  
ATOM   3790  HD2 PRO P 244      19.964  31.291 -15.877  0.00  0.00      PROA  
ATOM   3791  CA  PRO P 244      18.606  32.388 -13.544  0.00  0.00      PROA  
ATOM   3792  HA  PRO P 244      18.749  33.438 -13.753  0.00  0.00      PROA  
ATOM   3793  CB  PRO P 244      17.589  31.738 -14.515  0.00  0.00      PROA  
ATOM   3794  HB1 PRO P 244      17.527  32.347 -15.442  0.00  0.00      PROA  
ATOM   3795  HB2 PRO P 244      16.557  31.707 -14.105  0.00  0.00      PROA  
ATOM   3796  CG  PRO P 244      18.308  30.401 -14.806  0.00  0.00      PROA  
ATOM   3797  HG1 PRO P 244      18.246  29.747 -13.910  0.00  0.00      PROA  
ATOM   3798  HG2 PRO P 244      17.911  29.997 -15.762  0.00  0.00      PROA  
ATOM   3799  C   PRO P 244      18.143  32.180 -12.023  0.00  0.00      PROA  
ATOM   3800  O   PRO P 244      17.054  32.750 -11.720  0.00  0.00      PROA  
ATOM   3801  N   TYR P 245      18.884  31.548 -11.117  0.00  0.00      PROA  
ATOM   3802  HN  TYR P 245      19.803  31.226 -11.334  0.00  0.00      PROA  
ATOM   3803  CA  TYR P 245      18.633  31.587  -9.636  0.00  0.00      PROA  
ATOM   3804  HA  TYR P 245      17.875  32.332  -9.442  0.00  0.00      PROA  
ATOM   3805  CB  TYR P 245      18.122  30.161  -9.137  0.00  0.00      PROA  
ATOM   3806  HB1 TYR P 245      17.825  30.216  -8.068  0.00  0.00      PROA  
ATOM   3807  HB2 TYR P 245      19.019  29.507  -9.089  0.00  0.00      PROA  
ATOM   3808  CG  TYR P 245      16.998  29.578  -9.886  0.00  0.00      PROA  
ATOM   3809  CD1 TYR P 245      15.590  29.839  -9.617  0.00  0.00      PROA  
ATOM   3810  HD1 TYR P 245      15.315  30.501  -8.809  0.00  0.00      PROA  
ATOM   3811  CE1 TYR P 245      14.624  29.146 -10.355  0.00  0.00      PROA  
ATOM   3812  HE1 TYR P 245      13.622  29.171  -9.954  0.00  0.00      PROA  
ATOM   3813  CZ  TYR P 245      14.956  28.284 -11.418  0.00  0.00      PROA  
ATOM   3814  OH  TYR P 245      13.911  27.519 -12.092  0.00  0.00      PROA  
ATOM   3815  HH  TYR P 245      14.344  27.003 -12.775  0.00  0.00      PROA  
ATOM   3816  CD2 TYR P 245      17.285  28.783 -10.955  0.00  0.00      PROA  
ATOM   3817  HD2 TYR P 245      18.307  28.550 -11.215  0.00  0.00      PROA  
ATOM   3818  CE2 TYR P 245      16.262  28.112 -11.730  0.00  0.00      PROA  
ATOM   3819  HE2 TYR P 245      16.583  27.412 -12.488  0.00  0.00      PROA  
ATOM   3820  C   TYR P 245      19.815  32.044  -8.740  0.00  0.00      PROA  
ATOM   3821  O   TYR P 245      20.963  31.577  -8.843  0.00  0.00      PROA  
ATOM   3822  N   GLU P 246      19.467  33.042  -7.797  0.00  0.00      PROA  
ATOM   3823  HN  GLU P 246      18.499  33.207  -7.625  0.00  0.00      PROA  
ATOM   3824  CA  GLU P 246      20.386  33.822  -7.039  0.00  0.00      PROA  
ATOM   3825  HA  GLU P 246      21.183  33.972  -7.752  0.00  0.00      PROA  
ATOM   3826  CB  GLU P 246      19.766  35.139  -6.665  0.00  0.00      PROA  
ATOM   3827  HB1 GLU P 246      19.602  35.643  -7.642  0.00  0.00      PROA  
ATOM   3828  HB2 GLU P 246      20.504  35.775  -6.132  0.00  0.00      PROA  
ATOM   3829  CG  GLU P 246      18.489  35.097  -5.737  0.00  0.00      PROA  
ATOM   3830  HG1 GLU P 246      18.599  34.457  -4.836  0.00  0.00      PROA  
ATOM   3831  HG2 GLU P 246      17.706  34.839  -6.482  0.00  0.00      PROA  
ATOM   3832  CD  GLU P 246      18.028  36.442  -5.219  0.00  0.00      PROA  
ATOM   3833  OE1 GLU P 246      16.823  36.802  -5.484  0.00  0.00      PROA  
ATOM   3834  OE2 GLU P 246      18.762  37.188  -4.508  0.00  0.00      PROA  
ATOM   3835  C   GLU P 246      21.004  33.119  -5.834  0.00  0.00      PROA  
ATOM   3836  O   GLU P 246      22.078  33.526  -5.306  0.00  0.00      PROA  
ATOM   3837  N   ASN P 247      20.379  32.031  -5.387  0.00  0.00      PROA  
ATOM   3838  HN  ASN P 247      19.574  31.783  -5.920  0.00  0.00      PROA  
ATOM   3839  CA  ASN P 247      20.787  31.188  -4.288  0.00  0.00      PROA  
ATOM   3840  HA  ASN P 247      21.400  31.779  -3.624  0.00  0.00      PROA  
ATOM   3841  CB  ASN P 247      19.541  30.527  -3.551  0.00  0.00      PROA  
ATOM   3842  HB1 ASN P 247      19.018  31.402  -3.110  0.00  0.00      PROA  
ATOM   3843  HB2 ASN P 247      19.875  29.924  -2.680  0.00  0.00      PROA  
ATOM   3844  CG  ASN P 247      18.613  29.814  -4.488  0.00  0.00      PROA  
ATOM   3845  OD1 ASN P 247      17.986  30.376  -5.409  0.00  0.00      PROA  
ATOM   3846  ND2 ASN P 247      18.422  28.519  -4.324  0.00  0.00      PROA  
ATOM   3847 HD21 ASN P 247      18.890  28.029  -3.588  0.00  0.00      PROA  
ATOM   3848 HD22 ASN P 247      17.601  28.120  -4.731  0.00  0.00      PROA  
ATOM   3849  C   ASN P 247      21.692  30.016  -4.634  0.00  0.00      PROA  
ATOM   3850  O   ASN P 247      21.985  29.128  -3.822  0.00  0.00      PROA  
ATOM   3851  N   ILE P 248      22.104  29.895  -5.920  0.00  0.00      PROA  
ATOM   3852  HN  ILE P 248      21.989  30.600  -6.615  0.00  0.00      PROA  
ATOM   3853  CA  ILE P 248      23.178  28.930  -6.206  0.00  0.00      PROA  
ATOM   3854  HA  ILE P 248      23.044  28.020  -5.640  0.00  0.00      PROA  
ATOM   3855  CB  ILE P 248      23.058  28.535  -7.663  0.00  0.00      PROA  
ATOM   3856  HB  ILE P 248      23.112  29.444  -8.300  0.00  0.00      PROA  
ATOM   3857  CG2 ILE P 248      24.208  27.642  -8.093  0.00  0.00      PROA  
ATOM   3858 HG21 ILE P 248      24.033  27.266  -9.123  0.00  0.00      PROA  
ATOM   3859 HG22 ILE P 248      24.208  26.715  -7.480  0.00  0.00      PROA  
ATOM   3860 HG23 ILE P 248      25.203  28.135  -8.083  0.00  0.00      PROA  
ATOM   3861  CG1 ILE P 248      21.638  28.007  -8.075  0.00  0.00      PROA  
ATOM   3862 HG11 ILE P 248      21.873  27.645  -9.098  0.00  0.00      PROA  
ATOM   3863 HG12 ILE P 248      20.845  28.785  -8.097  0.00  0.00      PROA  
ATOM   3864  CD  ILE P 248      21.083  26.799  -7.336  0.00  0.00      PROA  
ATOM   3865  HD1 ILE P 248      21.685  25.864  -7.316  0.00  0.00      PROA  
ATOM   3866  HD2 ILE P 248      20.102  26.451  -7.725  0.00  0.00      PROA  
ATOM   3867  HD3 ILE P 248      20.858  27.001  -6.267  0.00  0.00      PROA  
ATOM   3868  C   ILE P 248      24.522  29.522  -5.982  0.00  0.00      PROA  
ATOM   3869  O   ILE P 248      24.678  30.646  -6.298  0.00  0.00      PROA  
ATOM   3870  N   SER P 249      25.516  28.756  -5.459  0.00  0.00      PROA  
ATOM   3871  HN  SER P 249      25.263  27.852  -5.122  0.00  0.00      PROA  
ATOM   3872  CA  SER P 249      26.886  29.177  -5.495  0.00  0.00      PROA  
ATOM   3873  HA  SER P 249      27.007  30.111  -6.023  0.00  0.00      PROA  
ATOM   3874  CB  SER P 249      27.414  29.335  -4.024  0.00  0.00      PROA  
ATOM   3875  HB1 SER P 249      27.390  28.466  -3.331  0.00  0.00      PROA  
ATOM   3876  HB2 SER P 249      26.751  30.048  -3.489  0.00  0.00      PROA  
ATOM   3877  OG  SER P 249      28.671  29.939  -4.022  0.00  0.00      PROA  
ATOM   3878  HG1 SER P 249      28.445  30.868  -3.941  0.00  0.00      PROA  
ATOM   3879  C   SER P 249      27.632  27.963  -6.188  0.00  0.00      PROA  
ATOM   3880  O   SER P 249      27.292  26.814  -5.879  0.00  0.00      PROA  
ATOM   3881  N   LEU P 250      28.537  28.181  -7.176  0.00  0.00      PROA  
ATOM   3882  HN  LEU P 250      28.773  29.078  -7.540  0.00  0.00      PROA  
ATOM   3883  CA  LEU P 250      29.407  27.150  -7.675  0.00  0.00      PROA  
ATOM   3884  HA  LEU P 250      28.910  26.196  -7.581  0.00  0.00      PROA  
ATOM   3885  CB  LEU P 250      29.745  27.325  -9.172  0.00  0.00      PROA  
ATOM   3886  HB1 LEU P 250      30.455  26.535  -9.496  0.00  0.00      PROA  
ATOM   3887  HB2 LEU P 250      30.247  28.315  -9.136  0.00  0.00      PROA  
ATOM   3888  CG  LEU P 250      28.565  27.448 -10.176  0.00  0.00      PROA  
ATOM   3889  HG  LEU P 250      28.158  28.471 -10.025  0.00  0.00      PROA  
ATOM   3890  CD1 LEU P 250      29.055  27.316 -11.572  0.00  0.00      PROA  
ATOM   3891 HD11 LEU P 250      29.706  26.430 -11.729  0.00  0.00      PROA  
ATOM   3892 HD12 LEU P 250      29.578  28.229 -11.926  0.00  0.00      PROA  
ATOM   3893 HD13 LEU P 250      28.248  27.157 -12.319  0.00  0.00      PROA  
ATOM   3894  CD2 LEU P 250      27.601  26.372  -9.952  0.00  0.00      PROA  
ATOM   3895 HD21 LEU P 250      26.877  26.714  -9.181  0.00  0.00      PROA  
ATOM   3896 HD22 LEU P 250      28.129  25.475  -9.564  0.00  0.00      PROA  
ATOM   3897 HD23 LEU P 250      26.934  26.051 -10.781  0.00  0.00      PROA  
ATOM   3898  C   LEU P 250      30.613  26.868  -6.885  0.00  0.00      PROA  
ATOM   3899  O   LEU P 250      31.278  27.870  -6.505  0.00  0.00      PROA  
ATOM   3900  N   CYS P 251      30.984  25.623  -6.551  0.00  0.00      PROA  
ATOM   3901  HN  CYS P 251      30.299  24.906  -6.656  0.00  0.00      PROA  
ATOM   3902  CA  CYS P 251      32.256  25.338  -5.978  0.00  0.00      PROA  
ATOM   3903  HA  CYS P 251      32.823  26.255  -6.035  0.00  0.00      PROA  
ATOM   3904  CB  CYS P 251      32.017  24.954  -4.501  0.00  0.00      PROA  
ATOM   3905  HB1 CYS P 251      31.239  24.161  -4.476  0.00  0.00      PROA  
ATOM   3906  HB2 CYS P 251      31.673  25.875  -3.984  0.00  0.00      PROA  
ATOM   3907  SG  CYS P 251      33.447  24.430  -3.541  0.00  0.00      PROA  
ATOM   3908  HG1 CYS P 251      33.994  25.612  -3.297  0.00  0.00      PROA  
ATOM   3909  C   CYS P 251      32.903  24.244  -6.867  0.00  0.00      PROA  
ATOM   3910  O   CYS P 251      32.211  23.384  -7.377  0.00  0.00      PROA  
ATOM   3911  N   GLN P 252      34.238  24.383  -7.110  0.00  0.00      PROA  
ATOM   3912  HN  GLN P 252      34.759  24.990  -6.516  0.00  0.00      PROA  
ATOM   3913  CA  GLN P 252      34.953  23.647  -8.147  0.00  0.00      PROA  
ATOM   3914  HA  GLN P 252      34.227  23.254  -8.844  0.00  0.00      PROA  
ATOM   3915  CB  GLN P 252      35.959  24.534  -8.961  0.00  0.00      PROA  
ATOM   3916  HB1 GLN P 252      36.459  25.152  -8.184  0.00  0.00      PROA  
ATOM   3917  HB2 GLN P 252      35.556  25.407  -9.518  0.00  0.00      PROA  
ATOM   3918  CG  GLN P 252      37.008  23.799  -9.843  0.00  0.00      PROA  
ATOM   3919  HG1 GLN P 252      37.550  23.014  -9.274  0.00  0.00      PROA  
ATOM   3920  HG2 GLN P 252      37.658  24.642 -10.162  0.00  0.00      PROA  
ATOM   3921  CD  GLN P 252      36.183  23.146 -10.936  0.00  0.00      PROA  
ATOM   3922  OE1 GLN P 252      35.749  23.749 -11.931  0.00  0.00      PROA  
ATOM   3923  NE2 GLN P 252      36.016  21.815 -10.830  0.00  0.00      PROA  
ATOM   3924 HE21 GLN P 252      35.518  21.250 -11.489  0.00  0.00      PROA  
ATOM   3925 HE22 GLN P 252      36.470  21.442 -10.021  0.00  0.00      PROA  
ATOM   3926  C   GLN P 252      35.712  22.605  -7.338  0.00  0.00      PROA  
ATOM   3927  O   GLN P 252      36.569  23.010  -6.522  0.00  0.00      PROA  
ATOM   3928  N   ALA P 253      35.594  21.278  -7.537  0.00  0.00      PROA  
ATOM   3929  HN  ALA P 253      35.039  20.879  -8.263  0.00  0.00      PROA  
ATOM   3930  CA  ALA P 253      36.403  20.275  -6.933  0.00  0.00      PROA  
ATOM   3931  HA  ALA P 253      36.745  20.646  -5.978  0.00  0.00      PROA  
ATOM   3932  CB  ALA P 253      35.599  18.993  -6.624  0.00  0.00      PROA  
ATOM   3933  HB1 ALA P 253      34.860  19.110  -5.803  0.00  0.00      PROA  
ATOM   3934  HB2 ALA P 253      36.244  18.170  -6.249  0.00  0.00      PROA  
ATOM   3935  HB3 ALA P 253      35.160  18.528  -7.533  0.00  0.00      PROA  
ATOM   3936  C   ALA P 253      37.657  20.056  -7.808  0.00  0.00      PROA  
ATOM   3937  O   ALA P 253      37.623  20.235  -9.025  0.00  0.00      PROA  
ATOM   3938  N   LYS P 254      38.717  19.655  -7.178  0.00  0.00      PROA  
ATOM   3939  HN  LYS P 254      38.760  19.423  -6.209  0.00  0.00      PROA  
ATOM   3940  CA  LYS P 254      39.981  19.721  -7.831  0.00  0.00      PROA  
ATOM   3941  HA  LYS P 254      39.994  20.356  -8.704  0.00  0.00      PROA  
ATOM   3942  CB  LYS P 254      40.966  20.278  -6.813  0.00  0.00      PROA  
ATOM   3943  HB1 LYS P 254      41.979  20.260  -7.270  0.00  0.00      PROA  
ATOM   3944  HB2 LYS P 254      41.033  19.656  -5.895  0.00  0.00      PROA  
ATOM   3945  CG  LYS P 254      40.606  21.785  -6.391  0.00  0.00      PROA  
ATOM   3946  HG1 LYS P 254      41.472  22.221  -5.848  0.00  0.00      PROA  
ATOM   3947  HG2 LYS P 254      39.775  21.895  -5.661  0.00  0.00      PROA  
ATOM   3948  CD  LYS P 254      40.283  22.676  -7.575  0.00  0.00      PROA  
ATOM   3949  HD1 LYS P 254      39.232  22.550  -7.912  0.00  0.00      PROA  
ATOM   3950  HD2 LYS P 254      40.935  22.293  -8.389  0.00  0.00      PROA  
ATOM   3951  CE  LYS P 254      40.652  24.182  -7.393  0.00  0.00      PROA  
ATOM   3952  HE1 LYS P 254      40.166  24.469  -6.436  0.00  0.00      PROA  
ATOM   3953  HE2 LYS P 254      40.279  24.839  -8.208  0.00  0.00      PROA  
ATOM   3954  NZ  LYS P 254      42.069  24.341  -7.263  0.00  0.00      PROA  
ATOM   3955  HZ1 LYS P 254      42.337  25.280  -7.620  0.00  0.00      PROA  
ATOM   3956  HZ2 LYS P 254      42.636  23.751  -7.904  0.00  0.00      PROA  
ATOM   3957  HZ3 LYS P 254      42.355  24.117  -6.288  0.00  0.00      PROA  
ATOM   3958  C   LYS P 254      40.558  18.306  -8.330  0.00  0.00      PROA  
ATOM   3959  O   LYS P 254      40.449  17.278  -7.642  0.00  0.00      PROA  
ATOM   3960  N   LEU P 255      41.023  18.193  -9.618  0.00  0.00      PROA  
ATOM   3961  HN  LEU P 255      41.312  18.941 -10.209  0.00  0.00      PROA  
ATOM   3962  CA  LEU P 255      41.244  16.886 -10.188  0.00  0.00      PROA  
ATOM   3963  HA  LEU P 255      41.749  16.257  -9.469  0.00  0.00      PROA  
ATOM   3964  CB  LEU P 255      39.916  16.312 -10.717  0.00  0.00      PROA  
ATOM   3965  HB1 LEU P 255      39.497  16.978 -11.501  0.00  0.00      PROA  
ATOM   3966  HB2 LEU P 255      39.279  16.336  -9.807  0.00  0.00      PROA  
ATOM   3967  CG  LEU P 255      39.954  14.863 -11.265  0.00  0.00      PROA  
ATOM   3968  HG  LEU P 255      40.619  14.890 -12.155  0.00  0.00      PROA  
ATOM   3969  CD1 LEU P 255      40.393  13.822 -10.219  0.00  0.00      PROA  
ATOM   3970 HD11 LEU P 255      40.528  12.876 -10.785  0.00  0.00      PROA  
ATOM   3971 HD12 LEU P 255      39.652  13.630  -9.413  0.00  0.00      PROA  
ATOM   3972 HD13 LEU P 255      41.367  14.061  -9.740  0.00  0.00      PROA  
ATOM   3973  CD2 LEU P 255      38.579  14.535 -11.726  0.00  0.00      PROA  
ATOM   3974 HD21 LEU P 255      37.933  15.278 -11.211  0.00  0.00      PROA  
ATOM   3975 HD22 LEU P 255      38.340  13.539 -11.297  0.00  0.00      PROA  
ATOM   3976 HD23 LEU P 255      38.490  14.490 -12.833  0.00  0.00      PROA  
ATOM   3977  C   LEU P 255      42.298  17.004 -11.285  0.00  0.00      PROA  
ATOM   3978  O   LEU P 255      42.000  17.084 -12.465  0.00  0.00      PROA  
ATOM   3979  N   ASP P 256      43.668  16.827 -11.033  0.00  0.00      PROA  
ATOM   3980  HN  ASP P 256      43.968  16.722 -10.088  0.00  0.00      PROA  
ATOM   3981  CA  ASP P 256      44.654  16.904 -12.062  0.00  0.00      PROA  
ATOM   3982  HA  ASP P 256      44.360  17.655 -12.781  0.00  0.00      PROA  
ATOM   3983  CB  ASP P 256      45.953  17.271 -11.294  0.00  0.00      PROA  
ATOM   3984  HB1 ASP P 256      46.861  17.221 -11.931  0.00  0.00      PROA  
ATOM   3985  HB2 ASP P 256      46.093  16.543 -10.466  0.00  0.00      PROA  
ATOM   3986  CG  ASP P 256      45.868  18.707 -10.748  0.00  0.00      PROA  
ATOM   3987  OD1 ASP P 256      46.284  18.934  -9.592  0.00  0.00      PROA  
ATOM   3988  OD2 ASP P 256      45.379  19.646 -11.439  0.00  0.00      PROA  
ATOM   3989  C   ASP P 256      44.935  15.597 -12.757  0.00  0.00      PROA  
ATOM   3990  O   ASP P 256      45.466  15.634 -13.900  0.00  0.00      PROA  
ATOM   3991  N   ILE P 257      44.774  14.513 -12.011  0.00  0.00      PROA  
ATOM   3992  HN  ILE P 257      44.184  14.601 -11.213  0.00  0.00      PROA  
ATOM   3993  CA  ILE P 257      45.323  13.217 -12.362  0.00  0.00      PROA  
ATOM   3994  HA  ILE P 257      46.383  13.404 -12.447  0.00  0.00      PROA  
ATOM   3995  CB  ILE P 257      44.998  12.129 -11.253  0.00  0.00      PROA  
ATOM   3996  HB  ILE P 257      43.892  12.029 -11.212  0.00  0.00      PROA  
ATOM   3997  CG2 ILE P 257      45.508  10.722 -11.642  0.00  0.00      PROA  
ATOM   3998 HG21 ILE P 257      45.055  10.274 -12.552  0.00  0.00      PROA  
ATOM   3999 HG22 ILE P 257      45.466  10.085 -10.733  0.00  0.00      PROA  
ATOM   4000 HG23 ILE P 257      46.565  10.881 -11.943  0.00  0.00      PROA  
ATOM   4001  CG1 ILE P 257      45.460  12.597  -9.793  0.00  0.00      PROA  
ATOM   4002 HG11 ILE P 257      45.039  11.883  -9.053  0.00  0.00      PROA  
ATOM   4003 HG12 ILE P 257      44.998  13.580  -9.561  0.00  0.00      PROA  
ATOM   4004  CD  ILE P 257      46.948  12.715  -9.491  0.00  0.00      PROA  
ATOM   4005  HD1 ILE P 257      47.469  13.388 -10.205  0.00  0.00      PROA  
ATOM   4006  HD2 ILE P 257      47.437  11.717  -9.475  0.00  0.00      PROA  
ATOM   4007  HD3 ILE P 257      47.022  13.104  -8.453  0.00  0.00      PROA  
ATOM   4008  C   ILE P 257      44.963  12.659 -13.736  0.00  0.00      PROA  
ATOM   4009  O   ILE P 257      43.760  12.724 -14.070  0.00  0.00      PROA  
ATOM   4010  N   ALA P 258      45.920  12.117 -14.481  0.00  0.00      PROA  
ATOM   4011  HN  ALA P 258      46.781  12.103 -13.979  0.00  0.00      PROA  
ATOM   4012  CA  ALA P 258      45.691  11.540 -15.792  0.00  0.00      PROA  
ATOM   4013  HA  ALA P 258      45.192  12.262 -16.422  0.00  0.00      PROA  
ATOM   4014  CB  ALA P 258      46.993  11.249 -16.657  0.00  0.00      PROA  
ATOM   4015  HB1 ALA P 258      46.790  10.931 -17.702  0.00  0.00      PROA  
ATOM   4016  HB2 ALA P 258      47.517  10.396 -16.174  0.00  0.00      PROA  
ATOM   4017  HB3 ALA P 258      47.647  12.137 -16.528  0.00  0.00      PROA  
ATOM   4018  C   ALA P 258      44.669  10.472 -15.589  0.00  0.00      PROA  
ATOM   4019  O   ALA P 258      44.577   9.650 -14.665  0.00  0.00      PROA  
ATOM   4020  N   PHE P 259      43.648  10.512 -16.490  0.00  0.00      PROA  
ATOM   4021  HN  PHE P 259      43.815  11.121 -17.261  0.00  0.00      PROA  
ATOM   4022  CA  PHE P 259      42.470   9.654 -16.510  0.00  0.00      PROA  
ATOM   4023  HA  PHE P 259      42.001   9.934 -17.442  0.00  0.00      PROA  
ATOM   4024  CB  PHE P 259      42.842   8.179 -16.692  0.00  0.00      PROA  
ATOM   4025  HB1 PHE P 259      41.921   7.562 -16.763  0.00  0.00      PROA  
ATOM   4026  HB2 PHE P 259      43.433   7.769 -15.845  0.00  0.00      PROA  
ATOM   4027  CG  PHE P 259      43.589   7.948 -18.039  0.00  0.00      PROA  
ATOM   4028  CD1 PHE P 259      44.969   7.677 -17.942  0.00  0.00      PROA  
ATOM   4029  HD1 PHE P 259      45.338   7.601 -16.930  0.00  0.00      PROA  
ATOM   4030  CE1 PHE P 259      45.684   7.364 -19.123  0.00  0.00      PROA  
ATOM   4031  HE1 PHE P 259      46.749   7.200 -19.040  0.00  0.00      PROA  
ATOM   4032  CZ  PHE P 259      45.030   7.482 -20.418  0.00  0.00      PROA  
ATOM   4033  HZ  PHE P 259      45.560   7.214 -21.320  0.00  0.00      PROA  
ATOM   4034  CD2 PHE P 259      42.966   8.019 -19.286  0.00  0.00      PROA  
ATOM   4035  HD2 PHE P 259      41.887   8.040 -19.329  0.00  0.00      PROA  
ATOM   4036  CE2 PHE P 259      43.685   7.759 -20.419  0.00  0.00      PROA  
ATOM   4037  HE2 PHE P 259      43.196   7.721 -21.381  0.00  0.00      PROA  
ATOM   4038  C   PHE P 259      41.470   9.946 -15.409  0.00  0.00      PROA  
ATOM   4039  O   PHE P 259      40.642   9.065 -15.257  0.00  0.00      PROA  
ATOM   4040  N   GLY P 260      41.504  11.117 -14.751  0.00  0.00      PROA  
ATOM   4041  HN  GLY P 260      42.179  11.845 -14.849  0.00  0.00      PROA  
ATOM   4042  CA  GLY P 260      40.659  11.524 -13.637  0.00  0.00      PROA  
ATOM   4043  HA1 GLY P 260      40.846  12.565 -13.421  0.00  0.00      PROA  
ATOM   4044  HA2 GLY P 260      40.829  10.801 -12.852  0.00  0.00      PROA  
ATOM   4045  C   GLY P 260      39.199  11.427 -13.839  0.00  0.00      PROA  
ATOM   4046  O   GLY P 260      38.685  11.713 -14.970  0.00  0.00      PROA  
ATOM   4047  N   THR P 261      38.381  11.149 -12.762  0.00  0.00      PROA  
ATOM   4048  HN  THR P 261      38.641  10.971 -11.816  0.00  0.00      PROA  
ATOM   4049  CA  THR P 261      36.912  11.046 -12.860  0.00  0.00      PROA  
ATOM   4050  HA  THR P 261      36.649  11.771 -13.616  0.00  0.00      PROA  
ATOM   4051  CB  THR P 261      36.454   9.623 -13.222  0.00  0.00      PROA  
ATOM   4052  HB  THR P 261      35.380   9.431 -13.013  0.00  0.00      PROA  
ATOM   4053  OG1 THR P 261      37.053   8.581 -12.377  0.00  0.00      PROA  
ATOM   4054  HG1 THR P 261      36.872   8.730 -11.446  0.00  0.00      PROA  
ATOM   4055  CG2 THR P 261      36.727   9.343 -14.740  0.00  0.00      PROA  
ATOM   4056 HG21 THR P 261      35.927   8.601 -14.946  0.00  0.00      PROA  
ATOM   4057 HG22 THR P 261      37.703   8.832 -14.887  0.00  0.00      PROA  
ATOM   4058 HG23 THR P 261      36.447  10.160 -15.439  0.00  0.00      PROA  
ATOM   4059  C   THR P 261      36.383  11.347 -11.505  0.00  0.00      PROA  
ATOM   4060  O   THR P 261      37.121  11.311 -10.560  0.00  0.00      PROA  
ATOM   4061  N   HSD P 262      35.152  11.729 -11.439  0.00  0.00      PROA  
ATOM   4062  HN  HSD P 262      34.625  11.819 -12.281  0.00  0.00      PROA  
ATOM   4063  CA  HSD P 262      34.497  12.064 -10.162  0.00  0.00      PROA  
ATOM   4064  HA  HSD P 262      35.097  11.588  -9.400  0.00  0.00      PROA  
ATOM   4065  CB  HSD P 262      34.141  13.540  -9.817  0.00  0.00      PROA  
ATOM   4066  HB1 HSD P 262      33.580  13.995 -10.661  0.00  0.00      PROA  
ATOM   4067  HB2 HSD P 262      35.123  14.056  -9.876  0.00  0.00      PROA  
ATOM   4068  ND1 HSD P 262      32.117  13.687  -8.239  0.00  0.00      PROA  
ATOM   4069  HD1 HSD P 262      31.433  13.451  -8.929  0.00  0.00      PROA  
ATOM   4070  CG  HSD P 262      33.442  13.926  -8.504  0.00  0.00      PROA  
ATOM   4071  CE1 HSD P 262      31.872  14.248  -7.022  0.00  0.00      PROA  
ATOM   4072  HE1 HSD P 262      30.920  14.293  -6.494  0.00  0.00      PROA  
ATOM   4073  NE2 HSD P 262      32.944  14.695  -6.434  0.00  0.00      PROA  
ATOM   4074  CD2 HSD P 262      33.952  14.555  -7.356  0.00  0.00      PROA  
ATOM   4075  HD2 HSD P 262      34.939  14.951  -7.151  0.00  0.00      PROA  
ATOM   4076  C   HSD P 262      33.101  11.374 -10.178  0.00  0.00      PROA  
ATOM   4077  O   HSD P 262      32.296  11.664 -11.085  0.00  0.00      PROA  
ATOM   4078  N   HSD P 263      32.887  10.617  -9.132  0.00  0.00      PROA  
ATOM   4079  HN  HSD P 263      33.664  10.346  -8.568  0.00  0.00      PROA  
ATOM   4080  CA  HSD P 263      31.634   9.918  -9.012  0.00  0.00      PROA  
ATOM   4081  HA  HSD P 263      30.810  10.187  -9.656  0.00  0.00      PROA  
ATOM   4082  CB  HSD P 263      31.864   8.423  -9.265  0.00  0.00      PROA  
ATOM   4083  HB1 HSD P 263      30.900   7.881  -9.162  0.00  0.00      PROA  
ATOM   4084  HB2 HSD P 263      32.554   8.000  -8.504  0.00  0.00      PROA  
ATOM   4085  ND1 HSD P 263      33.662   7.310 -10.818  0.00  0.00      PROA  
ATOM   4086  HD1 HSD P 263      34.109   6.701 -10.164  0.00  0.00      PROA  
ATOM   4087  CG  HSD P 263      32.641   8.220 -10.610  0.00  0.00      PROA  
ATOM   4088  CE1 HSD P 263      33.853   7.284 -12.201  0.00  0.00      PROA  
ATOM   4089  HE1 HSD P 263      34.552   6.577 -12.647  0.00  0.00      PROA  
ATOM   4090  NE2 HSD P 263      33.074   8.138 -12.800  0.00  0.00      PROA  
ATOM   4091  CD2 HSD P 263      32.310   8.689 -11.834  0.00  0.00      PROA  
ATOM   4092  HD2 HSD P 263      31.626   9.487 -12.094  0.00  0.00      PROA  
ATOM   4093  C   HSD P 263      31.015   9.926  -7.633  0.00  0.00      PROA  
ATOM   4094  O   HSD P 263      29.884   9.465  -7.582  0.00  0.00      PROA  
ATOM   4095  N   THR P 264      31.578  10.505  -6.548  0.00  0.00      PROA  
ATOM   4096  HN  THR P 264      32.415  11.032  -6.674  0.00  0.00      PROA  
ATOM   4097  CA  THR P 264      30.903  10.789  -5.333  0.00  0.00      PROA  
ATOM   4098  HA  THR P 264      30.593   9.816  -4.980  0.00  0.00      PROA  
ATOM   4099  CB  THR P 264      31.763  11.330  -4.213  0.00  0.00      PROA  
ATOM   4100  HB  THR P 264      32.263  12.181  -4.723  0.00  0.00      PROA  
ATOM   4101  OG1 THR P 264      32.714  10.355  -3.762  0.00  0.00      PROA  
ATOM   4102  HG1 THR P 264      33.552  10.775  -3.557  0.00  0.00      PROA  
ATOM   4103  CG2 THR P 264      30.992  11.875  -2.997  0.00  0.00      PROA  
ATOM   4104 HG21 THR P 264      30.238  11.187  -2.558  0.00  0.00      PROA  
ATOM   4105 HG22 THR P 264      30.464  12.842  -3.140  0.00  0.00      PROA  
ATOM   4106 HG23 THR P 264      31.695  11.915  -2.138  0.00  0.00      PROA  
ATOM   4107  C   THR P 264      29.638  11.563  -5.542  0.00  0.00      PROA  
ATOM   4108  O   THR P 264      29.523  12.508  -6.359  0.00  0.00      PROA  
ATOM   4109  N   LYS P 265      28.524  11.196  -4.859  0.00  0.00      PROA  
ATOM   4110  HN  LYS P 265      28.556  10.393  -4.270  0.00  0.00      PROA  
ATOM   4111  CA  LYS P 265      27.277  11.772  -4.898  0.00  0.00      PROA  
ATOM   4112  HA  LYS P 265      27.308  12.808  -5.201  0.00  0.00      PROA  
ATOM   4113  CB  LYS P 265      26.198  10.941  -5.761  0.00  0.00      PROA  
ATOM   4114  HB1 LYS P 265      25.224  11.476  -5.761  0.00  0.00      PROA  
ATOM   4115  HB2 LYS P 265      26.056   9.930  -5.324  0.00  0.00      PROA  
ATOM   4116  CG  LYS P 265      26.745  10.623  -7.153  0.00  0.00      PROA  
ATOM   4117  HG1 LYS P 265      27.736  10.130  -7.056  0.00  0.00      PROA  
ATOM   4118  HG2 LYS P 265      27.084  11.609  -7.535  0.00  0.00      PROA  
ATOM   4119  CD  LYS P 265      25.863   9.679  -7.952  0.00  0.00      PROA  
ATOM   4120  HD1 LYS P 265      25.015  10.238  -8.402  0.00  0.00      PROA  
ATOM   4121  HD2 LYS P 265      25.390   8.868  -7.357  0.00  0.00      PROA  
ATOM   4122  CE  LYS P 265      26.718   9.115  -9.085  0.00  0.00      PROA  
ATOM   4123  HE1 LYS P 265      27.378   8.281  -8.761  0.00  0.00      PROA  
ATOM   4124  HE2 LYS P 265      27.261   9.932  -9.607  0.00  0.00      PROA  
ATOM   4125  NZ  LYS P 265      25.870   8.393 -10.050  0.00  0.00      PROA  
ATOM   4126  HZ1 LYS P 265      25.150   7.870  -9.512  0.00  0.00      PROA  
ATOM   4127  HZ2 LYS P 265      26.484   7.731 -10.566  0.00  0.00      PROA  
ATOM   4128  HZ3 LYS P 265      25.482   9.096 -10.711  0.00  0.00      PROA  
ATOM   4129  C   LYS P 265      26.616  11.734  -3.511  0.00  0.00      PROA  
ATOM   4130  O   LYS P 265      26.430  10.661  -3.000  0.00  0.00      PROA  
ATOM   4131  N   MET P 266      26.326  12.908  -2.982  0.00  0.00      PROA  
ATOM   4132  HN  MET P 266      26.447  13.770  -3.468  0.00  0.00      PROA  
ATOM   4133  CA  MET P 266      25.802  13.027  -1.661  0.00  0.00      PROA  
ATOM   4134  HA  MET P 266      25.001  12.304  -1.618  0.00  0.00      PROA  
ATOM   4135  CB  MET P 266      26.680  12.651  -0.516  0.00  0.00      PROA  
ATOM   4136  HB1 MET P 266      26.801  11.547  -0.554  0.00  0.00      PROA  
ATOM   4137  HB2 MET P 266      26.069  12.791   0.401  0.00  0.00      PROA  
ATOM   4138  CG  MET P 266      28.049  13.335  -0.488  0.00  0.00      PROA  
ATOM   4139  HG1 MET P 266      27.833  14.410  -0.663  0.00  0.00      PROA  
ATOM   4140  HG2 MET P 266      28.594  13.047  -1.412  0.00  0.00      PROA  
ATOM   4141  SD  MET P 266      28.898  12.926   1.048  0.00  0.00      PROA  
ATOM   4142  CE  MET P 266      28.502  14.466   1.952  0.00  0.00      PROA  
ATOM   4143  HE1 MET P 266      28.799  15.359   1.361  0.00  0.00      PROA  
ATOM   4144  HE2 MET P 266      29.082  14.442   2.899  0.00  0.00      PROA  
ATOM   4145  HE3 MET P 266      27.423  14.535   2.204  0.00  0.00      PROA  
ATOM   4146  C   MET P 266      25.272  14.467  -1.513  0.00  0.00      PROA  
ATOM   4147  O   MET P 266      25.738  15.440  -2.094  0.00  0.00      PROA  
ATOM   4148  N   MET P 267      24.320  14.653  -0.595  0.00  0.00      PROA  
ATOM   4149  HN  MET P 267      23.965  13.830  -0.159  0.00  0.00      PROA  
ATOM   4150  CA  MET P 267      23.866  15.967  -0.158  0.00  0.00      PROA  
ATOM   4151  HA  MET P 267      24.185  16.750  -0.831  0.00  0.00      PROA  
ATOM   4152  CB  MET P 267      22.354  15.984  -0.179  0.00  0.00      PROA  
ATOM   4153  HB1 MET P 267      22.141  17.055   0.027  0.00  0.00      PROA  
ATOM   4154  HB2 MET P 267      22.057  15.358   0.689  0.00  0.00      PROA  
ATOM   4155  CG  MET P 267      21.638  15.615  -1.490  0.00  0.00      PROA  
ATOM   4156  HG1 MET P 267      22.082  14.624  -1.726  0.00  0.00      PROA  
ATOM   4157  HG2 MET P 267      21.981  16.406  -2.190  0.00  0.00      PROA  
ATOM   4158  SD  MET P 267      19.826  15.664  -1.523  0.00  0.00      PROA  
ATOM   4159  CE  MET P 267      19.707  15.623  -3.269  0.00  0.00      PROA  
ATOM   4160  HE1 MET P 267      20.517  14.922  -3.563  0.00  0.00      PROA  
ATOM   4161  HE2 MET P 267      19.849  16.663  -3.631  0.00  0.00      PROA  
ATOM   4162  HE3 MET P 267      18.735  15.156  -3.539  0.00  0.00      PROA  
ATOM   4163  C   MET P 267      24.341  16.158   1.290  0.00  0.00      PROA  
ATOM   4164  O   MET P 267      24.503  15.207   2.056  0.00  0.00      PROA  
ATOM   4165  N   LEU P 268      24.550  17.394   1.674  0.00  0.00      PROA  
ATOM   4166  HN  LEU P 268      24.497  18.098   0.970  0.00  0.00      PROA  
ATOM   4167  CA  LEU P 268      24.559  17.754   3.046  0.00  0.00      PROA  
ATOM   4168  HA  LEU P 268      24.508  16.953   3.768  0.00  0.00      PROA  
ATOM   4169  CB  LEU P 268      25.861  18.542   3.505  0.00  0.00      PROA  
ATOM   4170  HB1 LEU P 268      25.690  18.680   4.594  0.00  0.00      PROA  
ATOM   4171  HB2 LEU P 268      25.826  19.527   2.994  0.00  0.00      PROA  
ATOM   4172  CG  LEU P 268      27.211  17.866   3.371  0.00  0.00      PROA  
ATOM   4173  HG  LEU P 268      27.276  17.572   2.302  0.00  0.00      PROA  
ATOM   4174  CD1 LEU P 268      28.289  18.811   3.604  0.00  0.00      PROA  
ATOM   4175 HD11 LEU P 268      28.170  19.203   4.637  0.00  0.00      PROA  
ATOM   4176 HD12 LEU P 268      28.167  19.783   3.079  0.00  0.00      PROA  
ATOM   4177 HD13 LEU P 268      29.288  18.373   3.393  0.00  0.00      PROA  
ATOM   4178  CD2 LEU P 268      27.398  16.650   4.200  0.00  0.00      PROA  
ATOM   4179 HD21 LEU P 268      28.454  16.307   4.151  0.00  0.00      PROA  
ATOM   4180 HD22 LEU P 268      26.720  15.865   3.803  0.00  0.00      PROA  
ATOM   4181 HD23 LEU P 268      27.063  16.825   5.244  0.00  0.00      PROA  
ATOM   4182  C   LEU P 268      23.469  18.725   3.348  0.00  0.00      PROA  
ATOM   4183  O   LEU P 268      23.425  19.783   2.776  0.00  0.00      PROA  
ATOM   4184  N   LEU P 269      22.407  18.363   4.185  0.00  0.00      PROA  
ATOM   4185  HN  LEU P 269      22.462  17.527   4.724  0.00  0.00      PROA  
ATOM   4186  CA  LEU P 269      21.257  19.136   4.435  0.00  0.00      PROA  
ATOM   4187  HA  LEU P 269      21.151  20.052   3.873  0.00  0.00      PROA  
ATOM   4188  CB  LEU P 269      19.960  18.223   4.179  0.00  0.00      PROA  
ATOM   4189  HB1 LEU P 269      18.970  18.563   4.551  0.00  0.00      PROA  
ATOM   4190  HB2 LEU P 269      20.219  17.246   4.640  0.00  0.00      PROA  
ATOM   4191  CG  LEU P 269      19.748  17.957   2.682  0.00  0.00      PROA  
ATOM   4192  HG  LEU P 269      20.728  17.842   2.171  0.00  0.00      PROA  
ATOM   4193  CD1 LEU P 269      18.755  16.722   2.507  0.00  0.00      PROA  
ATOM   4194 HD11 LEU P 269      19.082  15.728   2.881  0.00  0.00      PROA  
ATOM   4195 HD12 LEU P 269      18.548  16.457   1.448  0.00  0.00      PROA  
ATOM   4196 HD13 LEU P 269      17.888  17.027   3.132  0.00  0.00      PROA  
ATOM   4197  CD2 LEU P 269      19.125  19.226   2.015  0.00  0.00      PROA  
ATOM   4198 HD21 LEU P 269      18.089  19.506   2.304  0.00  0.00      PROA  
ATOM   4199 HD22 LEU P 269      19.099  18.926   0.946  0.00  0.00      PROA  
ATOM   4200 HD23 LEU P 269      19.820  20.085   2.135  0.00  0.00      PROA  
ATOM   4201  C   LEU P 269      21.315  19.502   5.913  0.00  0.00      PROA  
ATOM   4202  O   LEU P 269      21.433  18.655   6.850  0.00  0.00      PROA  
ATOM   4203  N   LEU P 270      21.257  20.793   6.194  0.00  0.00      PROA  
ATOM   4204  HN  LEU P 270      21.045  21.350   5.395  0.00  0.00      PROA  
ATOM   4205  CA  LEU P 270      21.356  21.321   7.497  0.00  0.00      PROA  
ATOM   4206  HA  LEU P 270      21.657  20.647   8.284  0.00  0.00      PROA  
ATOM   4207  CB  LEU P 270      22.389  22.429   7.582  0.00  0.00      PROA  
ATOM   4208  HB1 LEU P 270      22.212  23.216   6.817  0.00  0.00      PROA  
ATOM   4209  HB2 LEU P 270      23.381  22.040   7.269  0.00  0.00      PROA  
ATOM   4210  CG  LEU P 270      22.628  23.205   8.842  0.00  0.00      PROA  
ATOM   4211  HG  LEU P 270      21.636  23.640   9.087  0.00  0.00      PROA  
ATOM   4212  CD1 LEU P 270      23.052  22.301   9.909  0.00  0.00      PROA  
ATOM   4213 HD11 LEU P 270      22.420  21.419  10.146  0.00  0.00      PROA  
ATOM   4214 HD12 LEU P 270      23.361  22.859  10.819  0.00  0.00      PROA  
ATOM   4215 HD13 LEU P 270      23.947  21.816   9.463  0.00  0.00      PROA  
ATOM   4216  CD2 LEU P 270      23.763  24.266   8.673  0.00  0.00      PROA  
ATOM   4217 HD21 LEU P 270      23.527  25.152   9.300  0.00  0.00      PROA  
ATOM   4218 HD22 LEU P 270      23.891  24.628   7.630  0.00  0.00      PROA  
ATOM   4219 HD23 LEU P 270      24.756  23.846   8.941  0.00  0.00      PROA  
ATOM   4220  C   LEU P 270      19.997  21.964   7.838  0.00  0.00      PROA  
ATOM   4221  O   LEU P 270      19.365  22.744   7.120  0.00  0.00      PROA  
ATOM   4222  N   TYR P 271      19.526  21.676   9.102  0.00  0.00      PROA  
ATOM   4223  HN  TYR P 271      20.004  21.063   9.727  0.00  0.00      PROA  
ATOM   4224  CA  TYR P 271      18.246  22.270   9.576  0.00  0.00      PROA  
ATOM   4225  HA  TYR P 271      17.897  23.029   8.891  0.00  0.00      PROA  
ATOM   4226  CB  TYR P 271      17.170  21.152   9.755  0.00  0.00      PROA  
ATOM   4227  HB1 TYR P 271      16.304  21.627  10.264  0.00  0.00      PROA  
ATOM   4228  HB2 TYR P 271      17.491  20.322  10.420  0.00  0.00      PROA  
ATOM   4229  CG  TYR P 271      16.749  20.564   8.391  0.00  0.00      PROA  
ATOM   4230  CD1 TYR P 271      15.576  20.997   7.843  0.00  0.00      PROA  
ATOM   4231  HD1 TYR P 271      15.129  21.794   8.420  0.00  0.00      PROA  
ATOM   4232  CE1 TYR P 271      15.028  20.522   6.657  0.00  0.00      PROA  
ATOM   4233  HE1 TYR P 271      14.180  21.038   6.231  0.00  0.00      PROA  
ATOM   4234  CZ  TYR P 271      15.735  19.545   5.925  0.00  0.00      PROA  
ATOM   4235  OH  TYR P 271      15.281  18.811   4.765  0.00  0.00      PROA  
ATOM   4236  HH  TYR P 271      14.324  18.826   4.684  0.00  0.00      PROA  
ATOM   4237  CD2 TYR P 271      17.456  19.505   7.717  0.00  0.00      PROA  
ATOM   4238  HD2 TYR P 271      18.318  19.045   8.177  0.00  0.00      PROA  
ATOM   4239  CE2 TYR P 271      17.009  19.120   6.450  0.00  0.00      PROA  
ATOM   4240  HE2 TYR P 271      17.563  18.364   5.913  0.00  0.00      PROA  
ATOM   4241  C   TYR P 271      18.508  22.904  10.908  0.00  0.00      PROA  
ATOM   4242  O   TYR P 271      19.524  22.618  11.535  0.00  0.00      PROA  
ATOM   4243  N   GLU P 272      17.500  23.742  11.299  0.00  0.00      PROA  
ATOM   4244  HN  GLU P 272      16.797  23.963  10.628  0.00  0.00      PROA  
ATOM   4245  CA  GLU P 272      17.545  24.403  12.627  0.00  0.00      PROA  
ATOM   4246  HA  GLU P 272      18.427  25.023  12.563  0.00  0.00      PROA  
ATOM   4247  CB  GLU P 272      16.394  25.447  12.669  0.00  0.00      PROA  
ATOM   4248  HB1 GLU P 272      15.949  25.498  13.686  0.00  0.00      PROA  
ATOM   4249  HB2 GLU P 272      15.485  25.077  12.148  0.00  0.00      PROA  
ATOM   4250  CG  GLU P 272      16.838  26.706  11.956  0.00  0.00      PROA  
ATOM   4251  HG1 GLU P 272      15.914  27.285  11.745  0.00  0.00      PROA  
ATOM   4252  HG2 GLU P 272      17.384  26.338  11.061  0.00  0.00      PROA  
ATOM   4253  CD  GLU P 272      17.672  27.593  12.844  0.00  0.00      PROA  
ATOM   4254  OE1 GLU P 272      17.424  27.677  14.085  0.00  0.00      PROA  
ATOM   4255  OE2 GLU P 272      18.494  28.255  12.292  0.00  0.00      PROA  
ATOM   4256  C   GLU P 272      17.437  23.427  13.732  0.00  0.00      PROA  
ATOM   4257  O   GLU P 272      17.949  23.635  14.842  0.00  0.00      PROA  
ATOM   4258  N   GLU P 273      16.785  22.267  13.461  0.00  0.00      PROA  
ATOM   4259  HN  GLU P 273      16.153  22.186  12.695  0.00  0.00      PROA  
ATOM   4260  CA  GLU P 273      17.034  21.037  14.275  0.00  0.00      PROA  
ATOM   4261  HA  GLU P 273      17.557  21.240  15.198  0.00  0.00      PROA  
ATOM   4262  CB  GLU P 273      15.728  20.279  14.592  0.00  0.00      PROA  
ATOM   4263  HB1 GLU P 273      16.099  19.346  15.067  0.00  0.00      PROA  
ATOM   4264  HB2 GLU P 273      15.165  20.049  13.662  0.00  0.00      PROA  
ATOM   4265  CG  GLU P 273      14.875  20.985  15.634  0.00  0.00      PROA  
ATOM   4266  HG1 GLU P 273      14.805  22.081  15.470  0.00  0.00      PROA  
ATOM   4267  HG2 GLU P 273      15.442  20.897  16.585  0.00  0.00      PROA  
ATOM   4268  CD  GLU P 273      13.496  20.331  15.733  0.00  0.00      PROA  
ATOM   4269  OE1 GLU P 273      13.351  19.483  16.634  0.00  0.00      PROA  
ATOM   4270  OE2 GLU P 273      12.610  20.570  14.923  0.00  0.00      PROA  
ATOM   4271  C   GLU P 273      17.954  20.076  13.506  0.00  0.00      PROA  
ATOM   4272  O   GLU P 273      17.470  19.414  12.571  0.00  0.00      PROA  
ATOM   4273  N   GLY P 274      19.275  19.997  13.854  0.00  0.00      PROA  
ATOM   4274  HN  GLY P 274      19.682  20.724  14.401  0.00  0.00      PROA  
ATOM   4275  CA  GLY P 274      20.161  18.983  13.264  0.00  0.00      PROA  
ATOM   4276  HA1 GLY P 274      19.654  18.030  13.299  0.00  0.00      PROA  
ATOM   4277  HA2 GLY P 274      20.991  19.106  13.944  0.00  0.00      PROA  
ATOM   4278  C   GLY P 274      20.711  19.000  11.839  0.00  0.00      PROA  
ATOM   4279  O   GLY P 274      20.416  19.873  11.070  0.00  0.00      PROA  
ATOM   4280  N   LEU P 275      21.525  17.988  11.564  0.00  0.00      PROA  
ATOM   4281  HN  LEU P 275      21.817  17.371  12.291  0.00  0.00      PROA  
ATOM   4282  CA  LEU P 275      22.327  17.791  10.323  0.00  0.00      PROA  
ATOM   4283  HA  LEU P 275      22.023  18.566   9.635  0.00  0.00      PROA  
ATOM   4284  CB  LEU P 275      23.912  17.767  10.705  0.00  0.00      PROA  
ATOM   4285  HB1 LEU P 275      24.179  16.910  11.359  0.00  0.00      PROA  
ATOM   4286  HB2 LEU P 275      24.013  18.617  11.413  0.00  0.00      PROA  
ATOM   4287  CG  LEU P 275      24.907  17.995   9.524  0.00  0.00      PROA  
ATOM   4288  HG  LEU P 275      25.614  18.667  10.056  0.00  0.00      PROA  
ATOM   4289  CD1 LEU P 275      25.627  16.677   9.133  0.00  0.00      PROA  
ATOM   4290 HD11 LEU P 275      26.426  16.883   8.389  0.00  0.00      PROA  
ATOM   4291 HD12 LEU P 275      24.989  15.853   8.748  0.00  0.00      PROA  
ATOM   4292 HD13 LEU P 275      26.143  16.240  10.015  0.00  0.00      PROA  
ATOM   4293  CD2 LEU P 275      24.295  18.657   8.346  0.00  0.00      PROA  
ATOM   4294 HD21 LEU P 275      25.075  18.931   7.604  0.00  0.00      PROA  
ATOM   4295 HD22 LEU P 275      23.808  19.584   8.718  0.00  0.00      PROA  
ATOM   4296 HD23 LEU P 275      23.479  18.015   7.950  0.00  0.00      PROA  
ATOM   4297  C   LEU P 275      21.884  16.433   9.840  0.00  0.00      PROA  
ATOM   4298  O   LEU P 275      21.618  15.443  10.577  0.00  0.00      PROA  
ATOM   4299  N   ARG P 276      21.552  16.376   8.529  0.00  0.00      PROA  
ATOM   4300  HN  ARG P 276      21.617  17.161   7.918  0.00  0.00      PROA  
ATOM   4301  CA  ARG P 276      21.381  15.138   7.790  0.00  0.00      PROA  
ATOM   4302  HA  ARG P 276      21.443  14.280   8.444  0.00  0.00      PROA  
ATOM   4303  CB  ARG P 276      20.053  15.024   6.903  0.00  0.00      PROA  
ATOM   4304  HB1 ARG P 276      20.134  14.099   6.293  0.00  0.00      PROA  
ATOM   4305  HB2 ARG P 276      20.034  15.872   6.185  0.00  0.00      PROA  
ATOM   4306  CG  ARG P 276      18.840  15.020   7.774  0.00  0.00      PROA  
ATOM   4307  HG1 ARG P 276      17.961  15.151   7.107  0.00  0.00      PROA  
ATOM   4308  HG2 ARG P 276      18.791  15.870   8.487  0.00  0.00      PROA  
ATOM   4309  CD  ARG P 276      18.654  13.687   8.574  0.00  0.00      PROA  
ATOM   4310  HD1 ARG P 276      19.383  13.687   9.412  0.00  0.00      PROA  
ATOM   4311  HD2 ARG P 276      18.869  12.792   7.952  0.00  0.00      PROA  
ATOM   4312  NE  ARG P 276      17.248  13.646   9.096  0.00  0.00      PROA  
ATOM   4313  HE  ARG P 276      16.702  14.459   9.299  0.00  0.00      PROA  
ATOM   4314  CZ  ARG P 276      16.643  12.572   9.647  0.00  0.00      PROA  
ATOM   4315  NH1 ARG P 276      17.040  11.349   9.659  0.00  0.00      PROA  
ATOM   4316 HH11 ARG P 276      17.891  11.020   9.249  0.00  0.00      PROA  
ATOM   4317 HH12 ARG P 276      16.355  10.623   9.715  0.00  0.00      PROA  
ATOM   4318  NH2 ARG P 276      15.456  12.893  10.066  0.00  0.00      PROA  
ATOM   4319 HH21 ARG P 276      15.262  13.874  10.050  0.00  0.00      PROA  
ATOM   4320 HH22 ARG P 276      14.848  12.169  10.389  0.00  0.00      PROA  
ATOM   4321  C   ARG P 276      22.445  15.051   6.822  0.00  0.00      PROA  
ATOM   4322  O   ARG P 276      22.881  15.956   6.161  0.00  0.00      PROA  
ATOM   4323  N   VAL P 277      22.934  13.818   6.602  0.00  0.00      PROA  
ATOM   4324  HN  VAL P 277      22.640  13.109   7.239  0.00  0.00      PROA  
ATOM   4325  CA  VAL P 277      23.890  13.414   5.518  0.00  0.00      PROA  
ATOM   4326  HA  VAL P 277      24.256  14.293   5.009  0.00  0.00      PROA  
ATOM   4327  CB  VAL P 277      25.155  12.697   6.064  0.00  0.00      PROA  
ATOM   4328  HB  VAL P 277      24.785  11.735   6.480  0.00  0.00      PROA  
ATOM   4329  CG1 VAL P 277      26.063  12.326   4.803  0.00  0.00      PROA  
ATOM   4330 HG11 VAL P 277      26.956  11.723   5.077  0.00  0.00      PROA  
ATOM   4331 HG12 VAL P 277      26.421  13.196   4.212  0.00  0.00      PROA  
ATOM   4332 HG13 VAL P 277      25.521  11.613   4.146  0.00  0.00      PROA  
ATOM   4333  CG2 VAL P 277      25.902  13.526   7.119  0.00  0.00      PROA  
ATOM   4334 HG21 VAL P 277      26.899  13.115   7.385  0.00  0.00      PROA  
ATOM   4335 HG22 VAL P 277      25.265  13.635   8.023  0.00  0.00      PROA  
ATOM   4336 HG23 VAL P 277      26.077  14.553   6.733  0.00  0.00      PROA  
ATOM   4337  C   VAL P 277      23.100  12.488   4.629  0.00  0.00      PROA  
ATOM   4338  O   VAL P 277      22.534  11.500   5.049  0.00  0.00      PROA  
ATOM   4339  N   VAL P 278      23.001  12.750   3.297  0.00  0.00      PROA  
ATOM   4340  HN  VAL P 278      23.385  13.549   2.839  0.00  0.00      PROA  
ATOM   4341  CA  VAL P 278      22.312  11.827   2.368  0.00  0.00      PROA  
ATOM   4342  HA  VAL P 278      21.984  10.963   2.927  0.00  0.00      PROA  
ATOM   4343  CB  VAL P 278      21.119  12.490   1.620  0.00  0.00      PROA  
ATOM   4344  HB  VAL P 278      21.376  13.330   0.940  0.00  0.00      PROA  
ATOM   4345  CG1 VAL P 278      20.326  11.412   0.899  0.00  0.00      PROA  
ATOM   4346 HG11 VAL P 278      20.835  10.860   0.080  0.00  0.00      PROA  
ATOM   4347 HG12 VAL P 278      19.446  11.906   0.434  0.00  0.00      PROA  
ATOM   4348 HG13 VAL P 278      20.084  10.697   1.714  0.00  0.00      PROA  
ATOM   4349  CG2 VAL P 278      20.220  13.053   2.758  0.00  0.00      PROA  
ATOM   4350 HG21 VAL P 278      20.612  14.018   3.144  0.00  0.00      PROA  
ATOM   4351 HG22 VAL P 278      20.217  12.260   3.537  0.00  0.00      PROA  
ATOM   4352 HG23 VAL P 278      19.268  13.401   2.304  0.00  0.00      PROA  
ATOM   4353  C   VAL P 278      23.214  11.423   1.254  0.00  0.00      PROA  
ATOM   4354  O   VAL P 278      23.739  12.261   0.619  0.00  0.00      PROA  
ATOM   4355  N   ILE P 279      23.289  10.137   1.022  0.00  0.00      PROA  
ATOM   4356  HN  ILE P 279      22.808   9.491   1.609  0.00  0.00      PROA  
ATOM   4357  CA  ILE P 279      24.232   9.544   0.132  0.00  0.00      PROA  
ATOM   4358  HA  ILE P 279      24.758  10.311  -0.417  0.00  0.00      PROA  
ATOM   4359  CB  ILE P 279      25.191   8.531   0.935  0.00  0.00      PROA  
ATOM   4360  HB  ILE P 279      24.589   7.852   1.576  0.00  0.00      PROA  
ATOM   4361  CG2 ILE P 279      26.102   7.647   0.012  0.00  0.00      PROA  
ATOM   4362 HG21 ILE P 279      25.659   6.883  -0.662  0.00  0.00      PROA  
ATOM   4363 HG22 ILE P 279      26.972   7.163   0.505  0.00  0.00      PROA  
ATOM   4364 HG23 ILE P 279      26.616   8.368  -0.659  0.00  0.00      PROA  
ATOM   4365  CG1 ILE P 279      26.131   9.400   1.802  0.00  0.00      PROA  
ATOM   4366 HG11 ILE P 279      25.511  10.025   2.480  0.00  0.00      PROA  
ATOM   4367 HG12 ILE P 279      26.558  10.121   1.074  0.00  0.00      PROA  
ATOM   4368  CD  ILE P 279      27.242   8.711   2.597  0.00  0.00      PROA  
ATOM   4369  HD1 ILE P 279      27.853   9.402   3.217  0.00  0.00      PROA  
ATOM   4370  HD2 ILE P 279      27.942   8.297   1.841  0.00  0.00      PROA  
ATOM   4371  HD3 ILE P 279      26.869   7.789   3.093  0.00  0.00      PROA  
ATOM   4372  C   ILE P 279      23.368   8.720  -0.864  0.00  0.00      PROA  
ATOM   4373  O   ILE P 279      22.405   8.104  -0.487  0.00  0.00      PROA  
ATOM   4374  N   HSD P 280      23.609   8.756  -2.216  0.00  0.00      PROA  
ATOM   4375  HN  HSD P 280      24.513   9.124  -2.420  0.00  0.00      PROA  
ATOM   4376  CA  HSD P 280      22.712   8.108  -3.127  0.00  0.00      PROA  
ATOM   4377  HA  HSD P 280      22.121   7.349  -2.637  0.00  0.00      PROA  
ATOM   4378  CB  HSD P 280      21.534   9.116  -3.637  0.00  0.00      PROA  
ATOM   4379  HB1 HSD P 280      20.851   9.177  -2.763  0.00  0.00      PROA  
ATOM   4380  HB2 HSD P 280      21.129   8.636  -4.553  0.00  0.00      PROA  
ATOM   4381  ND1 HSD P 280      21.846  11.044  -5.256  0.00  0.00      PROA  
ATOM   4382  HD1 HSD P 280      21.752  10.630  -6.161  0.00  0.00      PROA  
ATOM   4383  CG  HSD P 280      22.018  10.523  -4.008  0.00  0.00      PROA  
ATOM   4384  CE1 HSD P 280      22.185  12.394  -5.149  0.00  0.00      PROA  
ATOM   4385  HE1 HSD P 280      22.180  13.109  -5.972  0.00  0.00      PROA  
ATOM   4386  NE2 HSD P 280      22.709  12.655  -3.991  0.00  0.00      PROA  
ATOM   4387  CD2 HSD P 280      22.571  11.480  -3.263  0.00  0.00      PROA  
ATOM   4388  HD2 HSD P 280      22.906  11.475  -2.233  0.00  0.00      PROA  
ATOM   4389  C   HSD P 280      23.482   7.683  -4.316  0.00  0.00      PROA  
ATOM   4390  O   HSD P 280      24.638   8.108  -4.476  0.00  0.00      PROA  
ATOM   4391  N   THR P 281      22.954   6.791  -5.164  0.00  0.00      PROA  
ATOM   4392  HN  THR P 281      22.099   6.374  -4.867  0.00  0.00      PROA  
ATOM   4393  CA  THR P 281      23.590   6.291  -6.398  0.00  0.00      PROA  
ATOM   4394  HA  THR P 281      24.658   6.449  -6.402  0.00  0.00      PROA  
ATOM   4395  CB  THR P 281      23.640   4.796  -6.572  0.00  0.00      PROA  
ATOM   4396  HB  THR P 281      24.119   4.634  -7.561  0.00  0.00      PROA  
ATOM   4397  OG1 THR P 281      22.386   4.115  -6.618  0.00  0.00      PROA  
ATOM   4398  HG1 THR P 281      21.981   4.382  -7.446  0.00  0.00      PROA  
ATOM   4399  CG2 THR P 281      24.392   4.103  -5.386  0.00  0.00      PROA  
ATOM   4400 HG21 THR P 281      25.474   4.346  -5.315  0.00  0.00      PROA  
ATOM   4401 HG22 THR P 281      24.399   2.996  -5.477  0.00  0.00      PROA  
ATOM   4402 HG23 THR P 281      23.837   4.380  -4.464  0.00  0.00      PROA  
ATOM   4403  C   THR P 281      23.150   7.098  -7.628  0.00  0.00      PROA  
ATOM   4404  O   THR P 281      23.861   7.185  -8.711  0.00  0.00      PROA  
ATOM   4405  N   SER P 282      22.005   7.823  -7.430  0.00  0.00      PROA  
ATOM   4406  HN  SER P 282      21.537   7.852  -6.550  0.00  0.00      PROA  
ATOM   4407  CA  SER P 282      21.343   8.534  -8.508  0.00  0.00      PROA  
ATOM   4408  HA  SER P 282      21.405   7.959  -9.421  0.00  0.00      PROA  
ATOM   4409  CB  SER P 282      19.902   8.832  -8.374  0.00  0.00      PROA  
ATOM   4410  HB1 SER P 282      19.269   7.928  -8.505  0.00  0.00      PROA  
ATOM   4411  HB2 SER P 282      19.511   9.537  -9.138  0.00  0.00      PROA  
ATOM   4412  OG  SER P 282      19.657   9.393  -7.112  0.00  0.00      PROA  
ATOM   4413  HG1 SER P 282      18.837   9.878  -7.234  0.00  0.00      PROA  
ATOM   4414  C   SER P 282      21.963   9.834  -8.853  0.00  0.00      PROA  
ATOM   4415  O   SER P 282      22.387  10.543  -7.953  0.00  0.00      PROA  
ATOM   4416  N   ASN P 283      22.181  10.092 -10.165  0.00  0.00      PROA  
ATOM   4417  HN  ASN P 283      22.040   9.324 -10.785  0.00  0.00      PROA  
ATOM   4418  CA  ASN P 283      22.617  11.350 -10.728  0.00  0.00      PROA  
ATOM   4419  HA  ASN P 283      23.467  11.746 -10.192  0.00  0.00      PROA  
ATOM   4420  CB  ASN P 283      22.829  11.326 -12.275  0.00  0.00      PROA  
ATOM   4421  HB1 ASN P 283      22.964  12.391 -12.562  0.00  0.00      PROA  
ATOM   4422  HB2 ASN P 283      21.893  10.935 -12.727  0.00  0.00      PROA  
ATOM   4423  CG  ASN P 283      24.140  10.634 -12.720  0.00  0.00      PROA  
ATOM   4424  OD1 ASN P 283      24.967  10.258 -11.896  0.00  0.00      PROA  
ATOM   4425  ND2 ASN P 283      24.257  10.557 -14.088  0.00  0.00      PROA  
ATOM   4426 HD21 ASN P 283      23.380  10.503 -14.566  0.00  0.00      PROA  
ATOM   4427 HD22 ASN P 283      25.116  10.221 -14.475  0.00  0.00      PROA  
ATOM   4428  C   ASN P 283      21.541  12.341 -10.440  0.00  0.00      PROA  
ATOM   4429  O   ASN P 283      20.388  11.946 -10.357  0.00  0.00      PROA  
ATOM   4430  N   LEU P 284      21.851  13.612 -10.173  0.00  0.00      PROA  
ATOM   4431  HN  LEU P 284      22.809  13.882 -10.232  0.00  0.00      PROA  
ATOM   4432  CA  LEU P 284      20.785  14.505  -9.876  0.00  0.00      PROA  
ATOM   4433  HA  LEU P 284      20.003  14.050  -9.284  0.00  0.00      PROA  
ATOM   4434  CB  LEU P 284      21.158  15.646  -8.994  0.00  0.00      PROA  
ATOM   4435  HB1 LEU P 284      20.400  16.457  -8.969  0.00  0.00      PROA  
ATOM   4436  HB2 LEU P 284      22.068  16.026  -9.505  0.00  0.00      PROA  
ATOM   4437  CG  LEU P 284      21.464  15.338  -7.539  0.00  0.00      PROA  
ATOM   4438  HG  LEU P 284      22.262  14.565  -7.532  0.00  0.00      PROA  
ATOM   4439  CD1 LEU P 284      22.069  16.469  -6.842  0.00  0.00      PROA  
ATOM   4440 HD11 LEU P 284      23.044  16.658  -7.340  0.00  0.00      PROA  
ATOM   4441 HD12 LEU P 284      22.301  16.318  -5.766  0.00  0.00      PROA  
ATOM   4442 HD13 LEU P 284      21.450  17.364  -7.069  0.00  0.00      PROA  
ATOM   4443  CD2 LEU P 284      20.175  14.834  -6.779  0.00  0.00      PROA  
ATOM   4444 HD21 LEU P 284      19.432  15.660  -6.740  0.00  0.00      PROA  
ATOM   4445 HD22 LEU P 284      20.506  14.521  -5.766  0.00  0.00      PROA  
ATOM   4446 HD23 LEU P 284      19.732  13.928  -7.244  0.00  0.00      PROA  
ATOM   4447  C   LEU P 284      20.231  15.097 -11.129  0.00  0.00      PROA  
ATOM   4448  O   LEU P 284      20.644  16.237 -11.497  0.00  0.00      PROA  
ATOM   4449  N   ILE P 285      19.316  14.297 -11.805  0.00  0.00      PROA  
ATOM   4450  HN  ILE P 285      19.191  13.384 -11.425  0.00  0.00      PROA  
ATOM   4451  CA  ILE P 285      18.603  14.627 -13.014  0.00  0.00      PROA  
ATOM   4452  HA  ILE P 285      18.246  15.643 -12.936  0.00  0.00      PROA  
ATOM   4453  CB  ILE P 285      19.249  14.376 -14.341  0.00  0.00      PROA  
ATOM   4454  HB  ILE P 285      18.564  14.496 -15.208  0.00  0.00      PROA  
ATOM   4455  CG2 ILE P 285      20.350  15.454 -14.472  0.00  0.00      PROA  
ATOM   4456 HG21 ILE P 285      20.613  15.567 -15.545  0.00  0.00      PROA  
ATOM   4457 HG22 ILE P 285      21.248  15.197 -13.869  0.00  0.00      PROA  
ATOM   4458 HG23 ILE P 285      19.897  16.403 -14.113  0.00  0.00      PROA  
ATOM   4459  CG1 ILE P 285      20.006  13.023 -14.369  0.00  0.00      PROA  
ATOM   4460 HG11 ILE P 285      19.198  12.266 -14.280  0.00  0.00      PROA  
ATOM   4461 HG12 ILE P 285      20.539  12.896 -13.403  0.00  0.00      PROA  
ATOM   4462  CD  ILE P 285      20.894  12.742 -15.569  0.00  0.00      PROA  
ATOM   4463  HD1 ILE P 285      21.455  11.791 -15.448  0.00  0.00      PROA  
ATOM   4464  HD2 ILE P 285      21.704  13.486 -15.728  0.00  0.00      PROA  
ATOM   4465  HD3 ILE P 285      20.205  12.654 -16.436  0.00  0.00      PROA  
ATOM   4466  C   ILE P 285      17.307  13.742 -12.943  0.00  0.00      PROA  
ATOM   4467  O   ILE P 285      17.418  12.688 -12.297  0.00  0.00      PROA  
ATOM   4468  N   HSD P 286      16.162  14.101 -13.517  0.00  0.00      PROA  
ATOM   4469  HN  HSD P 286      16.113  14.949 -14.038  0.00  0.00      PROA  
ATOM   4470  CA  HSD P 286      14.851  13.565 -13.264  0.00  0.00      PROA  
ATOM   4471  HA  HSD P 286      14.640  13.714 -12.216  0.00  0.00      PROA  
ATOM   4472  CB  HSD P 286      13.799  14.367 -14.136  0.00  0.00      PROA  
ATOM   4473  HB1 HSD P 286      14.167  14.467 -15.179  0.00  0.00      PROA  
ATOM   4474  HB2 HSD P 286      13.647  15.384 -13.715  0.00  0.00      PROA  
ATOM   4475  ND1 HSD P 286      11.740  13.365 -13.039  0.00  0.00      PROA  
ATOM   4476  HD1 HSD P 286      11.949  13.704 -12.122  0.00  0.00      PROA  
ATOM   4477  CG  HSD P 286      12.439  13.555 -14.205  0.00  0.00      PROA  
ATOM   4478  CE1 HSD P 286      10.670  12.659 -13.402  0.00  0.00      PROA  
ATOM   4479  HE1 HSD P 286      10.064  12.186 -12.630  0.00  0.00      PROA  
ATOM   4480  NE2 HSD P 286      10.517  12.590 -14.710  0.00  0.00      PROA  
ATOM   4481  CD2 HSD P 286      11.641  13.135 -15.273  0.00  0.00      PROA  
ATOM   4482  HD2 HSD P 286      11.900  13.136 -16.325  0.00  0.00      PROA  
ATOM   4483  C   HSD P 286      14.831  12.015 -13.567  0.00  0.00      PROA  
ATOM   4484  O   HSD P 286      14.228  11.197 -12.864  0.00  0.00      PROA  
ATOM   4485  N   ALA P 287      15.516  11.642 -14.673  0.00  0.00      PROA  
ATOM   4486  HN  ALA P 287      16.087  12.330 -15.115  0.00  0.00      PROA  
ATOM   4487  CA  ALA P 287      15.642  10.309 -15.250  0.00  0.00      PROA  
ATOM   4488  HA  ALA P 287      14.653  10.000 -15.557  0.00  0.00      PROA  
ATOM   4489  CB  ALA P 287      16.492  10.320 -16.530  0.00  0.00      PROA  
ATOM   4490  HB1 ALA P 287      16.041  10.924 -17.347  0.00  0.00      PROA  
ATOM   4491  HB2 ALA P 287      16.640   9.288 -16.913  0.00  0.00      PROA  
ATOM   4492  HB3 ALA P 287      17.450  10.787 -16.218  0.00  0.00      PROA  
ATOM   4493  C   ALA P 287      16.230   9.290 -14.306  0.00  0.00      PROA  
ATOM   4494  O   ALA P 287      15.625   8.240 -14.159  0.00  0.00      PROA  
ATOM   4495  N   ASP P 288      17.297   9.629 -13.599  0.00  0.00      PROA  
ATOM   4496  HN  ASP P 288      17.748  10.517 -13.658  0.00  0.00      PROA  
ATOM   4497  CA  ASP P 288      18.024   8.716 -12.688  0.00  0.00      PROA  
ATOM   4498  HA  ASP P 288      18.326   7.811 -13.196  0.00  0.00      PROA  
ATOM   4499  CB  ASP P 288      19.361   9.418 -12.181  0.00  0.00      PROA  
ATOM   4500  HB1 ASP P 288      19.501   9.503 -11.083  0.00  0.00      PROA  
ATOM   4501  HB2 ASP P 288      19.483  10.487 -12.459  0.00  0.00      PROA  
ATOM   4502  CG  ASP P 288      20.552   8.684 -12.702  0.00  0.00      PROA  
ATOM   4503  OD1 ASP P 288      21.204   8.003 -11.896  0.00  0.00      PROA  
ATOM   4504  OD2 ASP P 288      20.803   8.751 -13.937  0.00  0.00      PROA  
ATOM   4505  C   ASP P 288      17.174   8.297 -11.535  0.00  0.00      PROA  
ATOM   4506  O   ASP P 288      17.162   7.157 -11.124  0.00  0.00      PROA  
ATOM   4507  N   TRP P 289      16.330   9.234 -11.010  0.00  0.00      PROA  
ATOM   4508  HN  TRP P 289      16.475  10.117 -11.451  0.00  0.00      PROA  
ATOM   4509  CA  TRP P 289      15.428   8.950  -9.863  0.00  0.00      PROA  
ATOM   4510  HA  TRP P 289      15.905   8.395  -9.069  0.00  0.00      PROA  
ATOM   4511  CB  TRP P 289      15.158  10.285  -9.078  0.00  0.00      PROA  
ATOM   4512  HB1 TRP P 289      14.349  10.063  -8.350  0.00  0.00      PROA  
ATOM   4513  HB2 TRP P 289      14.831  11.036  -9.829  0.00  0.00      PROA  
ATOM   4514  CG  TRP P 289      16.266  10.847  -8.258  0.00  0.00      PROA  
ATOM   4515  CD1 TRP P 289      17.251  11.670  -8.690  0.00  0.00      PROA  
ATOM   4516  HD1 TRP P 289      17.355  11.988  -9.717  0.00  0.00      PROA  
ATOM   4517  NE1 TRP P 289      17.953  12.204  -7.683  0.00  0.00      PROA  
ATOM   4518  HE1 TRP P 289      18.374  13.081  -7.599  0.00  0.00      PROA  
ATOM   4519  CE2 TRP P 289      17.520  11.638  -6.490  0.00  0.00      PROA  
ATOM   4520  CD2 TRP P 289      16.403  10.738  -6.789  0.00  0.00      PROA  
ATOM   4521  CE3 TRP P 289      15.788  10.004  -5.746  0.00  0.00      PROA  
ATOM   4522  HE3 TRP P 289      15.020   9.249  -5.822  0.00  0.00      PROA  
ATOM   4523  CZ3 TRP P 289      16.317  10.118  -4.484  0.00  0.00      PROA  
ATOM   4524  HZ3 TRP P 289      15.996   9.583  -3.602  0.00  0.00      PROA  
ATOM   4525  CZ2 TRP P 289      18.013  11.733  -5.209  0.00  0.00      PROA  
ATOM   4526  HZ2 TRP P 289      18.869  12.354  -4.990  0.00  0.00      PROA  
ATOM   4527  CH2 TRP P 289      17.321  11.052  -4.220  0.00  0.00      PROA  
ATOM   4528  HH2 TRP P 289      17.577  11.278  -3.195  0.00  0.00      PROA  
ATOM   4529  C   TRP P 289      14.156   8.245 -10.203  0.00  0.00      PROA  
ATOM   4530  O   TRP P 289      13.507   7.771  -9.260  0.00  0.00      PROA  
ATOM   4531  N   HSD P 290      13.774   8.159 -11.489  0.00  0.00      PROA  
ATOM   4532  HN  HSD P 290      14.309   8.501 -12.257  0.00  0.00      PROA  
ATOM   4533  CA  HSD P 290      12.356   7.732 -11.717  0.00  0.00      PROA  
ATOM   4534  HA  HSD P 290      11.929   7.297 -10.825  0.00  0.00      PROA  
ATOM   4535  CB  HSD P 290      11.473   8.908 -12.280  0.00  0.00      PROA  
ATOM   4536  HB1 HSD P 290      10.522   8.675 -12.804  0.00  0.00      PROA  
ATOM   4537  HB2 HSD P 290      12.124   9.461 -12.990  0.00  0.00      PROA  
ATOM   4538  ND1 HSD P 290       9.934   9.717 -10.524  0.00  0.00      PROA  
ATOM   4539  HD1 HSD P 290       9.513   8.837 -10.304  0.00  0.00      PROA  
ATOM   4540  CG  HSD P 290      11.147   9.897 -11.234  0.00  0.00      PROA  
ATOM   4541  CE1 HSD P 290       9.923  10.676  -9.606  0.00  0.00      PROA  
ATOM   4542  HE1 HSD P 290       9.210  10.773  -8.787  0.00  0.00      PROA  
ATOM   4543  NE2 HSD P 290      10.992  11.491  -9.660  0.00  0.00      PROA  
ATOM   4544  CD2 HSD P 290      11.749  10.998 -10.708  0.00  0.00      PROA  
ATOM   4545  HD2 HSD P 290      12.765  11.310 -10.917  0.00  0.00      PROA  
ATOM   4546  C   HSD P 290      12.334   6.502 -12.614  0.00  0.00      PROA  
ATOM   4547  O   HSD P 290      11.398   5.680 -12.582  0.00  0.00      PROA  
ATOM   4548  N   GLN P 291      13.306   6.314 -13.565  0.00  0.00      PROA  
ATOM   4549  HN  GLN P 291      14.036   6.992 -13.589  0.00  0.00      PROA  
ATOM   4550  CA  GLN P 291      13.350   5.173 -14.435  0.00  0.00      PROA  
ATOM   4551  HA  GLN P 291      12.488   4.542 -14.277  0.00  0.00      PROA  
ATOM   4552  CB  GLN P 291      13.421   5.566 -15.966  0.00  0.00      PROA  
ATOM   4553  HB1 GLN P 291      13.790   4.694 -16.547  0.00  0.00      PROA  
ATOM   4554  HB2 GLN P 291      14.044   6.471 -16.129  0.00  0.00      PROA  
ATOM   4555  CG  GLN P 291      12.027   5.854 -16.638  0.00  0.00      PROA  
ATOM   4556  HG1 GLN P 291      11.597   4.884 -16.966  0.00  0.00      PROA  
ATOM   4557  HG2 GLN P 291      12.242   6.357 -17.605  0.00  0.00      PROA  
ATOM   4558  CD  GLN P 291      10.936   6.563 -15.800  0.00  0.00      PROA  
ATOM   4559  OE1 GLN P 291       9.885   5.947 -15.645  0.00  0.00      PROA  
ATOM   4560  NE2 GLN P 291      11.225   7.822 -15.446  0.00  0.00      PROA  
ATOM   4561 HE21 GLN P 291      10.534   8.403 -15.016  0.00  0.00      PROA  
ATOM   4562 HE22 GLN P 291      12.083   8.146 -15.844  0.00  0.00      PROA  
ATOM   4563  C   GLN P 291      14.474   4.188 -14.129  0.00  0.00      PROA  
ATOM   4564  O   GLN P 291      14.588   3.122 -14.734  0.00  0.00      PROA  
ATOM   4565  N   LYS P 292      15.320   4.353 -13.100  0.00  0.00      PROA  
ATOM   4566  HN  LYS P 292      15.217   5.135 -12.489  0.00  0.00      PROA  
ATOM   4567  CA  LYS P 292      16.518   3.584 -12.899  0.00  0.00      PROA  
ATOM   4568  HA  LYS P 292      16.549   2.805 -13.646  0.00  0.00      PROA  
ATOM   4569  CB  LYS P 292      17.899   4.375 -12.984  0.00  0.00      PROA  
ATOM   4570  HB1 LYS P 292      18.708   3.663 -12.714  0.00  0.00      PROA  
ATOM   4571  HB2 LYS P 292      17.849   5.159 -12.198  0.00  0.00      PROA  
ATOM   4572  CG  LYS P 292      18.215   5.074 -14.302  0.00  0.00      PROA  
ATOM   4573  HG1 LYS P 292      19.224   5.531 -14.224  0.00  0.00      PROA  
ATOM   4574  HG2 LYS P 292      17.597   5.971 -14.524  0.00  0.00      PROA  
ATOM   4575  CD  LYS P 292      18.217   3.990 -15.541  0.00  0.00      PROA  
ATOM   4576  HD1 LYS P 292      17.171   3.677 -15.749  0.00  0.00      PROA  
ATOM   4577  HD2 LYS P 292      18.704   3.105 -15.080  0.00  0.00      PROA  
ATOM   4578  CE  LYS P 292      18.888   4.501 -16.871  0.00  0.00      PROA  
ATOM   4579  HE1 LYS P 292      18.744   3.715 -17.643  0.00  0.00      PROA  
ATOM   4580  HE2 LYS P 292      19.970   4.745 -16.925  0.00  0.00      PROA  
ATOM   4581  NZ  LYS P 292      18.129   5.677 -17.159  0.00  0.00      PROA  
ATOM   4582  HZ1 LYS P 292      17.138   5.405 -17.316  0.00  0.00      PROA  
ATOM   4583  HZ2 LYS P 292      18.419   6.040 -18.090  0.00  0.00      PROA  
ATOM   4584  HZ3 LYS P 292      18.354   6.395 -16.441  0.00  0.00      PROA  
ATOM   4585  C   LYS P 292      16.494   2.955 -11.500  0.00  0.00      PROA  
ATOM   4586  O   LYS P 292      15.814   3.568 -10.628  0.00  0.00      PROA  
ATOM   4587  N   THR P 293      17.232   1.813 -11.337  0.00  0.00      PROA  
ATOM   4588  HN  THR P 293      17.750   1.469 -12.116  0.00  0.00      PROA  
ATOM   4589  CA  THR P 293      17.418   1.207 -10.011  0.00  0.00      PROA  
ATOM   4590  HA  THR P 293      16.538   1.442  -9.431  0.00  0.00      PROA  
ATOM   4591  CB  THR P 293      17.359  -0.341  -9.923  0.00  0.00      PROA  
ATOM   4592  HB  THR P 293      18.261  -0.727 -10.445  0.00  0.00      PROA  
ATOM   4593  OG1 THR P 293      16.207  -0.842 -10.501  0.00  0.00      PROA  
ATOM   4594  HG1 THR P 293      16.476  -1.343 -11.274  0.00  0.00      PROA  
ATOM   4595  CG2 THR P 293      17.196  -0.834  -8.435  0.00  0.00      PROA  
ATOM   4596 HG21 THR P 293      18.109  -0.492  -7.902  0.00  0.00      PROA  
ATOM   4597 HG22 THR P 293      17.152  -1.942  -8.364  0.00  0.00      PROA  
ATOM   4598 HG23 THR P 293      16.247  -0.504  -7.960  0.00  0.00      PROA  
ATOM   4599  C   THR P 293      18.535   1.759  -9.191  0.00  0.00      PROA  
ATOM   4600  O   THR P 293      19.669   1.696  -9.655  0.00  0.00      PROA  
ATOM   4601  N   GLN P 294      18.195   2.295  -7.960  0.00  0.00      PROA  
ATOM   4602  HN  GLN P 294      17.278   2.212  -7.578  0.00  0.00      PROA  
ATOM   4603  CA  GLN P 294      19.134   3.120  -7.177  0.00  0.00      PROA  
ATOM   4604  HA  GLN P 294      20.149   2.981  -7.517  0.00  0.00      PROA  
ATOM   4605  CB  GLN P 294      18.669   4.525  -7.126  0.00  0.00      PROA  
ATOM   4606  HB1 GLN P 294      19.458   5.150  -6.657  0.00  0.00      PROA  
ATOM   4607  HB2 GLN P 294      17.725   4.650  -6.553  0.00  0.00      PROA  
ATOM   4608  CG  GLN P 294      18.477   5.167  -8.526  0.00  0.00      PROA  
ATOM   4609  HG1 GLN P 294      17.984   6.156  -8.413  0.00  0.00      PROA  
ATOM   4610  HG2 GLN P 294      17.803   4.496  -9.100  0.00  0.00      PROA  
ATOM   4611  CD  GLN P 294      19.714   5.389  -9.386  0.00  0.00      PROA  
ATOM   4612  OE1 GLN P 294      20.800   5.057  -8.907  0.00  0.00      PROA  
ATOM   4613  NE2 GLN P 294      19.514   5.927 -10.612  0.00  0.00      PROA  
ATOM   4614 HE21 GLN P 294      20.257   6.055 -11.269  0.00  0.00      PROA  
ATOM   4615 HE22 GLN P 294      18.594   6.263 -10.814  0.00  0.00      PROA  
ATOM   4616  C   GLN P 294      19.198   2.772  -5.697  0.00  0.00      PROA  
ATOM   4617  O   GLN P 294      18.265   2.218  -5.146  0.00  0.00      PROA  
ATOM   4618  N   GLY P 295      20.262   3.056  -5.013  0.00  0.00      PROA  
ATOM   4619  HN  GLY P 295      21.097   3.413  -5.425  0.00  0.00      PROA  
ATOM   4620  CA  GLY P 295      20.390   2.856  -3.548  0.00  0.00      PROA  
ATOM   4621  HA1 GLY P 295      21.403   2.586  -3.287  0.00  0.00      PROA  
ATOM   4622  HA2 GLY P 295      19.606   2.306  -3.049  0.00  0.00      PROA  
ATOM   4623  C   GLY P 295      20.424   4.190  -2.894  0.00  0.00      PROA  
ATOM   4624  O   GLY P 295      21.155   5.063  -3.372  0.00  0.00      PROA  
ATOM   4625  N   ILE P 296      19.747   4.404  -1.825  0.00  0.00      PROA  
ATOM   4626  HN  ILE P 296      19.098   3.741  -1.458  0.00  0.00      PROA  
ATOM   4627  CA  ILE P 296      19.818   5.657  -1.035  0.00  0.00      PROA  
ATOM   4628  HA  ILE P 296      20.614   6.271  -1.429  0.00  0.00      PROA  
ATOM   4629  CB  ILE P 296      18.617   6.539  -1.270  0.00  0.00      PROA  
ATOM   4630  HB  ILE P 296      17.708   5.901  -1.225  0.00  0.00      PROA  
ATOM   4631  CG2 ILE P 296      18.624   7.693  -0.227  0.00  0.00      PROA  
ATOM   4632 HG21 ILE P 296      19.593   8.216  -0.085  0.00  0.00      PROA  
ATOM   4633 HG22 ILE P 296      18.223   7.478   0.786  0.00  0.00      PROA  
ATOM   4634 HG23 ILE P 296      17.857   8.434  -0.539  0.00  0.00      PROA  
ATOM   4635  CG1 ILE P 296      18.634   7.125  -2.767  0.00  0.00      PROA  
ATOM   4636 HG11 ILE P 296      19.674   7.116  -3.157  0.00  0.00      PROA  
ATOM   4637 HG12 ILE P 296      18.282   8.178  -2.754  0.00  0.00      PROA  
ATOM   4638  CD  ILE P 296      17.627   6.337  -3.667  0.00  0.00      PROA  
ATOM   4639  HD1 ILE P 296      16.679   6.244  -3.094  0.00  0.00      PROA  
ATOM   4640  HD2 ILE P 296      18.015   5.304  -3.800  0.00  0.00      PROA  
ATOM   4641  HD3 ILE P 296      17.441   6.907  -4.602  0.00  0.00      PROA  
ATOM   4642  C   ILE P 296      20.036   5.407   0.447  0.00  0.00      PROA  
ATOM   4643  O   ILE P 296      19.225   4.714   1.094  0.00  0.00      PROA  
ATOM   4644  N   TRP P 297      21.003   6.162   0.997  0.00  0.00      PROA  
ATOM   4645  HN  TRP P 297      21.408   6.917   0.487  0.00  0.00      PROA  
ATOM   4646  CA  TRP P 297      21.244   6.005   2.416  0.00  0.00      PROA  
ATOM   4647  HA  TRP P 297      20.537   5.360   2.916  0.00  0.00      PROA  
ATOM   4648  CB  TRP P 297      22.542   5.264   2.827  0.00  0.00      PROA  
ATOM   4649  HB1 TRP P 297      23.371   5.805   2.323  0.00  0.00      PROA  
ATOM   4650  HB2 TRP P 297      22.472   4.227   2.434  0.00  0.00      PROA  
ATOM   4651  CG  TRP P 297      22.780   5.172   4.305  0.00  0.00      PROA  
ATOM   4652  CD1 TRP P 297      22.273   4.125   5.105  0.00  0.00      PROA  
ATOM   4653  HD1 TRP P 297      21.651   3.325   4.732  0.00  0.00      PROA  
ATOM   4654  NE1 TRP P 297      22.645   4.243   6.386  0.00  0.00      PROA  
ATOM   4655  HE1 TRP P 297      22.566   3.559   7.078  0.00  0.00      PROA  
ATOM   4656  CE2 TRP P 297      23.393   5.370   6.565  0.00  0.00      PROA  
ATOM   4657  CD2 TRP P 297      23.529   5.986   5.261  0.00  0.00      PROA  
ATOM   4658  CE3 TRP P 297      24.183   7.215   5.234  0.00  0.00      PROA  
ATOM   4659  HE3 TRP P 297      24.308   7.809   4.341  0.00  0.00      PROA  
ATOM   4660  CZ3 TRP P 297      24.879   7.683   6.403  0.00  0.00      PROA  
ATOM   4661  HZ3 TRP P 297      25.428   8.611   6.336  0.00  0.00      PROA  
ATOM   4662  CZ2 TRP P 297      23.951   5.881   7.710  0.00  0.00      PROA  
ATOM   4663  HZ2 TRP P 297      23.786   5.358   8.641  0.00  0.00      PROA  
ATOM   4664  CH2 TRP P 297      24.852   6.980   7.584  0.00  0.00      PROA  
ATOM   4665  HH2 TRP P 297      25.322   7.394   8.464  0.00  0.00      PROA  
ATOM   4666  C   TRP P 297      21.034   7.387   3.014  0.00  0.00      PROA  
ATOM   4667  O   TRP P 297      21.744   8.352   2.663  0.00  0.00      PROA  
ATOM   4668  N   LEU P 298      20.116   7.456   3.972  0.00  0.00      PROA  
ATOM   4669  HN  LEU P 298      19.767   6.569   4.263  0.00  0.00      PROA  
ATOM   4670  CA  LEU P 298      19.609   8.676   4.573  0.00  0.00      PROA  
ATOM   4671  HA  LEU P 298      20.023   9.560   4.113  0.00  0.00      PROA  
ATOM   4672  CB  LEU P 298      18.081   8.841   4.469  0.00  0.00      PROA  
ATOM   4673  HB1 LEU P 298      17.524   8.307   5.268  0.00  0.00      PROA  
ATOM   4674  HB2 LEU P 298      17.827   8.513   3.438  0.00  0.00      PROA  
ATOM   4675  CG  LEU P 298      17.589  10.306   4.617  0.00  0.00      PROA  
ATOM   4676  HG  LEU P 298      18.205  10.977   3.981  0.00  0.00      PROA  
ATOM   4677  CD1 LEU P 298      16.126  10.398   4.150  0.00  0.00      PROA  
ATOM   4678 HD11 LEU P 298      15.458   9.995   4.942  0.00  0.00      PROA  
ATOM   4679 HD12 LEU P 298      15.951   9.732   3.278  0.00  0.00      PROA  
ATOM   4680 HD13 LEU P 298      15.713  11.428   4.106  0.00  0.00      PROA  
ATOM   4681  CD2 LEU P 298      17.721  10.897   6.044  0.00  0.00      PROA  
ATOM   4682 HD21 LEU P 298      17.406  10.255   6.894  0.00  0.00      PROA  
ATOM   4683 HD22 LEU P 298      17.352  11.942   6.120  0.00  0.00      PROA  
ATOM   4684 HD23 LEU P 298      18.784  11.090   6.302  0.00  0.00      PROA  
ATOM   4685  C   LEU P 298      20.035   8.552   6.041  0.00  0.00      PROA  
ATOM   4686  O   LEU P 298      19.561   7.649   6.772  0.00  0.00      PROA  
ATOM   4687  N   SER P 299      20.911   9.457   6.584  0.00  0.00      PROA  
ATOM   4688  HN  SER P 299      21.230  10.201   6.002  0.00  0.00      PROA  
ATOM   4689  CA  SER P 299      21.385   9.394   7.948  0.00  0.00      PROA  
ATOM   4690  HA  SER P 299      21.982   8.499   8.035  0.00  0.00      PROA  
ATOM   4691  CB  SER P 299      22.289  10.652   8.299  0.00  0.00      PROA  
ATOM   4692  HB1 SER P 299      23.018  10.854   7.485  0.00  0.00      PROA  
ATOM   4693  HB2 SER P 299      22.940  10.491   9.185  0.00  0.00      PROA  
ATOM   4694  OG  SER P 299      21.508  11.836   8.418  0.00  0.00      PROA  
ATOM   4695  HG1 SER P 299      21.196  11.904   9.323  0.00  0.00      PROA  
ATOM   4696  C   SER P 299      20.302   9.341   9.022  0.00  0.00      PROA  
ATOM   4697  O   SER P 299      19.163   9.824   8.797  0.00  0.00      PROA  
ATOM   4698  N   PRO P 300      20.449   8.703  10.111  0.00  0.00      PROA  
ATOM   4699  CD  PRO P 300      21.621   7.979  10.453  0.00  0.00      PROA  
ATOM   4700  HD1 PRO P 300      22.534   8.593  10.610  0.00  0.00      PROA  
ATOM   4701  HD2 PRO P 300      21.761   7.152   9.725  0.00  0.00      PROA  
ATOM   4702  CA  PRO P 300      19.906   9.200  11.397  0.00  0.00      PROA  
ATOM   4703  HA  PRO P 300      18.835   9.069  11.347  0.00  0.00      PROA  
ATOM   4704  CB  PRO P 300      20.649   8.567  12.577  0.00  0.00      PROA  
ATOM   4705  HB1 PRO P 300      20.013   8.210  13.415  0.00  0.00      PROA  
ATOM   4706  HB2 PRO P 300      21.453   9.249  12.926  0.00  0.00      PROA  
ATOM   4707  CG  PRO P 300      21.284   7.393  11.900  0.00  0.00      PROA  
ATOM   4708  HG1 PRO P 300      22.241   6.917  12.204  0.00  0.00      PROA  
ATOM   4709  HG2 PRO P 300      20.546   6.611  11.621  0.00  0.00      PROA  
ATOM   4710  C   PRO P 300      19.948  10.801  11.506  0.00  0.00      PROA  
ATOM   4711  O   PRO P 300      20.851  11.495  10.992  0.00  0.00      PROA  
ATOM   4712  N   LEU P 301      18.914  11.445  12.172  0.00  0.00      PROA  
ATOM   4713  HN  LEU P 301      18.205  10.902  12.617  0.00  0.00      PROA  
ATOM   4714  CA  LEU P 301      18.974  12.884  12.519  0.00  0.00      PROA  
ATOM   4715  HA  LEU P 301      19.325  13.471  11.682  0.00  0.00      PROA  
ATOM   4716  CB  LEU P 301      17.643  13.452  13.038  0.00  0.00      PROA  
ATOM   4717  HB1 LEU P 301      17.169  12.777  13.783  0.00  0.00      PROA  
ATOM   4718  HB2 LEU P 301      16.879  13.564  12.240  0.00  0.00      PROA  
ATOM   4719  CG  LEU P 301      17.591  14.969  13.462  0.00  0.00      PROA  
ATOM   4720  HG  LEU P 301      18.222  15.025  14.375  0.00  0.00      PROA  
ATOM   4721  CD1 LEU P 301      18.075  15.903  12.336  0.00  0.00      PROA  
ATOM   4722 HD11 LEU P 301      17.444  16.116  11.448  0.00  0.00      PROA  
ATOM   4723 HD12 LEU P 301      19.041  15.612  11.870  0.00  0.00      PROA  
ATOM   4724 HD13 LEU P 301      18.285  16.892  12.797  0.00  0.00      PROA  
ATOM   4725  CD2 LEU P 301      16.237  15.481  13.937  0.00  0.00      PROA  
ATOM   4726 HD21 LEU P 301      15.951  14.963  14.877  0.00  0.00      PROA  
ATOM   4727 HD22 LEU P 301      15.571  15.327  13.061  0.00  0.00      PROA  
ATOM   4728 HD23 LEU P 301      16.261  16.555  14.221  0.00  0.00      PROA  
ATOM   4729  C   LEU P 301      20.081  13.151  13.545  0.00  0.00      PROA  
ATOM   4730  O   LEU P 301      19.968  12.641  14.672  0.00  0.00      PROA  
ATOM   4731  N   TYR P 302      21.091  13.998  13.184  0.00  0.00      PROA  
ATOM   4732  HN  TYR P 302      21.199  14.436  12.294  0.00  0.00      PROA  
ATOM   4733  CA  TYR P 302      22.257  14.357  13.983  0.00  0.00      PROA  
ATOM   4734  HA  TYR P 302      22.504  13.547  14.652  0.00  0.00      PROA  
ATOM   4735  CB  TYR P 302      23.499  14.459  13.051  0.00  0.00      PROA  
ATOM   4736  HB1 TYR P 302      24.429  14.691  13.613  0.00  0.00      PROA  
ATOM   4737  HB2 TYR P 302      23.462  15.240  12.262  0.00  0.00      PROA  
ATOM   4738  CG  TYR P 302      23.883  13.150  12.379  0.00  0.00      PROA  
ATOM   4739  CD1 TYR P 302      24.035  11.931  13.061  0.00  0.00      PROA  
ATOM   4740  HD1 TYR P 302      23.876  11.916  14.129  0.00  0.00      PROA  
ATOM   4741  CE1 TYR P 302      24.444  10.804  12.372  0.00  0.00      PROA  
ATOM   4742  HE1 TYR P 302      24.478   9.834  12.845  0.00  0.00      PROA  
ATOM   4743  CZ  TYR P 302      24.747  10.858  11.033  0.00  0.00      PROA  
ATOM   4744  OH  TYR P 302      25.106   9.739  10.325  0.00  0.00      PROA  
ATOM   4745  HH  TYR P 302      25.590   9.151  10.910  0.00  0.00      PROA  
ATOM   4746  CD2 TYR P 302      24.118  13.197  10.978  0.00  0.00      PROA  
ATOM   4747  HD2 TYR P 302      23.901  14.097  10.422  0.00  0.00      PROA  
ATOM   4748  CE2 TYR P 302      24.558  12.088  10.339  0.00  0.00      PROA  
ATOM   4749  HE2 TYR P 302      24.774  12.155   9.283  0.00  0.00      PROA  
ATOM   4750  C   TYR P 302      22.052  15.671  14.671  0.00  0.00      PROA  
ATOM   4751  O   TYR P 302      22.231  16.750  14.013  0.00  0.00      PROA  
ATOM   4752  N   PRO P 303      21.594  15.752  15.963  0.00  0.00      PROA  
ATOM   4753  CD  PRO P 303      21.685  14.633  16.946  0.00  0.00      PROA  
ATOM   4754  HD1 PRO P 303      22.742  14.293  16.917  0.00  0.00      PROA  
ATOM   4755  HD2 PRO P 303      20.859  13.901  16.820  0.00  0.00      PROA  
ATOM   4756  CA  PRO P 303      21.506  17.040  16.656  0.00  0.00      PROA  
ATOM   4757  HA  PRO P 303      20.918  17.729  16.068  0.00  0.00      PROA  
ATOM   4758  CB  PRO P 303      20.918  16.633  17.960  0.00  0.00      PROA  
ATOM   4759  HB1 PRO P 303      19.833  16.402  17.891  0.00  0.00      PROA  
ATOM   4760  HB2 PRO P 303      20.993  17.444  18.716  0.00  0.00      PROA  
ATOM   4761  CG  PRO P 303      21.625  15.392  18.378  0.00  0.00      PROA  
ATOM   4762  HG1 PRO P 303      22.663  15.542  18.747  0.00  0.00      PROA  
ATOM   4763  HG2 PRO P 303      21.134  14.658  19.053  0.00  0.00      PROA  
ATOM   4764  C   PRO P 303      22.841  17.740  16.841  0.00  0.00      PROA  
ATOM   4765  O   PRO P 303      23.903  17.171  16.570  0.00  0.00      PROA  
ATOM   4766  N   ARG P 304      22.876  19.001  17.441  0.00  0.00      PROA  
ATOM   4767  HN  ARG P 304      22.056  19.555  17.561  0.00  0.00      PROA  
ATOM   4768  CA  ARG P 304      24.049  19.413  18.242  0.00  0.00      PROA  
ATOM   4769  HA  ARG P 304      24.847  19.209  17.544  0.00  0.00      PROA  
ATOM   4770  CB  ARG P 304      23.963  20.974  18.393  0.00  0.00      PROA  
ATOM   4771  HB1 ARG P 304      24.698  21.347  19.138  0.00  0.00      PROA  
ATOM   4772  HB2 ARG P 304      22.906  21.169  18.671  0.00  0.00      PROA  
ATOM   4773  CG  ARG P 304      24.210  21.771  17.091  0.00  0.00      PROA  
ATOM   4774  HG1 ARG P 304      24.695  21.073  16.375  0.00  0.00      PROA  
ATOM   4775  HG2 ARG P 304      24.879  22.644  17.245  0.00  0.00      PROA  
ATOM   4776  CD  ARG P 304      23.034  22.296  16.350  0.00  0.00      PROA  
ATOM   4777  HD1 ARG P 304      22.258  21.535  16.122  0.00  0.00      PROA  
ATOM   4778  HD2 ARG P 304      23.528  22.784  15.482  0.00  0.00      PROA  
ATOM   4779  NE  ARG P 304      22.379  23.337  17.145  0.00  0.00      PROA  
ATOM   4780  HE  ARG P 304      22.698  23.436  18.088  0.00  0.00      PROA  
ATOM   4781  CZ  ARG P 304      21.554  24.294  16.689  0.00  0.00      PROA  
ATOM   4782  NH1 ARG P 304      20.948  24.195  15.537  0.00  0.00      PROA  
ATOM   4783 HH11 ARG P 304      21.250  23.455  14.936  0.00  0.00      PROA  
ATOM   4784 HH12 ARG P 304      20.401  24.951  15.178  0.00  0.00      PROA  
ATOM   4785  NH2 ARG P 304      21.203  25.226  17.535  0.00  0.00      PROA  
ATOM   4786 HH21 ARG P 304      21.477  25.101  18.488  0.00  0.00      PROA  
ATOM   4787 HH22 ARG P 304      20.396  25.672  17.148  0.00  0.00      PROA  
ATOM   4788  C   ARG P 304      24.501  18.774  19.464  0.00  0.00      PROA  
ATOM   4789  O   ARG P 304      23.639  18.225  20.234  0.00  0.00      PROA  
ATOM   4790  N   ILE P 305      25.814  18.727  19.645  0.00  0.00      PROA  
ATOM   4791  HN  ILE P 305      26.488  19.197  19.080  0.00  0.00      PROA  
ATOM   4792  CA  ILE P 305      26.425  18.056  20.771  0.00  0.00      PROA  
ATOM   4793  HA  ILE P 305      26.264  17.009  20.562  0.00  0.00      PROA  
ATOM   4794  CB  ILE P 305      27.951  18.177  20.682  0.00  0.00      PROA  
ATOM   4795  HB  ILE P 305      28.171  19.264  20.604  0.00  0.00      PROA  
ATOM   4796  CG2 ILE P 305      28.661  17.531  21.892  0.00  0.00      PROA  
ATOM   4797 HG21 ILE P 305      28.623  16.421  21.864  0.00  0.00      PROA  
ATOM   4798 HG22 ILE P 305      28.279  17.896  22.869  0.00  0.00      PROA  
ATOM   4799 HG23 ILE P 305      29.738  17.805  21.874  0.00  0.00      PROA  
ATOM   4800  CG1 ILE P 305      28.498  17.496  19.426  0.00  0.00      PROA  
ATOM   4801 HG11 ILE P 305      27.906  17.862  18.560  0.00  0.00      PROA  
ATOM   4802 HG12 ILE P 305      28.336  16.420  19.646  0.00  0.00      PROA  
ATOM   4803  CD  ILE P 305      29.943  17.759  19.114  0.00  0.00      PROA  
ATOM   4804  HD1 ILE P 305      30.073  17.229  18.147  0.00  0.00      PROA  
ATOM   4805  HD2 ILE P 305      30.557  17.320  19.930  0.00  0.00      PROA  
ATOM   4806  HD3 ILE P 305      30.148  18.850  19.062  0.00  0.00      PROA  
ATOM   4807  C   ILE P 305      25.892  18.555  22.135  0.00  0.00      PROA  
ATOM   4808  O   ILE P 305      25.775  19.781  22.355  0.00  0.00      PROA  
ATOM   4809  N   ALA P 306      25.581  17.651  23.096  0.00  0.00      PROA  
ATOM   4810  HN  ALA P 306      25.600  16.678  22.881  0.00  0.00      PROA  
ATOM   4811  CA  ALA P 306      24.993  18.004  24.386  0.00  0.00      PROA  
ATOM   4812  HA  ALA P 306      24.307  18.826  24.244  0.00  0.00      PROA  
ATOM   4813  CB  ALA P 306      24.354  16.690  24.846  0.00  0.00      PROA  
ATOM   4814  HB1 ALA P 306      25.081  15.965  25.272  0.00  0.00      PROA  
ATOM   4815  HB2 ALA P 306      23.783  16.257  23.997  0.00  0.00      PROA  
ATOM   4816  HB3 ALA P 306      23.563  16.745  25.624  0.00  0.00      PROA  
ATOM   4817  C   ALA P 306      26.068  18.516  25.320  0.00  0.00      PROA  
ATOM   4818  O   ALA P 306      27.238  18.282  25.126  0.00  0.00      PROA  
ATOM   4819  N   ASP P 307      25.704  19.295  26.407  0.00  0.00      PROA  
ATOM   4820  HN  ASP P 307      24.795  19.703  26.451  0.00  0.00      PROA  
ATOM   4821  CA  ASP P 307      26.608  19.793  27.323  0.00  0.00      PROA  
ATOM   4822  HA  ASP P 307      27.485  20.117  26.782  0.00  0.00      PROA  
ATOM   4823  CB  ASP P 307      25.973  20.812  28.227  0.00  0.00      PROA  
ATOM   4824  HB1 ASP P 307      26.647  21.129  29.051  0.00  0.00      PROA  
ATOM   4825  HB2 ASP P 307      25.014  20.490  28.687  0.00  0.00      PROA  
ATOM   4826  CG  ASP P 307      25.522  22.062  27.526  0.00  0.00      PROA  
ATOM   4827  OD1 ASP P 307      25.962  22.216  26.338  0.00  0.00      PROA  
ATOM   4828  OD2 ASP P 307      24.866  22.953  28.143  0.00  0.00      PROA  
ATOM   4829  C   ASP P 307      27.094  18.720  28.258  0.00  0.00      PROA  
ATOM   4830  O   ASP P 307      26.451  17.719  28.484  0.00  0.00      PROA  
ATOM   4831  N   GLY P 308      28.275  18.883  28.863  0.00  0.00      PROA  
ATOM   4832  HN  GLY P 308      28.793  19.732  28.793  0.00  0.00      PROA  
ATOM   4833  CA  GLY P 308      29.136  17.946  29.635  0.00  0.00      PROA  
ATOM   4834  HA1 GLY P 308      28.459  17.472  30.329  0.00  0.00      PROA  
ATOM   4835  HA2 GLY P 308      29.867  18.457  30.245  0.00  0.00      PROA  
ATOM   4836  C   GLY P 308      29.811  16.832  28.811  0.00  0.00      PROA  
ATOM   4837  O   GLY P 308      29.632  16.777  27.598  0.00  0.00      PROA  
ATOM   4838  N   THR P 309      30.534  15.991  29.491  0.00  0.00      PROA  
ATOM   4839  HN  THR P 309      30.554  15.976  30.487  0.00  0.00      PROA  
ATOM   4840  CA  THR P 309      31.415  14.954  28.948  0.00  0.00      PROA  
ATOM   4841  HA  THR P 309      32.007  15.536  28.257  0.00  0.00      PROA  
ATOM   4842  CB  THR P 309      32.438  14.473  29.928  0.00  0.00      PROA  
ATOM   4843  HB  THR P 309      33.197  13.727  29.608  0.00  0.00      PROA  
ATOM   4844  OG1 THR P 309      31.845  13.923  31.111  0.00  0.00      PROA  
ATOM   4845  HG1 THR P 309      31.328  14.580  31.583  0.00  0.00      PROA  
ATOM   4846  CG2 THR P 309      33.267  15.744  30.394  0.00  0.00      PROA  
ATOM   4847 HG21 THR P 309      33.778  16.296  29.576  0.00  0.00      PROA  
ATOM   4848 HG22 THR P 309      33.964  15.352  31.165  0.00  0.00      PROA  
ATOM   4849 HG23 THR P 309      32.708  16.524  30.954  0.00  0.00      PROA  
ATOM   4850  C   THR P 309      30.871  13.752  28.202  0.00  0.00      PROA  
ATOM   4851  O   THR P 309      29.775  13.281  28.496  0.00  0.00      PROA  
ATOM   4852  N   HSD P 310      31.578  13.295  27.154  0.00  0.00      PROA  
ATOM   4853  HN  HSD P 310      32.478  13.663  26.935  0.00  0.00      PROA  
ATOM   4854  CA  HSD P 310      31.182  12.294  26.226  0.00  0.00      PROA  
ATOM   4855  HA  HSD P 310      30.274  12.648  25.762  0.00  0.00      PROA  
ATOM   4856  CB  HSD P 310      32.303  12.346  25.110  0.00  0.00      PROA  
ATOM   4857  HB1 HSD P 310      33.317  11.993  25.395  0.00  0.00      PROA  
ATOM   4858  HB2 HSD P 310      32.307  13.443  24.932  0.00  0.00      PROA  
ATOM   4859  ND1 HSD P 310      32.257  10.309  23.582  0.00  0.00      PROA  
ATOM   4860  HD1 HSD P 310      32.568   9.620  24.236  0.00  0.00      PROA  
ATOM   4861  CG  HSD P 310      31.893  11.622  23.818  0.00  0.00      PROA  
ATOM   4862  CE1 HSD P 310      31.982  10.019  22.312  0.00  0.00      PROA  
ATOM   4863  HE1 HSD P 310      32.082   8.995  21.952  0.00  0.00      PROA  
ATOM   4864  NE2 HSD P 310      31.489  11.072  21.677  0.00  0.00      PROA  
ATOM   4865  CD2 HSD P 310      31.434  12.075  22.646  0.00  0.00      PROA  
ATOM   4866  HD2 HSD P 310      31.010  13.032  22.366  0.00  0.00      PROA  
ATOM   4867  C   HSD P 310      31.024  10.947  26.766  0.00  0.00      PROA  
ATOM   4868  O   HSD P 310      31.523  10.615  27.808  0.00  0.00      PROA  
ATOM   4869  N   LYS P 311      30.290  10.063  26.147  0.00  0.00      PROA  
ATOM   4870  HN  LYS P 311      29.661  10.341  25.425  0.00  0.00      PROA  
ATOM   4871  CA  LYS P 311      30.463   8.592  26.249  0.00  0.00      PROA  
ATOM   4872  HA  LYS P 311      30.019   8.284  27.184  0.00  0.00      PROA  
ATOM   4873  CB  LYS P 311      29.584   7.952  25.131  0.00  0.00      PROA  
ATOM   4874  HB1 LYS P 311      29.855   6.917  24.832  0.00  0.00      PROA  
ATOM   4875  HB2 LYS P 311      29.707   8.545  24.199  0.00  0.00      PROA  
ATOM   4876  CG  LYS P 311      28.082   8.027  25.429  0.00  0.00      PROA  
ATOM   4877  HG1 LYS P 311      27.837   9.110  25.455  0.00  0.00      PROA  
ATOM   4878  HG2 LYS P 311      27.788   7.578  26.403  0.00  0.00      PROA  
ATOM   4879  CD  LYS P 311      27.353   7.314  24.261  0.00  0.00      PROA  
ATOM   4880  HD1 LYS P 311      27.459   6.209  24.230  0.00  0.00      PROA  
ATOM   4881  HD2 LYS P 311      27.686   7.674  23.264  0.00  0.00      PROA  
ATOM   4882  CE  LYS P 311      25.777   7.493  24.371  0.00  0.00      PROA  
ATOM   4883  HE1 LYS P 311      25.481   7.354  25.433  0.00  0.00      PROA  
ATOM   4884  HE2 LYS P 311      25.228   6.705  23.811  0.00  0.00      PROA  
ATOM   4885  NZ  LYS P 311      25.326   8.733  23.788  0.00  0.00      PROA  
ATOM   4886  HZ1 LYS P 311      25.688   8.775  22.814  0.00  0.00      PROA  
ATOM   4887  HZ2 LYS P 311      25.617   9.585  24.309  0.00  0.00      PROA  
ATOM   4888  HZ3 LYS P 311      24.291   8.817  23.731  0.00  0.00      PROA  
ATOM   4889  C   LYS P 311      31.860   8.082  26.150  0.00  0.00      PROA  
ATOM   4890  O   LYS P 311      32.739   8.800  25.702  0.00  0.00      PROA  
ATOM   4891  N   SER P 312      32.034   6.832  26.609  0.00  0.00      PROA  
ATOM   4892  HN  SER P 312      31.232   6.267  26.786  0.00  0.00      PROA  
ATOM   4893  CA  SER P 312      33.309   6.145  26.853  0.00  0.00      PROA  
ATOM   4894  HA  SER P 312      33.928   6.810  27.436  0.00  0.00      PROA  
ATOM   4895  CB  SER P 312      32.943   4.927  27.717  0.00  0.00      PROA  
ATOM   4896  HB1 SER P 312      32.390   4.160  27.133  0.00  0.00      PROA  
ATOM   4897  HB2 SER P 312      32.297   5.247  28.562  0.00  0.00      PROA  
ATOM   4898  OG  SER P 312      34.058   4.277  28.335  0.00  0.00      PROA  
ATOM   4899  HG1 SER P 312      34.590   3.823  27.678  0.00  0.00      PROA  
ATOM   4900  C   SER P 312      33.979   5.726  25.473  0.00  0.00      PROA  
ATOM   4901  O   SER P 312      33.434   4.960  24.643  0.00  0.00      PROA  
ATOM   4902  N   GLY P 313      35.248   6.090  25.291  0.00  0.00      PROA  
ATOM   4903  HN  GLY P 313      35.772   6.522  26.021  0.00  0.00      PROA  
ATOM   4904  CA  GLY P 313      36.038   5.907  24.054  0.00  0.00      PROA  
ATOM   4905  HA1 GLY P 313      36.066   4.879  23.725  0.00  0.00      PROA  
ATOM   4906  HA2 GLY P 313      36.967   6.457  24.070  0.00  0.00      PROA  
ATOM   4907  C   GLY P 313      35.419   6.673  22.895  0.00  0.00      PROA  
ATOM   4908  O   GLY P 313      34.363   7.363  23.033  0.00  0.00      PROA  
ATOM   4909  N   GLU P 314      35.880   6.511  21.703  0.00  0.00      PROA  
ATOM   4910  HN  GLU P 314      36.781   6.086  21.738  0.00  0.00      PROA  
ATOM   4911  CA  GLU P 314      35.398   6.971  20.440  0.00  0.00      PROA  
ATOM   4912  HA  GLU P 314      35.146   8.013  20.575  0.00  0.00      PROA  
ATOM   4913  CB  GLU P 314      36.614   6.808  19.477  0.00  0.00      PROA  
ATOM   4914  HB1 GLU P 314      36.293   7.317  18.544  0.00  0.00      PROA  
ATOM   4915  HB2 GLU P 314      36.895   5.744  19.318  0.00  0.00      PROA  
ATOM   4916  CG  GLU P 314      37.865   7.554  20.014  0.00  0.00      PROA  
ATOM   4917  HG1 GLU P 314      38.465   6.895  20.677  0.00  0.00      PROA  
ATOM   4918  HG2 GLU P 314      37.589   8.448  20.612  0.00  0.00      PROA  
ATOM   4919  CD  GLU P 314      38.784   7.920  18.871  0.00  0.00      PROA  
ATOM   4920  OE1 GLU P 314      39.815   7.174  18.639  0.00  0.00      PROA  
ATOM   4921  OE2 GLU P 314      38.496   8.927  18.162  0.00  0.00      PROA  
ATOM   4922  C   GLU P 314      34.229   6.230  19.935  0.00  0.00      PROA  
ATOM   4923  O   GLU P 314      33.819   5.147  20.363  0.00  0.00      PROA  
ATOM   4924  N   SER P 315      33.569   6.766  18.959  0.00  0.00      PROA  
ATOM   4925  HN  SER P 315      33.842   7.609  18.502  0.00  0.00      PROA  
ATOM   4926  CA  SER P 315      32.376   6.292  18.288  0.00  0.00      PROA  
ATOM   4927  HA  SER P 315      31.637   6.181  19.067  0.00  0.00      PROA  
ATOM   4928  CB  SER P 315      31.834   7.376  17.310  0.00  0.00      PROA  
ATOM   4929  HB1 SER P 315      31.053   6.989  16.621  0.00  0.00      PROA  
ATOM   4930  HB2 SER P 315      32.692   7.993  16.966  0.00  0.00      PROA  
ATOM   4931  OG  SER P 315      31.099   8.230  18.140  0.00  0.00      PROA  
ATOM   4932  HG1 SER P 315      31.684   8.514  18.846  0.00  0.00      PROA  
ATOM   4933  C   SER P 315      32.545   4.982  17.584  0.00  0.00      PROA  
ATOM   4934  O   SER P 315      33.595   4.687  17.032  0.00  0.00      PROA  
ATOM   4935  N   PRO P 316      31.564   4.122  17.425  0.00  0.00      PROA  
ATOM   4936  CD  PRO P 316      30.160   4.391  17.834  0.00  0.00      PROA  
ATOM   4937  HD1 PRO P 316      29.704   5.386  17.639  0.00  0.00      PROA  
ATOM   4938  HD2 PRO P 316      30.108   4.350  18.943  0.00  0.00      PROA  
ATOM   4939  CA  PRO P 316      31.763   2.678  17.233  0.00  0.00      PROA  
ATOM   4940  HA  PRO P 316      32.407   2.296  18.011  0.00  0.00      PROA  
ATOM   4941  CB  PRO P 316      30.365   2.018  17.499  0.00  0.00      PROA  
ATOM   4942  HB1 PRO P 316      30.462   1.567  18.510  0.00  0.00      PROA  
ATOM   4943  HB2 PRO P 316      29.989   1.167  16.892  0.00  0.00      PROA  
ATOM   4944  CG  PRO P 316      29.382   3.194  17.277  0.00  0.00      PROA  
ATOM   4945  HG1 PRO P 316      29.198   3.233  16.182  0.00  0.00      PROA  
ATOM   4946  HG2 PRO P 316      28.442   3.179  17.868  0.00  0.00      PROA  
ATOM   4947  C   PRO P 316      32.337   2.316  15.944  0.00  0.00      PROA  
ATOM   4948  O   PRO P 316      32.768   1.188  15.716  0.00  0.00      PROA  
ATOM   4949  N   THR P 317      32.367   3.307  15.038  0.00  0.00      PROA  
ATOM   4950  HN  THR P 317      31.978   4.215  15.173  0.00  0.00      PROA  
ATOM   4951  CA  THR P 317      32.825   3.034  13.648  0.00  0.00      PROA  
ATOM   4952  HA  THR P 317      33.311   2.072  13.721  0.00  0.00      PROA  
ATOM   4953  CB  THR P 317      31.696   3.048  12.588  0.00  0.00      PROA  
ATOM   4954  HB  THR P 317      31.921   2.965  11.503  0.00  0.00      PROA  
ATOM   4955  OG1 THR P 317      30.928   4.218  12.727  0.00  0.00      PROA  
ATOM   4956  HG1 THR P 317      30.433   4.190  11.905  0.00  0.00      PROA  
ATOM   4957  CG2 THR P 317      30.669   1.942  12.859  0.00  0.00      PROA  
ATOM   4958 HG21 THR P 317      29.910   1.830  12.056  0.00  0.00      PROA  
ATOM   4959 HG22 THR P 317      30.193   1.902  13.862  0.00  0.00      PROA  
ATOM   4960 HG23 THR P 317      31.257   1.001  12.815  0.00  0.00      PROA  
ATOM   4961  C   THR P 317      33.827   4.041  13.116  0.00  0.00      PROA  
ATOM   4962  O   THR P 317      34.355   3.884  11.947  0.00  0.00      PROA  
ATOM   4963  N   HSD P 318      34.111   5.112  13.931  0.00  0.00      PROA  
ATOM   4964  HN  HSD P 318      33.886   4.982  14.894  0.00  0.00      PROA  
ATOM   4965  CA  HSD P 318      34.990   6.199  13.646  0.00  0.00      PROA  
ATOM   4966  HA  HSD P 318      34.824   6.828  14.508  0.00  0.00      PROA  
ATOM   4967  CB  HSD P 318      36.386   5.810  13.535  0.00  0.00      PROA  
ATOM   4968  HB1 HSD P 318      37.045   6.705  13.538  0.00  0.00      PROA  
ATOM   4969  HB2 HSD P 318      36.511   5.281  12.566  0.00  0.00      PROA  
ATOM   4970  ND1 HSD P 318      37.455   3.809  14.609  0.00  0.00      PROA  
ATOM   4971  HD1 HSD P 318      37.385   3.152  13.859  0.00  0.00      PROA  
ATOM   4972  CG  HSD P 318      36.896   5.082  14.708  0.00  0.00      PROA  
ATOM   4973  CE1 HSD P 318      38.115   3.630  15.737  0.00  0.00      PROA  
ATOM   4974  HE1 HSD P 318      38.555   2.651  15.925  0.00  0.00      PROA  
ATOM   4975  NE2 HSD P 318      38.062   4.642  16.574  0.00  0.00      PROA  
ATOM   4976  CD2 HSD P 318      37.325   5.584  15.902  0.00  0.00      PROA  
ATOM   4977  HD2 HSD P 318      37.132   6.547  16.357  0.00  0.00      PROA  
ATOM   4978  C   HSD P 318      34.565   7.080  12.462  0.00  0.00      PROA  
ATOM   4979  O   HSD P 318      35.366   7.931  12.058  0.00  0.00      PROA  
ATOM   4980  N   PHE P 319      33.288   6.961  12.078  0.00  0.00      PROA  
ATOM   4981  HN  PHE P 319      32.698   6.576  12.784  0.00  0.00      PROA  
ATOM   4982  CA  PHE P 319      32.697   7.381  10.817  0.00  0.00      PROA  
ATOM   4983  HA  PHE P 319      33.147   6.740  10.073  0.00  0.00      PROA  
ATOM   4984  CB  PHE P 319      31.203   6.977  10.901  0.00  0.00      PROA  
ATOM   4985  HB1 PHE P 319      30.733   7.384  11.822  0.00  0.00      PROA  
ATOM   4986  HB2 PHE P 319      31.058   5.877  10.846  0.00  0.00      PROA  
ATOM   4987  CG  PHE P 319      30.320   7.512   9.747  0.00  0.00      PROA  
ATOM   4988  CD1 PHE P 319      30.335   6.886   8.478  0.00  0.00      PROA  
ATOM   4989  HD1 PHE P 319      30.773   5.899   8.457  0.00  0.00      PROA  
ATOM   4990  CE1 PHE P 319      29.594   7.403   7.449  0.00  0.00      PROA  
ATOM   4991  HE1 PHE P 319      29.527   6.819   6.543  0.00  0.00      PROA  
ATOM   4992  CZ  PHE P 319      29.035   8.671   7.543  0.00  0.00      PROA  
ATOM   4993  HZ  PHE P 319      28.570   9.114   6.675  0.00  0.00      PROA  
ATOM   4994  CD2 PHE P 319      29.713   8.715   9.865  0.00  0.00      PROA  
ATOM   4995  HD2 PHE P 319      29.772   9.288  10.778  0.00  0.00      PROA  
ATOM   4996  CE2 PHE P 319      29.207   9.375   8.700  0.00  0.00      PROA  
ATOM   4997  HE2 PHE P 319      28.862  10.397   8.639  0.00  0.00      PROA  
ATOM   4998  C   PHE P 319      32.897   8.845  10.509  0.00  0.00      PROA  
ATOM   4999  O   PHE P 319      33.205   9.243   9.338  0.00  0.00      PROA  
ATOM   5000  N   LYS P 320      32.735   9.765  11.536  0.00  0.00      PROA  
ATOM   5001  HN  LYS P 320      32.502   9.392  12.431  0.00  0.00      PROA  
ATOM   5002  CA  LYS P 320      32.812  11.240  11.468  0.00  0.00      PROA  
ATOM   5003  HA  LYS P 320      31.998  11.518  10.815  0.00  0.00      PROA  
ATOM   5004  CB  LYS P 320      32.481  11.789  12.822  0.00  0.00      PROA  
ATOM   5005  HB1 LYS P 320      33.203  11.449  13.595  0.00  0.00      PROA  
ATOM   5006  HB2 LYS P 320      31.552  11.326  13.217  0.00  0.00      PROA  
ATOM   5007  CG  LYS P 320      32.376  13.307  12.862  0.00  0.00      PROA  
ATOM   5008  HG1 LYS P 320      31.599  13.490  12.089  0.00  0.00      PROA  
ATOM   5009  HG2 LYS P 320      33.356  13.739  12.565  0.00  0.00      PROA  
ATOM   5010  CD  LYS P 320      32.051  13.768  14.274  0.00  0.00      PROA  
ATOM   5011  HD1 LYS P 320      32.870  13.489  14.971  0.00  0.00      PROA  
ATOM   5012  HD2 LYS P 320      31.179  13.178  14.629  0.00  0.00      PROA  
ATOM   5013  CE  LYS P 320      31.585  15.204  14.443  0.00  0.00      PROA  
ATOM   5014  HE1 LYS P 320      30.776  15.382  13.702  0.00  0.00      PROA  
ATOM   5015  HE2 LYS P 320      32.380  15.906  14.112  0.00  0.00      PROA  
ATOM   5016  NZ  LYS P 320      31.039  15.422  15.766  0.00  0.00      PROA  
ATOM   5017  HZ1 LYS P 320      31.763  15.792  16.415  0.00  0.00      PROA  
ATOM   5018  HZ2 LYS P 320      30.777  14.507  16.184  0.00  0.00      PROA  
ATOM   5019  HZ3 LYS P 320      30.151  15.963  15.768  0.00  0.00      PROA  
ATOM   5020  C   LYS P 320      34.147  11.815  10.959  0.00  0.00      PROA  
ATOM   5021  O   LYS P 320      34.175  12.617  10.074  0.00  0.00      PROA  
ATOM   5022  N   ALA P 321      35.256  11.293  11.554  0.00  0.00      PROA  
ATOM   5023  HN  ALA P 321      35.200  10.516  12.176  0.00  0.00      PROA  
ATOM   5024  CA  ALA P 321      36.675  11.535  11.076  0.00  0.00      PROA  
ATOM   5025  HA  ALA P 321      36.844  12.584  11.269  0.00  0.00      PROA  
ATOM   5026  CB  ALA P 321      37.525  10.560  11.933  0.00  0.00      PROA  
ATOM   5027  HB1 ALA P 321      38.604  10.822  11.883  0.00  0.00      PROA  
ATOM   5028  HB2 ALA P 321      37.498   9.528  11.524  0.00  0.00      PROA  
ATOM   5029  HB3 ALA P 321      37.322  10.626  13.024  0.00  0.00      PROA  
ATOM   5030  C   ALA P 321      36.853  11.118   9.670  0.00  0.00      PROA  
ATOM   5031  O   ALA P 321      37.392  11.839   8.904  0.00  0.00      PROA  
ATOM   5032  N   ASN P 322      36.343   9.961   9.222  0.00  0.00      PROA  
ATOM   5033  HN  ASN P 322      35.896   9.280   9.797  0.00  0.00      PROA  
ATOM   5034  CA  ASN P 322      36.400   9.642   7.810  0.00  0.00      PROA  
ATOM   5035  HA  ASN P 322      37.431   9.748   7.506  0.00  0.00      PROA  
ATOM   5036  CB  ASN P 322      36.081   8.137   7.465  0.00  0.00      PROA  
ATOM   5037  HB1 ASN P 322      36.658   7.691   6.627  0.00  0.00      PROA  
ATOM   5038  HB2 ASN P 322      35.005   7.980   7.238  0.00  0.00      PROA  
ATOM   5039  CG  ASN P 322      36.391   7.190   8.650  0.00  0.00      PROA  
ATOM   5040  OD1 ASN P 322      35.420   6.504   9.122  0.00  0.00      PROA  
ATOM   5041  ND2 ASN P 322      37.585   7.268   9.140  0.00  0.00      PROA  
ATOM   5042 HD21 ASN P 322      37.870   6.719   9.927  0.00  0.00      PROA  
ATOM   5043 HD22 ASN P 322      38.244   7.918   8.762  0.00  0.00      PROA  
ATOM   5044  C   ASN P 322      35.590  10.507   6.865  0.00  0.00      PROA  
ATOM   5045  O   ASN P 322      36.070  10.767   5.738  0.00  0.00      PROA  
ATOM   5046  N   LEU P 323      34.278  10.849   7.205  0.00  0.00      PROA  
ATOM   5047  HN  LEU P 323      33.850  10.343   7.950  0.00  0.00      PROA  
ATOM   5048  CA  LEU P 323      33.491  11.788   6.468  0.00  0.00      PROA  
ATOM   5049  HA  LEU P 323      33.372  11.393   5.470  0.00  0.00      PROA  
ATOM   5050  CB  LEU P 323      32.137  12.017   7.226  0.00  0.00      PROA  
ATOM   5051  HB1 LEU P 323      32.263  12.576   8.178  0.00  0.00      PROA  
ATOM   5052  HB2 LEU P 323      31.753  11.024   7.541  0.00  0.00      PROA  
ATOM   5053  CG  LEU P 323      30.998  12.792   6.439  0.00  0.00      PROA  
ATOM   5054  HG  LEU P 323      31.439  13.738   6.058  0.00  0.00      PROA  
ATOM   5055  CD1 LEU P 323      30.445  11.960   5.307  0.00  0.00      PROA  
ATOM   5056 HD11 LEU P 323      30.069  10.971   5.648  0.00  0.00      PROA  
ATOM   5057 HD12 LEU P 323      31.045  11.846   4.379  0.00  0.00      PROA  
ATOM   5058 HD13 LEU P 323      29.488  12.453   5.030  0.00  0.00      PROA  
ATOM   5059  CD2 LEU P 323      29.822  13.314   7.306  0.00  0.00      PROA  
ATOM   5060 HD21 LEU P 323      29.119  13.958   6.736  0.00  0.00      PROA  
ATOM   5061 HD22 LEU P 323      30.227  13.936   8.133  0.00  0.00      PROA  
ATOM   5062 HD23 LEU P 323      29.201  12.471   7.676  0.00  0.00      PROA
[truncated: 1,005,675 more chars]
